# Supplementary material for: Impact of oral Chlamydia vaccination on host gut microbiome and metabolite composition
Source: mSystems. 2025 Nov 10;10(12):e01285-25. doi: 10.1128/msystems.01285-25 (PMC12710358; doi:10.1128/msystems.01285-25)
Supplement: Table S1 — Metabolite first and second level identification. [file msystems.01285-25-s0007.xlsx]

## Sheet: Metabolite First and Second Lev
ID	name	mz	rt	exact_mass	ppm	formula	precursor_type	class	sub_class	KEGG	KEGG_Pathway	CAS	hmdb	library	level	posneg	D0_C1	D0_C2	D0_C3	D0_D1	D0_D2	D0_D3	D0_L1	D0_L2	D0_L3	D7_C1	D7_C2	D7_C3	D7_C4	D7_C5	D7_C6	D7_D1	D7_D2	D7_D3	D7_D4	D7_D5	D7_D6	D7_L1	D7_L2	D7_L3	D7_L4	D7_L5	D7_L6	D14_C1	D14_C2	D14_C3	D14_C4	D14_C5	D14_C6
M337T303	Kyotorphin	337.178	303.1	337.175	7.71113	C15H23N5O4	[M]+	Benzene and substituted derivatives	1-hydroxy-2-unsubstituted benzenoids	C02993		70904-56-2	HMDB0005768	MetaDNA	2	pos	7.69454e+06	8.59106e+06	9.03943e+06	4.72812e+06	3.98113e+06	5.40803e+06	9.98941e+06	9.82963e+06	1.10519e+07	4.62345e+06	3.76581e+06	4.49177e+06	6.96007e+06	3.69782e+06	1.02028e+07	3.5864e+06	4.488e+06	2.85337e+06	3.57047e+06	3.1396e+06	3.1757e+06	3.26023e+06	3.51035e+06	3.70709e+06	3.45007e+06	4.17667e+06	2.94657e+06	5.59975e+06	4.8768e+06	4.9153e+06	4.53595e+06	3.36902e+06	3.47139e+06
M275T258	N2-Succinyl-L-arginine	275.139	258.1	274.128	16.4428	C10H18N4O5	[M+H]+	Carboxylic acids and derivatives	Amino acids, peptides, and analogues	C03296	Amino acid metabolism			MetaDNA	2	pos	1.00257e+07	1.21844e+07	1.34057e+07	1.14635e+07	1.39596e+07	1.72926e+07	1.3053e+07	1.46673e+07	1.2871e+07	1.41137e+07	3.50616e+07	3.73174e+07	2.42981e+07	2.30621e+07	4.44762e+07	1.14785e+07	2.63392e+07	1.08881e+07	8.97243e+06	1.808e+07	3.70938e+07	7.90492e+07	1.84636e+08	1.83787e+08	1.10715e+08	6.90934e+07	3.45769e+07	2.55032e+07	2.19919e+07	2.16635e+07	2.16998e+07	2.13781e+07	1.56715e+07
M306T239	L-4-Hydroxyphenylglycyl-L-arginine	306.144	238.9	323.159	25.3665	C14H21N5O4	[M+H-H2O]+			C20910				MetaDNA	2	pos	2.00352e+06	2.30069e+06	1.77299e+06	2.65937e+06	2.61105e+06	1.77709e+06	1.37474e+06	8.25092e+06	5.94423e+06	5.5892e+06	3.60715e+06	4.25065e+06	5.42337e+06	1.17461e+07	7.05211e+06	2.72089e+06	3.12373e+06	2.76745e+06	2.37775e+06	3.89911e+06	2.37119e+06	2.49708e+07	2.40853e+07	3.77349e+07	6.49096e+07	8.13358e+06	2.85861e+07	2.00702e+06	6.92874e+06	6.48973e+06	1.19768e+07	1.43553e+07	1.14088e+07
M253T74_1	Deoxyinosine	253.093	73.9	252.086	2.27584	C10H12N4O4	[M+H]+	Azacyclic compounds	Alcohols and polyols	C05512	Membrane transport; Nucleotide metabolism	890-38-0	HMDB0000071	MetaDNA	2	pos	2.89648e+07	2.34483e+07	3.96627e+07	3.40569e+07	3.52454e+07	3.27196e+07	7.49008e+07	3.04281e+07	1.00714e+08	3.37929e+07	3.20178e+07	2.69202e+07	3.35635e+07	2.81919e+07	3.47942e+07	3.07876e+07	2.57023e+07	2.5536e+07	3.00989e+07	2.9982e+07	4.51097e+07	4.51074e+07	1.03381e+07	3.84311e+07	9.59202e+06	3.11246e+07	3.61288e+07	4.02508e+07	3.03402e+07	3.40006e+07	8.66953e+06	2.77822e+07	5.11672e+07
M150T84	1-Methyladenine	150.078	84	149.07	2.15889	C6H7N5	[M+H]+	Azacyclic compounds	Amines	C02216		5142-22-3	HMDB0011599	MetaDNA	2	pos	6.76705e+06	5.60473e+06	8.93243e+06	6.3257e+06	7.40915e+06	5.15392e+06	5.95165e+06	5.66003e+06	6.13736e+06	2.00332e+06	7.45758e+06	1.14568e+07	1.23901e+06	7.31689e+06	642108	3.17284e+06	1.30776e+06	1.45037e+06	1.3525e+06	1.38268e+06	5.32129e+06	1.52552e+06	1.38737e+06	1.46525e+06	1.64661e+06	1.26883e+06	1.58813e+06	1.45529e+06	3.42227e+06	4.67701e+06	4.80569e+06	3.33307e+06	740509
M153T53	Dopamine	153.075	53.1	153.079	23.5173	C8H11NO2	[M]+	Benzene and substituted derivatives	1-hydroxy-2-unsubstituted benzenoids	C03758	Nervous system; Signal transduction; Digestive system; Endocrine system; Neurodegenerative disease; Signaling molecules and interaction; Amino acid metabolism; Substance dependence; Cellular community - eukaryotes	62-31-7/51-61-6	HMDB0000073	MetaDNA	2	pos	2.0962e+07	4.4323e+06	1.29518e+07	1.34204e+07	2.28527e+07	1.15192e+07	4.19218e+06	4.10351e+06	1.27363e+07	3.87539e+06	6.20465e+06	3.88906e+06	3.81703e+06	1.79943e+07	3.61795e+06	1.11032e+07	3.88111e+06	1.98598e+07	1.80337e+07	3.7918e+06	1.03464e+07	2.72472e+06	2.51906e+06	2.58143e+06	2.85887e+06	2.83402e+06	6.24082e+06	2.97359e+07	3.58424e+06	1.57797e+07	9.48961e+06	3.03031e+07	1.03932e+07
M347T430	Anandamide	347.279	430.2	347.282	10.9421	C22H37NO2	[M]+	Carboxylic acids and derivatives	Alcohols and polyols	C11695	Environmental adaptation; Nervous system; Signaling molecules and interaction; Sensory system	94421-68-8	HMDB0004080	MetaDNA	2	pos	7.56956e+06	9.34203e+06	9.04976e+06	7.55684e+06	9.43862e+06	7.6853e+06	9.35556e+06	7.63665e+06	8.9904e+06	9.0639e+06	6.75495e+06	7.53653e+06	5.59267e+06	5.60274e+06	6.78596e+06	5.83534e+06	1.02197e+07	5.9552e+06	4.17586e+06	1.0464e+07	1.0709e+07	1.2234e+06	6.61536e+06	5.66987e+06	5.71037e+06	4.69e+06	1.40118e+07	8.41577e+06	9.96157e+06	4.99591e+06	8.13426e+06	6.86047e+06	4.96077e+06
M129T50	gamma-Amino-gamma-cyanobutanoate	129.066	50	128.059	0.185952	C5H8N2O2	[M+H]+	Carboxylic acids and derivatives	Amines	C05715		14046-56-1		MetaDNA	2	pos	2.3352e+06	1.91906e+06	3.88201e+06	2.40886e+06	1.34711e+06	1.69418e+06	2.49404e+06	4.1734e+06	2.73381e+06	2.94621e+06	2.75597e+06	3.36869e+06	7.23586e+06	2.97022e+06	1.36564e+07	2.61091e+06	5.45431e+06	1.92132e+06	2.10052e+06	1.91176e+06	1.61343e+06	2.67886e+06	2.6211e+06	3.28119e+06	3.35454e+06	2.5828e+06	2.26476e+06	3.81066e+06	1.44205e+06	1.91748e+06	2.10162e+06	8.29154e+06	9.61882e+06
M170T142	2-Keto-6-acetamidocaproate	170.081	141.6	187.084	24.8946	C8H13NO4	[M+H-H2O]+	Carboxylic acids and derivatives	Alpha-keto acids and derivatives	C05548	Amino acid metabolism	59403-50-8	HMDB0012150	MetaDNA	2	pos	8.07631e+06	5.66714e+06	6.67515e+06	6.63187e+06	9.77854e+06	5.3687e+06	8.8991e+06	5.93847e+06	7.53138e+06	6.57351e+06	1.19122e+07	6.42239e+06	7.10065e+06	5.1886e+06	5.39813e+06	4.65646e+06	1.50499e+06	9.79431e+06	6.57096e+06	6.55086e+06	6.38398e+06	5.44324e+06	8.37081e+06	8.56333e+06	5.57917e+06	4.91731e+06	1.00884e+07	7.88817e+06	7.49326e+06	6.48222e+06	4.75703e+06	1.35528e+07	9.70471e+06
M365T81	N-Acetylmuramoyl-Ala	365.155	81.3	364.148	0.481986	C14H24N2O9	[M+H]+	Carboxylic acids and derivatives	Alcohols and polyols	C02999			HMDB0060494	MetaDNA	2	pos	921355	1.39803e+06	1.8191e+06	1.36486e+06	1.62315e+06	1.03506e+06	996347	1.89336e+06	1.62678e+06	3.84485e+06	1.29082e+06	1.70834e+06	3.14758e+06	1.67952e+06	2.39971e+06	1.56446e+06	3.03677e+06	2.85116e+06	3.13628e+06	3.03143e+06	1.49961e+06	2.20372e+06	2.38839e+06	4.26374e+06	4.01872e+06	2.94147e+06	3.52883e+06	3.14971e+06	2.51009e+06	2.17014e+06	2.24846e+06	1.44525e+06	2.55902e+06
M455T398	Glycyrrhetaldehyde	455.355	398.1	454.345	7.08024	C30H46O3	[M+H]+			C20511				MetaDNA	2	pos	2.83155e+07	2.84754e+07	1.7341e+07	3.23104e+07	2.23744e+07	1.74448e+07	1.2348e+07	1.43581e+07	1.634e+07	2.19233e+07	2.18911e+07	1.07368e+07	2.39407e+07	1.50013e+07	1.2435e+07	2.7197e+07	5.85138e+07	3.28698e+07	3.53423e+07	3.34226e+07	3.00716e+07	1.99944e+07	2.24451e+07	2.5821e+07	3.07466e+07	1.23332e+07	2.50991e+07	8.49781e+06	9.55805e+06	9.94094e+06	7.13795e+06	6.22746e+06	1.58474e+07
M441T526	Oleanolic aldehyde	441.37	525.8	440.365	6.0629	C30H48O2	[M+H]+			C20946				MetaDNA	2	pos	3.39384e+06	1.60159e+07	1.00843e+07	1.13308e+07	8.38411e+06	3.41518e+06	1.40184e+07	2.26568e+06	5.19675e+06	9.31413e+06	6.18789e+06	2.12609e+06	1.09993e+07	1.28372e+07	1.00421e+07	3.43423e+06	4.35576e+06	4.60774e+06	5.99998e+06	1.7881e+07	1.89381e+07	1.55693e+07	1.86348e+07	1.37677e+07	5.976e+06	7.60001e+06	1.53901e+07	1.85296e+07	1.45864e+07	1.0292e+07	2.17437e+07	2.26145e+07	2.26975e+07
M231T347	Abscisic aldehyde	231.139	346.9	248.141	23.5102	C15H20O3	[M+H-H2O]+	Organic oxides	Alcohols and polyols	C13455				MetaDNA	2	pos	1.73344e+06	1.73319e+06	1.93845e+06	1.71796e+06	1.3467e+06	1.45925e+06	2.26348e+06	1.76736e+06	2.7176e+06	1.66996e+06	1.68659e+06	1.79192e+06	1.66875e+06	1.53757e+06	1.83964e+06	1.46776e+06	1.62726e+06	1.55423e+06	1.61508e+06	3.05601e+06	1.54484e+06	1.09931e+06	1.05362e+06	1.43832e+06	1.30181e+06	1.27172e+06	1.05158e+06	1.5749e+06	1.69171e+06	1.44882e+06	1.38581e+06	1.64189e+06	1.52535e+06
M184T54	Phosphorylcholine	184.072	54.1	184.074	11.4085	C5H15NO4P	[M]+	Organic oxides	Amines	C00588	Lipid metabolism; Cancer: overview	3616-04-4/107-73-3	HMDB0001565	MetaDNA	2	pos	1.20153e+07	9.85183e+06	2.79884e+07	7.5669e+06	6.73992e+06	6.6184e+06	9.32584e+06	1.64049e+07	1.30134e+07	2.59698e+07	2.20958e+07	4.46773e+07	2.93061e+07	9.69632e+06	3.37204e+07	1.65642e+07	4.32873e+07	1.97427e+07	1.39911e+07	1.18431e+07	1.32726e+07	1.67661e+07	1.77744e+07	2.04237e+07	1.75528e+07	1.6585e+07	7.68072e+06	2.54929e+07	1.71907e+07	1.41208e+07	1.26063e+07	1.70537e+07	2.17641e+07
M353T441	Prostaglandin H2	353.229	440.8	352.225	10.1237	C20H32O5	[M+H]+	Carboxylic acids and derivatives	1,2-dioxanes	C00427	Lipid metabolism; Immune system; Nervous system; Endocrine system	42935-17-1	HMDB0001381	MetaDNA	2	pos	1.1418e+07	1.54369e+07	2.64748e+07	3.11535e+07	1.01429e+07	2.42469e+07	1.07576e+07	1.36377e+07	1.99791e+07	3.70399e+07	3.228e+07	5.50759e+07	2.92955e+07	1.42973e+07	3.12037e+07	2.25547e+07	1.89188e+07	2.67005e+07	2.74701e+07	2.73364e+07	2.31433e+07	4.81359e+07	5.28912e+07	1.38046e+07	4.81043e+07	5.29664e+07	3.42696e+07	6.50948e+06	8.44236e+06	1.18165e+07	8.81969e+06	1.86316e+07	2.0413e+06
M481T267_1	6'-Oxogentamicin X2	481.258	267	480.243	15.8421	C19H36N4O10	[M+H]+			C21267	Biosynthesis of other secondary metabolites			MetaDNA	2	pos	9.23395e+06	2.30301e+07	8.46967e+06	1.30261e+07	2.05203e+07	2.77455e+07	1.51567e+07	8.12524e+06	5.59783e+06	1.61884e+07	2.09381e+07	2.08674e+07	1.32673e+07	9.3597e+06	1.51166e+07	1.14298e+07	7.8495e+06	8.22724e+06	5.31726e+06	6.80568e+06	9.0539e+06	1.80196e+08	9.36623e+07	1.18108e+08	7.53856e+07	1.97368e+07	9.38535e+07	1.86154e+07	2.38946e+07	3.69737e+07	2.63766e+07	2.73262e+07	1.68799e+07
M147T299	(3S,5S)-3,5-Diaminohexanoate	147.113	299.2	146.106	1.52264	C6H14N2O2	[M+H]+	Carboxylic acids and derivatives	Amines	C01186	Amino acid metabolism	17027-83-7	HMDB0012115	MetaDNA	2	pos	2.70696e+06	2.49937e+06	1.28318e+06	2.69097e+06	1.72457e+06	1.91409e+06	2.42304e+06	1.11679e+06	1.08811e+06	1.11003e+06	2.53638e+06	150152	1.77114e+06	1.8084e+06	1.63414e+06	1.07889e+06	2.02117e+06	1.97649e+06	2.25195e+06	901126	1.4187e+06	1.84978e+06	1.54827e+06	825438	792322	941560	699001	886578	950121	937365	1.07688e+06	1.86256e+06	1.64591e+06
M399T620	24-Methylenecholesterol	399.361	620.3	398.355	3.19509	C28H46O	[M+H]+	Organooxygen compounds	Alcohols and polyols	C15781	Lipid metabolism	474-63-5	HMDB0006849	MetaDNA	2	pos	8.58989e+07	2.85764e+07	3.73753e+07	2.07467e+07	2.55216e+07	1.32363e+07	1.14339e+07	8.75528e+07	2.0281e+07	5.05043e+06	1.90929e+07	3.75989e+07	3.26278e+07	2.38167e+06	2.57519e+07	2.80002e+07	8.68025e+06	1.25406e+07	3.60605e+07	7.31e+06	4.59809e+06	3.04563e+07	2.03211e+07	5.52779e+07	4.64646e+07	3.47739e+07	2.55984e+07	6.00423e+06	7.94507e+06	6.06286e+06	1.06492e+07	6.10047e+06	9.47695e+06
M330T537	Docosapentaenoic acid (22n-3)	330.263	537	330.256	22.4069	C22H34O2	[M]+	Carboxylic acids and derivatives	Carbonyl compounds	C16513	Lipid metabolism	24880-45-3	HMDB0006528	MetaDNA	2	pos	6.64063e+07	8.9421e+07	6.5578e+07	7.71158e+07	6.98029e+07	7.1704e+07	5.58269e+07	7.28503e+07	1.84927e+07	3.27745e+07	7.84652e+07	5.28811e+07	5.64378e+07	7.26089e+07	5.32731e+07	6.38542e+07	6.20861e+07	6.62029e+07	3.85183e+07	5.91832e+07	6.55892e+07	3.67085e+07	5.00589e+07	5.69766e+07	5.80319e+07	4.88945e+07	4.07637e+07	5.40712e+07	5.48898e+07	4.80422e+07	6.58259e+07	5.91412e+07	5.55593e+07
M437T580	27-Deoxy-5b-cyprinol	437.361	580	436.355	3.83206	C27H48O4	[M+H]+	Fatty Acyls	Alcohols and polyols	C05446	Lipid metabolism	862-53-3	HMDB0001231	MetaDNA	2	pos	9.16143e+06	4.82647e+06	1.04942e+07	7.23873e+06	6.3845e+06	7.07133e+06	8.62498e+06	1.10833e+07	4.05437e+06	6.97611e+06	7.29447e+06	8.62652e+06	1.09697e+07	9.84791e+06	6.10794e+06	4.78773e+06	3.18295e+06	5.17192e+06	7.57527e+06	9.92705e+06	6.09859e+06	6.60193e+06	6.71932e+06	5.66074e+06	6.62443e+06	9.65847e+06	5.00793e+06	6.59749e+06	4.07657e+06	1.09152e+07	9.43695e+06	1.38681e+07	8.37181e+06
M286T539	Palustradienal	286.237	539.3	286.23	25.8534	C20H30O	[M]+	Organic oxides	Carbonyl compounds	C18220				MetaDNA	2	pos	2.97003e+06	4.37868e+06	5.62474e+06	3.61813e+06	2.80519e+06	2.74751e+06	3.37024e+06	4.94923e+06	3.47148e+06	5.89175e+06	5.22514e+06	4.3456e+06	5.96945e+06	3.40248e+06	9.86114e+06	4.14188e+06	6.48296e+06	3.53588e+06	3.79877e+06	3.36082e+06	4.0718e+06	7.34124e+06	7.28855e+06	9.29849e+06	8.86207e+06	6.66947e+06	7.06923e+06	3.98821e+06	2.73568e+06	3.00782e+06	4.73017e+06	8.72082e+06	7.53272e+06
M295T381	13(S)-HOT	295.226	380.7	294.219	1.61232	C18H30O3	[M+H]+	Carboxylic acids and derivatives	Alcohols and polyols	C16316	Lipid metabolism	87984-82-5		MetaDNA	2	pos	1.39856e+08	2.46308e+07	1.11981e+06	6.73105e+07	1.23604e+08	3.93171e+08	1.96808e+08	1.10546e+07	1.00146e+08	1.16723e+07	3.21859e+07	85298.2	1.77511e+08	3.62929e+08	2.98792e+07	4.79852e+08	371709	3.58294e+08	3.65054e+08	5.91982e+08	1.99907e+08	1.16796e+06	1.28521e+06	355942	267392	1.83135e+06	7.88632e+07	4.23014e+07	1.79146e+08	2.96406e+08	3.11961e+08	2.10261e+08	1.78415e+08
M293T324	Etherolenic acid	293.211	323.8	292.204	1.96446	C18H28O3	[M+H]+	Carboxylic acids and derivatives	Carbonyl compounds	C16319	Lipid metabolism			MetaDNA	2	pos	3.0638e+08	9.08209e+07	1.43224e+08	1.04107e+08	1.17302e+08	1.09045e+08	1.8272e+08	7.31749e+07	2.42715e+08	1.10742e+08	1.33632e+08	1.44469e+08	1.53358e+08	1.05366e+08	1.1432e+08	2.90134e+08	3.404e+08	2.81035e+08	2.97565e+08	1.35754e+08	1.80428e+08	1.82537e+08	1.53694e+08	1.86878e+08	2.05146e+08	1.1297e+08	1.36238e+08	1.26848e+08	1.00194e+08	1.47955e+08	1.32112e+08	1.62204e+08	1.01842e+08
M163T275_2	3-tert-Butyl-5-methylcatechol	163.112	274.8	180.115	25.3452	C11H16O2	[M+H-H2O]+			C03929				MetaDNA	2	pos	2.00291e+07	2.38176e+07	2.38224e+07	2.87505e+07	2.92799e+07	2.73273e+07	2.88522e+07	2.19255e+07	2.72066e+07	3.22934e+07	1.65039e+07	2.31433e+07	2.808e+07	1.42147e+07	2.62761e+07	1.39423e+07	3.0611e+07	2.72939e+07	3.30212e+07	2.69665e+07	2.95721e+07	2.93427e+07	2.8029e+07	3.07171e+07	2.87137e+07	2.97367e+07	3.36099e+07	3.26515e+07	3.97836e+07	4.00144e+07	4.44555e+07	1.98571e+07	1.93815e+07
M321T423	alpha-Zearalenol	321.17	423.3	320.162	0.386089	C18H24O5	[M+H]+	Benzene and substituted derivatives	1-hydroxy-2-unsubstituted benzenoids	C14750		36455-72-8	HMDB0041824	MetaDNA	2	pos	1.09985e+06	1.62163e+06	2.71397e+06	1.63829e+06	1.49902e+06	1.10239e+06	2.05513e+06	1.93922e+06	2.09744e+06	2.07876e+06	1.50286e+06	1.65826e+06	2.03005e+06	1.49799e+06	2.10403e+06	654010	1.25767e+06	885851	760734	1.90848e+06	1.75776e+06	2.32306e+06	2.2206e+06	2.24318e+06	1.93161e+06	2.04667e+06	1.30324e+06	3.00673e+06	2.50277e+06	2.09455e+06	2.38638e+06	1.62912e+06	2.34466e+06
M473T398	Alphitolic acid	473.359	397.9	472.355	6.70944	C30H48O4	[M+H]+	Carboxylic acids and derivatives	Alcohols and polyols	C16912		19533-92-7		MetaDNA	2	pos	1.65179e+06	6.2137e+06	6.48369e+06	1.34836e+07	3.40176e+06	6.19848e+06	4.88924e+06	1.43529e+06	1.83656e+06	3.34975e+06	1.78601e+06	996363	4.22888e+06	3.71491e+06	5.12392e+06	1.07147e+06	5.18989e+06	1.07123e+06	1.0318e+07	5.93083e+06	1.75499e+07	3.90036e+06	1.03349e+07	4.23832e+06	2.14603e+06	1.727e+06	2.40643e+06	4.65596e+06	4.58277e+06	1.79701e+07	9.87536e+06	5.84872e+06	1.03377e+07
M175T51_1	Formiminoglutamic acid	175.071	50.7	174.064	0.434109	C6H10N2O4	[M+H]+	Carboxylic acids and derivatives	Amidines	C00439	Amino acid metabolism	816-90-0	HMDB0000854	MetaDNA	2	pos	5.15929e+07	4.03784e+07	2.83793e+07	4.27058e+07	3.09677e+07	3.24483e+07	3.53006e+07	3.17407e+07	4.13353e+07	3.44466e+07	3.50729e+07	2.8689e+07	3.84766e+07	3.79916e+07	4.31428e+07	4.04896e+07	5.76555e+07	1.0995e+07	3.33977e+07	5.72303e+07	5.95555e+07	1.26383e+07	1.45086e+07	8.45281e+06	6.88981e+06	1.44814e+07	8.77579e+06	5.2196e+07	3.44361e+07	4.35103e+07	5.67458e+07	4.44142e+06	4.16073e+07
M331T379	9,10,13-TriHOME	331.248	379.3	330.241	0.833213	C18H34O5	[M+H]+	Carboxylic acids and derivatives	Alcohols and polyols	C14835	Lipid metabolism	29907-57-1	HMDB0004710	MetaDNA	2	pos	1.07054e+07	3.85557e+07	1.49865e+07	3.61501e+07	2.57616e+07	1.93292e+07	2.2932e+07	1.02535e+07	1.18151e+07	1.22416e+07	1.13321e+07	9.14537e+06	9.81532e+06	1.356e+07	6.13865e+06	2.87149e+06	6.42759e+06	4.68764e+06	3.84468e+06	1.99195e+07	1.62005e+07	1.89872e+07	1.64868e+07	1.42881e+07	1.4718e+07	1.50588e+07	1.4284e+07	1.50056e+07	2.91637e+07	3.23357e+07	2.12177e+07	8.71818e+06	6.74073e+06
M337T325	Hepoxilin A3	337.237	325.3	336.23	0.818415	C20H32O4	[M+H]+	Carboxylic acids and derivatives	Alcohols and polyols	C14808	Lipid metabolism	85589-24-8/94161-11-2	HMDB0004688	MetaDNA	2	pos	4.29225e+06	6.16739e+06	1.49626e+07	5.76681e+06	6.83295e+06	5.46983e+06	8.16018e+06	1.13968e+07	8.5613e+06	1.99576e+07	2.04042e+07	2.42298e+07	1.82616e+07	8.60649e+06	2.31031e+07	4.9678e+06	1.47712e+07	5.05312e+06	7.05291e+06	1.02404e+07	1.27471e+07	2.15445e+07	2.33006e+07	3.43895e+07	3.14277e+07	2.01015e+07	1.83352e+07	1.1082e+07	1.05498e+07	9.10207e+06	1.12453e+07	1.08032e+07	1.11433e+07
M330T335	Ethyl icosapentate	330.264	334.6	330.256	23.0125	C22H34O2	[M]+	Carboxylic acids and derivatives	Carbonyl compounds	C16184		86227-47-6/NA	HMDB0039530	MetaDNA	2	pos	9.05692e+06	2.9722e+06	1.12313e+07	3.52026e+06	2.85019e+06	2.06881e+06	8.47074e+06	5.75357e+06	3.1227e+06	1.29981e+07	1.83887e+07	8.82936e+06	2.06375e+07	1.27613e+07	6.41637e+06	1.70833e+06	5.59355e+06	3.12468e+06	3.5531e+06	5.77711e+06	6.09472e+06	7.64379e+06	5.03402e+06	6.60723e+06	6.97773e+06	8.29105e+06	7.5404e+06	5.30302e+06	5.89888e+06	6.21266e+06	7.89543e+06	1.0672e+07	1.45186e+07
M329T327	17beta-Acetamidoandrost-4-en-3-one	329.232	327.4	329.236	10.6307	C21H31NO2	[M]+	Carboxylic acids and derivatives	Androstane steroids	C15149		1865-62-9		MetaDNA	2	pos	2.78468e+07	2.336e+07	7.75254e+07	3.21798e+07	1.1051e+07	8.91522e+06	2.97916e+07	7.94881e+07	3.63882e+07	8.40694e+07	1.10056e+08	1.47954e+08	5.04086e+07	1.03922e+07	7.19073e+07	5.09343e+06	8.7098e+07	5.01517e+06	5.03813e+06	1.34049e+07	3.45416e+07	2.08134e+08	1.57146e+08	2.43311e+08	1.85418e+08	1.25448e+08	9.01681e+07	5.45831e+07	1.05343e+07	1.14569e+07	1.05066e+07	1.00233e+07	9.87476e+06
M442T526	24-Hydroxy-beta-amyrin	442.373	525.8	442.381	19.2142	C30H50O2	[M]+			C19732				MetaDNA	2	pos	1.22189e+06	4.98901e+06	1.42078e+06	4.23474e+06	1.00242e+06	1.93553e+06	3.61555e+06	1.39749e+06	1.96254e+06	4.82653e+06	2.29167e+06	370008	3.77278e+06	3.54714e+06	3.53052e+06	377576	431256	416216	549702	3.74315e+06	4.94517e+06	5.45885e+06	8.22058e+06	6.69762e+06	4.44446e+06	3.11039e+06	1.49065e+06	5.08558e+06	4.14036e+06	2.63683e+06	5.58333e+06	6.24104e+06	5.13961e+06
M442T571	Sophoradiol	442.379	570.6	442.381	5.42519	C30H50O2	[M]+			C19733		6822-47-5		MetaDNA	2	pos	1.46259e+07	1.52519e+07	1.62615e+07	1.22728e+07	3.39959e+07	4.04963e+07	6.42098e+07	2.63364e+07	3.29917e+07	1.12185e+07	9.77756e+06	7.12415e+06	2.75225e+07	2.34834e+07	1.62618e+07	4.29321e+07	6.49032e+07	4.78866e+07	3.93248e+07	6.17213e+07	6.24791e+07	8.61377e+06	1.01669e+07	1.12457e+07	2.61369e+07	4.29548e+07	2.95902e+07	3.03628e+07	4.25324e+07	3.21389e+07	2.64581e+07	1.92646e+07	3.46849e+07
M301T325	A-Norpregn-3(5)-ene-2,20-dione	301.216	325.3	300.209	1.24827	C20H28O2	[M+H]+	Organic oxides	Carbonyl compounds	C15263				MetaDNA	2	pos	4.98951e+06	421703	652272	500979	527176	2.68461e+06	2.37192e+06	3.61157e+06	547947	2.14637e+06	699549	705774	474798	1.41162e+06	1.32733e+06	4.94081e+06	1.32596e+06	6.02551e+06	4.22421e+06	2.05281e+06	2.46249e+06	2.16781e+06	2.72969e+06	2.64714e+06	2.44209e+06	4.61261e+06	9.2596e+06	2.67309e+06	2.73194e+06	2.86363e+06	2.01499e+06	1.46928e+06	1.60992e+06
M329T397	2alpha-Methylpregn-4-ene-3,20-dione	329.247	396.6	328.24	2.96434	C22H32O2	[M+H]+	Organic oxides	Carbonyl compounds	C15116		2636-91-1		MetaDNA	2	pos	263638	821748	1.28472e+06	507936	627676	1.03297e+06	1.05293e+06	1.42327e+06	269779	1.79612e+06	1.68226e+06	9.29484e+06	871925	866931	1.39841e+06	218519	3.78137e+06	280556	206180	611526	637706	2.53057e+06	4.08084e+06	4.98242e+06	2.48391e+06	2.72709e+06	1.03408e+07	1.81779e+06	989815	673621	1.66838e+06	1.05492e+06	1.29371e+06
M345T341	Nagilactone C	345.133	340.7	362.137	10.5294	C19H22O7	[M+H-H2O]+	Carboxylic acids and derivatives	Alcohols and polyols	C09138		24338-53-2		MetaDNA	2	pos	80105.7	2.9294e+06	1.10105e+06	3.22419e+06	2.05613e+06	1.27925e+06	1.55873e+06	170817	225096	888433	573980	742553	1.38901e+06	839728	1.61805e+06	557676	291421	571644	477068	183657	381848	177601	316911	229145	188065	141928	132142	2.92981e+06	2.08226e+06	1.72974e+06	1.69287e+06	1.72227e+06	2.25933e+06
M370T635	Docosanedioate	370.3	635.3	370.308	22.6838	C22H42O4	[M]+	Carboxylic acids and derivatives	Carbonyl compounds	C19625		505-56-6		MetaDNA	2	pos	5.74306e+06	4.03703e+06	4.29963e+06	4.34429e+06	4.01882e+06	3.8401e+06	4.84006e+06	5.71065e+06	3.56361e+06	9.38672e+06	8.15302e+06	6.30261e+06	5.47714e+06	3.64405e+06	1.66122e+06	2.5699e+06	4.08134e+06	8.56046e+06	5.10554e+06	6.35561e+06	6.07724e+06	3.69676e+07	4.74496e+07	4.98364e+07	3.10909e+07	3.72464e+07	4.0962e+07	8.03243e+06	3.07461e+06	2.98202e+06	5.54728e+06	2.10739e+06	1.68367e+06
M311T334	2,3-Dinor-8-iso prostaglandin F1alpha	311.222	334	328.225	15.5325	C18H32O5	[M+H-H2O]+	Carboxylic acids and derivatives	Alcohols and polyols	C14795	Lipid metabolism			MetaDNA	2	pos	3.50276e+06	3.65968e+06	1.23506e+07	3.23943e+06	3.63517e+06	3.73041e+06	1.84887e+07	4.08813e+07	3.89515e+06	1.5287e+07	4.20403e+07	7.10954e+07	1.35343e+07	9.26706e+06	1.40781e+07	1.21266e+07	5.75113e+07	4.3898e+06	1.6447e+07	1.60023e+07	1.25099e+07	5.19607e+07	4.64152e+07	6.84585e+07	1.64353e+07	2.11003e+07	9.08125e+07	9.79523e+07	1.84341e+07	3.69008e+06	5.52818e+06	1.89398e+07	1.65525e+07
M355T359	Bufadienolide	355.264	359.1	354.256	3.16385	C24H34O2	[M+H]+	Heteroaromatic compounds	Pyranones and derivatives	C16921		29565-35-3		MetaDNA	2	pos	3.81374e+07	2.4003e+07	2.35224e+07	2.83331e+07	4.20229e+07	3.78375e+07	2.31556e+07	5.2213e+07	3.55322e+07	2.70882e+07	4.29444e+07	1.27833e+07	3.2119e+07	1.32813e+07	1.71473e+07	3.46925e+07	2.47335e+07	3.37149e+07	2.52097e+07	1.69081e+07	5.70723e+06	8.58736e+06	8.61276e+06	9.65859e+06	1.11223e+07	2.79666e+07	9.57941e+06	2.76266e+07	1.90447e+07	2.42312e+07	2.37784e+07	3.75347e+07	2.24656e+07
M441T539_1	Cinobufotalin	441.222	539.2	458.231	1.50944	C26H34O7	[M+H-H2O]+	Carboxylic acids and derivatives	Alcohols and polyols	C16932		1108-68-5		MetaDNA	2	pos	1.83334e+07	1.96467e+07	1.83872e+07	1.93738e+07	4.35065e+07	2.28088e+07	1.87213e+07	3.66575e+07	2.38799e+07	1.36434e+07	8.67158e+06	3.32224e+06	3.42909e+07	3.38389e+07	1.68719e+07	6.26201e+06	3.44929e+06	8.40409e+06	1.16526e+07	1.16104e+07	1.67254e+07	3.74607e+07	1.57814e+07	5.91992e+07	1.96436e+07	2.83465e+07	2.90778e+07	1.50732e+07	2.80365e+07	1.59248e+07	1.14737e+07	2.07878e+07	2.43273e+07
M388T450	10,11-Epoxy-3-geranylgeranylindole	388.305	449.5	405.303	23.5233	C28H39NO	[M+H-H2O]+			C20526				MetaDNA	2	pos	2.85595e+06	1.82681e+06	1.04638e+07	1.95509e+06	2.19237e+06	1.46394e+06	1.25312e+07	1.77073e+06	1.97795e+06	1.90844e+07	1.60736e+07	1.16204e+07	1.78776e+07	1.23693e+07	2.43465e+06	683077	1.61096e+06	585251	1.3841e+06	1.90812e+06	5.65602e+06	1.41907e+07	1.12642e+07	4.414e+06	1.04937e+07	1.20729e+06	1.19515e+07	2.37515e+07	2.03941e+07	1.33867e+07	3.87355e+07	2.87496e+07	1.60242e+07
M447T373	3-Dehydro-2-deoxyecdysone	447.308	373.4	446.303	5.31175	C27H42O5	[M+H]+	Organic oxides	Alcohols and polyols	C16497				MetaDNA	2	pos	7.21162e+06	5.07098e+06	5.87964e+06	3.84776e+06	5.39722e+06	5.68862e+06	5.46192e+06	5.1545e+06	5.82305e+06	2.57549e+06	3.44349e+06	1.67726e+06	2.40387e+06	1.46679e+06	1.22463e+06	928194	2.36307e+06	1.53959e+06	2.11526e+06	1.02037e+06	2.07334e+06	1.05504e+07	1.09703e+07	9.66584e+06	3.66166e+06	2.83215e+06	3.02346e+06	2.4016e+06	1.6805e+06	1.60499e+06	827715	1.02465e+06	1.48339e+06
M412T654	Delta7-Avenasterol	412.364	654.2	412.37	15.035	C29H48O	[M]+	Organooxygen compounds	Alcohols and polyols	C15782	Lipid metabolism	23290-26-8	HMDB0006851	MetaDNA	2	pos	4.65322e+07	2.28831e+07	6.69829e+07	3.20108e+07	3.68824e+07	4.94607e+07	2.21e+07	1.44043e+08	4.02158e+07	2.33746e+06	2.18145e+07	6.06112e+07	3.67026e+06	2.68905e+06	5.9744e+06	3.15335e+07	2.98235e+07	5.53792e+07	4.64347e+07	3.83267e+06	4.53955e+06	2.26995e+06	4.3886e+06	5.14495e+06	2.70122e+06	3.52019e+07	2.77782e+06	3.1693e+06	7.61876e+06	3.63928e+06	6.75789e+06	7.3347e+06	6.6583e+06
M448T544	2-Deoxycastasterone	448.363	543.6	448.355	17.62	C28H48O4	[M]+	Organic oxides	Alcohols and polyols	C15793		87734-68-7	HMDB0034423	MetaDNA	2	pos	1.01669e+07	6.181e+06	8.13393e+06	1.38271e+07	7.43329e+06	9.94498e+06	4.34254e+06	4.83559e+06	5.51016e+06	8.71644e+06	3.89884e+06	4.81903e+06	7.8816e+06	7.13816e+06	8.46374e+06	5.90831e+06	5.19714e+06	5.54255e+06	6.34047e+06	7.85752e+06	9.55431e+06	9.62424e+06	5.78628e+06	4.21375e+06	7.72474e+06	5.09693e+06	5.4887e+06	4.76381e+06	6.68389e+06	8.09731e+06	2.34619e+06	6.29436e+06	8.80308e+06
M429T398	3-Dehydroteasterone	429.334	397.5	446.34	4.97051	C28H46O4	[M+H-H2O]+	Organic oxides	Alcohols and polyols	C15792				MetaDNA	2	pos	4.94868e+06	5.4909e+06	4.72797e+06	6.0374e+06	5.11137e+06	7.89823e+06	6.86752e+06	3.31588e+06	2.82923e+06	8.15343e+06	6.84801e+06	5.55431e+06	1.074e+07	8.10168e+06	7.99819e+06	6.4213e+06	5.10716e+06	6.60975e+06	5.83106e+06	9.81956e+06	8.00716e+06	9.69572e+06	9.13584e+06	6.21786e+06	5.4298e+06	9.92097e+06	9.1664e+06	3.95587e+06	7.14435e+06	7.67917e+06	4.29315e+06	5.35095e+06	4.33207e+06
M431T412	Digitogenin	431.315	412.1	448.319	7.26621	C27H44O5	[M+H-H2O]+	Organooxygen compounds	Alcohols and polyols	C08896		511-34-2		MetaDNA	2	pos	1.96197e+06	3.59462e+06	1.88787e+06	1.64688e+06	1.46323e+06	1.34061e+06	1.17493e+06	4.30323e+06	1.58736e+06	1.78988e+06	1.75969e+06	1.54831e+06	1.642e+06	1.99779e+06	3.00537e+06	1.85676e+06	2.4349e+06	2.19424e+06	2.13296e+06	1.29014e+06	2.96418e+06	3.02976e+06	2.03462e+06	1.88968e+06	2.0862e+06	3.08724e+06	1.54154e+06	3.00765e+06	1.20635e+06	1.19915e+06	2.48682e+06	1.67657e+06	4.13496e+06
M431T451	2-Deoxyecdysone	431.315	451	448.319	7.26621	C27H44O5	[M+H-H2O]+	Organic oxides	Alcohols and polyols	C16495		31575-91-4		MetaDNA	2	pos	6.808e+06	5.55596e+06	6.65013e+06	6.22203e+06	5.89821e+06	4.44458e+06	3.3927e+06	5.7211e+06	1.06982e+06	5.16441e+06	4.65598e+06	4.59629e+06	950517	3.26575e+06	5.25096e+06	3.89937e+06	6.52557e+06	5.73089e+06	4.2656e+06	3.44917e+06	3.0749e+06	6.14542e+06	5.82157e+06	4.98197e+06	5.15489e+06	8.09676e+06	3.80746e+06	5.82769e+06	3.83793e+06	614336	4.27959e+06	3.45927e+06	3.61692e+06
M487T409_2	Quillaic acid	487.348	408.5	486.334	12.3609	C30H46O5	[M+H]+	Carboxylic acids and derivatives	Alcohols and polyols	C08972		631-01-6		MetaDNA	2	pos	6.13258e+07	4.99158e+07	2.50725e+07	4.79894e+07	5.51448e+07	4.08059e+07	4.55521e+07	4.61739e+07	4.57566e+07	8.49262e+07	5.78794e+07	6.01177e+07	5.9618e+07	5.18559e+07	5.62924e+07	9.37219e+06	9.11633e+06	1.22503e+07	9.76892e+06	9.07966e+06	5.71257e+06	2.5664e+07	4.05622e+07	4.97855e+07	3.8361e+07	3.57951e+07	4.96959e+07	2.8455e+07	3.16418e+07	3.24577e+07	2.82911e+07	1.85879e+07	4.8124e+07
M496T326_2	Antibiotic JI-20B	496.301	325.8	495.29	7.50356	C20H41N5O9	[M+H]+	Organonitrogen compounds	Alcohols and polyols	C17705	Biosynthesis of other secondary metabolites	51846-98-1		MetaDNA	2	pos	6.63871e+07	1.54516e+08	7.20975e+07	1.14856e+08	1.50344e+08	1.81682e+08	4.19086e+07	6.87311e+07	4.79526e+07	9.10767e+07	5.66659e+07	1.78732e+07	9.89096e+07	1.27399e+08	8.48922e+07	8.93567e+07	2.85382e+07	1.05114e+08	7.5971e+07	1.39367e+08	1.86139e+08	2.77258e+07	1.12586e+08	4.38603e+07	3.18087e+07	2.4057e+07	5.94344e+07	5.31949e+07	5.53582e+07	1.04517e+08	6.9654e+07	4.16691e+07	4.93993e+07
M344T285	11alpha-Hydroxy-12alpha-methyl-pregn-4-ene-3,20-dione	344.243	285	344.235	24.1114	C22H32O3	[M]+	Organic oxides	Alcohols and polyols	C14964				MetaDNA	2	pos	1.67731e+07	1.17234e+07	1.25973e+07	1.17605e+07	1.32319e+07	1.22548e+07	1.04393e+07	1.78721e+07	1.15234e+07	1.00993e+07	1.39732e+07	1.63863e+07	9.48549e+06	6.93922e+06	7.58984e+06	3.20055e+07	3.31501e+07	3.9891e+07	3.17092e+07	1.08935e+07	1.63998e+07	1.27294e+07	1.04186e+07	1.41603e+07	9.86429e+06	1.56837e+07	3.24277e+07	1.32057e+07	6.0005e+06	5.79035e+06	9.54311e+06	9.6635e+06	6.94324e+06
M349T275	4-Chloroprogesterone	349.202	274.9	348.186	25.5561	C21H29ClO2	[M+H]+	Haloalkenes	Carbonyl compounds	C14676		1164-81-4		MetaDNA	2	pos	1.94786e+06	309114	3.18632e+06	1.40148e+06	876388	1.00775e+06	1.31495e+06	2.67766e+06	6.99647e+06	5.97127e+06	6.93564e+06	9.13176e+06	4.29693e+06	2.84167e+06	5.50142e+06	4.33956e+06	3.0004e+06	1.15938e+06	3.67676e+06	1.9625e+06	3.25822e+06	9.26655e+06	9.12615e+06	7.60052e+06	3.13157e+07	3.25452e+07	1.35623e+07	1.25407e+06	559652	510399	421657	904994	1.4172e+06
M332T506	6alpha-Fluoropregn-4-ene-3,20-dione	332.221	505.6	332.215	18.3616	C21H29FO2	[M]+	Alkyl halides	Alkyl fluorides	C15127		2300-03-0		MetaDNA	2	pos	1.36302e+06	1.25505e+06	2.25286e+06	1.10018e+06	1.53077e+06	1.30827e+06	1.29348e+06	4.87122e+06	1.79315e+06	1.74098e+06	1.81708e+06	2.18686e+06	3.57174e+06	993122	1.1101e+07	6.71863e+06	7.31662e+06	5.86264e+06	4.05217e+06	1.59628e+06	952531	1.5767e+06	1.52063e+06	1.75267e+06	1.68006e+06	2.31148e+06	3.57158e+06	1.93592e+06	878059	1.80808e+06	2.85055e+06	3.42529e+06	4.98785e+06
M415T454	Cathasterone	415.354	453.9	432.36	2.48945	C28H48O3	[M+H-H2O]+	Organic oxides	Alcohols and polyols	C15790				MetaDNA	2	pos	7.99272e+06	2.62346e+06	6.59884e+06	5.2259e+06	5.87323e+06	5.6799e+06	5.01823e+06	8.64308e+06	7.13817e+06	7.48737e+06	2.32964e+06	5.50448e+06	6.76962e+06	5.56457e+06	6.11676e+06	1.48153e+07	2.17447e+07	1.48838e+07	1.26782e+07	3.45936e+06	1.11683e+07	6.61947e+06	7.90862e+06	9.21981e+06	6.17975e+06	1.27688e+07	7.59706e+06	4.53415e+06	5.38856e+06	5.29179e+06	5.79259e+06	7.06385e+06	1.03462e+07
M102T588	Triethylamine	102.128	587.6	101.12	0.0158971	C6H15N	[M+H]+	Amines	Tertiary amines	C14691		121-44-8	HMDB0032539	BioDeepDB	2	pos	4.43108e+07	3.69186e+07	4.08833e+07	4.3871e+07	4.3193e+07	4.11157e+07	8.9452e+07	3.08897e+07	3.68515e+07	4.3949e+07	4.41149e+07	8.16027e+07	9.12185e+07	5.81302e+07	7.59278e+07	4.44095e+07	1.01049e+08	5.02534e+07	1.06135e+08	9.51539e+07	1.04896e+08	3.14348e+07	3.8503e+07	8.61819e+07	9.46226e+07	3.89772e+07	3.32293e+07	7.18641e+07	1.89491e+08	3.95765e+07	5.41876e+07	4.37752e+07	6.94576e+07
M102T49	Isovaleric acid	102.091	49.3	102.068	2.62503	C5H10O2	[M]+	Fatty Acyls	Fatty acids and conjugates	C08262	Digestive system	503-74-2	HMDB0000718	BioDeepDB	2	pos	2.61169e+07	2.8967e+07	8.2435e+06	6.29284e+06	6.82095e+06	1.55184e+07	2.10301e+07	2.30905e+07	5.90942e+06	3.282e+07	4.00161e+06	3.67327e+07	1.55979e+07	2.15307e+07	2.29939e+07	1.71663e+07	1.44585e+07	2.64494e+07	2.30953e+07	2.13069e+07	1.73247e+07	8.2433e+06	2.48093e+07	1.64876e+07	1.63229e+07	2.112e+07	1.49223e+07	3.02033e+07	8.30217e+06	6.09672e+06	5.36149e+06	3.3217e+07	2.03274e+07
M109T309	m-Cresol	109.101	309.4	108.058	4.24669	C7H8O	[M+H]+	Phenols	Cresols	C01467		108-39-4	HMDB0002048	BioDeepDB	2	pos	9.40625e+06	9.29715e+06	8.90744e+06	6.78177e+06	8.05503e+06	9.70929e+06	1.04952e+07	9.81128e+06	7.44112e+06	2.44843e+07	8.8548e+06	8.643e+06	3.72149e+07	4.48955e+07	1.03818e+08	4.48989e+07	6.67635e+06	3.70618e+07	2.89684e+07	5.05333e+06	8.52916e+07	1.22905e+07	2.05194e+07	2.06083e+07	8.92868e+06	8.29152e+06	9.50026e+06	1.9849e+07	1.58332e+07	7.19698e+06	3.96417e+07	9.43963e+07	5.92298e+07
M110T642	Hydroquinone	110.02	642.4	110.037	5.02499	C6H6O2	[M]+	Phenols	Benzenediols	C00530	Amino acid metabolism	123-31-9	HMDB0002434	BioDeepDB	2	pos	1.20686e+08	1.98774e+08	1.81723e+08	1.93897e+08	1.75656e+08	1.55876e+08	1.6271e+08	1.48022e+08	1.50418e+08	1.86459e+08	1.59046e+08	1.55202e+08	1.2794e+08	1.44484e+08	9.41178e+07	5.25723e+07	1.24421e+08	6.39515e+07	6.48765e+07	1.62257e+08	1.61504e+08	2.37074e+08	2.20463e+08	2.05091e+08	2.14213e+08	1.94207e+08	1.64349e+08	1.83594e+08	1.91584e+08	1.88524e+08	1.68188e+08	1.2783e+08	1.02984e+08
M111T34	Catechol	111.021	33.9	110.037	7.83002	C6H6O2	[M+H]+			C00090		120-80-9 / 12385-08-9		BioDeepDB	2	pos	4.84138e+07	8.11886e+07	7.26305e+07	7.7942e+07	7.02685e+07	6.16161e+07	6.63469e+07	5.91086e+07	6.02826e+07	7.54912e+07	6.49456e+07	6.18661e+07	5.20934e+07	5.91653e+07	3.76193e+07	2.05993e+07	5.08729e+07	2.58906e+07	2.64118e+07	6.60448e+07	6.62858e+07	9.67079e+07	9.19354e+07	8.33067e+07	8.62547e+07	7.8498e+07	6.51529e+07	7.47407e+07	7.77179e+07	7.62068e+07	6.7506e+07	5.10312e+07	4.13609e+07
M110T63	2-Aminophenol	110.02	63.3	109.053	4.63051	C6H7NO	[M+H]+			C01987	Amino acid metabolism	95-55-6		BioDeepDB	2	pos	6.1225e+07	7.28651e+07	9.05901e+07	5.36345e+07	3.92433e+07	5.40607e+07	5.75283e+07	4.33902e+07	5.17874e+07	8.73088e+07	7.23469e+07	5.29886e+07	7.38402e+07	7.15386e+07	1.25487e+08	3.39283e+07	6.17629e+07	6.68443e+07	6.5546e+07	6.27787e+07	7.3025e+07	7.09127e+07	4.14129e+07	4.55085e+07	6.95999e+07	6.12787e+07	6.98725e+07	7.11701e+07	7.54524e+07	6.72293e+07	6.07542e+07	7.64729e+07	7.63432e+07
M130T550	Quinoline	130.159	550	129.058	2.10906	C9H7N	[M+H]+	Quinolines and derivatives		C06413		91-22-5	HMDB0033731	BioDeepDB	2	pos	1.70714e+07	4.241e+06	1.67719e+07	1.03606e+07	2.62683e+07	8.74962e+06	3.32975e+07	4.5965e+06	1.26912e+07	4.39244e+06	3.87426e+07	2.02035e+06	4.87902e+06	4.81365e+06	1.50993e+07	1.80481e+07	3.25981e+07	8.59374e+06	9.05609e+06	1.43835e+07	5.36635e+06	3.62294e+07	1.4843e+07	3.10104e+06	4.01773e+06	3.83064e+07	1.27349e+07	1.84039e+07	1.69717e+07	1.43507e+07	4.13972e+06	3.14879e+07	1.54668e+07
M114T190	Dihydrouracil	114.091	189.8	114.043	3.76301	C4H6N2O2	[M]+	Diazines	Pyrimidines and pyrimidine derivatives	C00429	Metabolism of cofactors and vitamins; Metabolism of other amino acids; Nucleotide metabolism	504-07-4	HMDB0000076	BioDeepDB	2	pos	7.30067e+06	4.21228e+06	7.16027e+06	4.08203e+06	4.81875e+06	4.88638e+06	4.88725e+06	8.71168e+06	6.09068e+06	7.55803e+06	8.0668e+06	9.82285e+06	5.83799e+06	3.9561e+06	4.39452e+06	6.05069e+06	8.87625e+06	7.57268e+06	6.00266e+06	3.97316e+06	4.81755e+06	5.14714e+06	5.77723e+06	5.36676e+06	6.68082e+06	6.67209e+06	5.01495e+06	4.85712e+06	4.3675e+06	5.04086e+06	4.08877e+06	1.93606e+06	4.73078e+06
M116T51	L-Proline	116.107	50.8	115.063	5.67756	C5H9NO2	[M+H]+	Carboxylic acids and derivatives	Amino acids, peptides, and analogues	C00148	Cancer: overview; Membrane transport; Digestive system; Translation; Amino acid metabolism	147-85-3	HMDB0000162	BioDeepDB	2	pos	3.17416e+07	1.10621e+07	3.92259e+07	1.367e+07	1.45611e+07	1.11472e+07	1.88379e+07	4.28516e+07	2.1441e+07	2.34514e+07	2.72087e+07	3.74873e+07	1.278e+07	8.62773e+06	1.18243e+07	2.4116e+07	4.64068e+07	2.94837e+07	2.92668e+07	9.21957e+06	1.53642e+07	2.0347e+07	2.24341e+07	2.27504e+07	2.49061e+07	2.28003e+07	1.63273e+07	1.33653e+07	8.69652e+06	8.97884e+06	1.79467e+07	1.8329e+07	1.09009e+07
M118T55	L-Valine	118.086	54.9	117.079	0.643598	C5H11NO2	[M+H]+	Carboxylic acids and derivatives	Amino acids, peptides, and analogues	C00183	Cancer: overview; Metabolism of cofactors and vitamins; Membrane transport; Digestive system; Translation; Amino acid metabolism	72-18-4	HMDB0000883	BioDeepDB	2	pos	1.49393e+09	4.56781e+08	1.73016e+09	7.90085e+08	1.0896e+09	3.35867e+08	9.5353e+08	1.43397e+09	1.40607e+09	1.27065e+09	8.02707e+08	1.44046e+09	1.91174e+09	4.62615e+09	1.21173e+09	1.57281e+09	1.11169e+09	1.06129e+09	1.13194e+09	4.6757e+09	5.4398e+08	4.30258e+09	3.24623e+09	3.35797e+09	1.52116e+09	1.368e+09	3.97884e+09	4.44594e+09	4.55596e+09	4.8472e+09	7.66177e+08	1.02879e+09	1.45199e+09
M120T50_1	L-Threonine	120.065	49.9	119.058	1.46587	C4H9NO3	[M+H]+	Carboxylic acids and derivatives	Amino acids, peptides, and analogues	C00188	Metabolism of cofactors and vitamins; Membrane transport; Digestive system; Translation; Amino acid metabolism	72-19-5	HMDB0000167	BioDeepDB	2	pos	7.36383e+07	1.2877e+08	1.05862e+08	1.35968e+08	1.0317e+08	1.06386e+08	1.18965e+08	9.99225e+07	9.91658e+07	8.06912e+07	1.22301e+08	9.09239e+07	1.13014e+08	8.91113e+07	7.31783e+07	3.52824e+07	9.01279e+07	5.0887e+07	3.36848e+07	3.03184e+07	2.71508e+07	1.80199e+08	1.66463e+08	1.88094e+08	1.51144e+08	1.28433e+08	9.37268e+07	1.11924e+08	8.86737e+07	8.49264e+07	9.72031e+07	7.08131e+07	7.39324e+07
M121T74	Tyrosol	121.065	73.8	138.068	1.98727	C8H10O2	[M+H-H2O]+	Phenols	Tyrosols and derivatives	C06044	Amino acid metabolism	501-94-0	HMDB0004284	BioDeepDB	2	pos	1.4518e+07	6.50588e+06	1.9391e+07	1.01695e+07	1.05464e+07	8.75398e+06	1.29951e+07	1.7447e+07	1.26991e+07	1.28736e+07	1.62008e+07	2.19286e+07	1.30105e+07	1.23961e+07	1.30636e+07	1.28181e+07	2.13703e+07	1.74333e+07	2.01202e+07	8.49263e+06	1.12433e+07	1.28686e+07	1.23353e+07	1.30538e+07	1.28958e+07	1.28076e+07	1.15972e+07	2.12934e+07	7.8642e+06	8.65549e+06	2.49214e+07	3.42799e+07	1.30823e+07
M124T682	3-Hydroxybenzyl alcohol glucoside	124.086	681.9	124.052	5.8339	C7H8O2	[M]+	Organooxygen compounds	Carbohydrates and carbohydrate conjugates	C03351		143995-98-6 / 620-24-6	HMDB0038331	BioDeepDB	2	pos	1.12637e+09	5.16093e+09	4.99252e+09	4.87639e+09	2.51452e+09	4.7384e+09	4.73101e+09	4.32082e+09	4.26961e+09	4.43962e+09	4.77799e+09	1.26534e+09	1.22976e+09	4.05683e+09	4.20132e+09	3.98944e+09	5.32165e+09	4.19827e+09	4.50425e+09	4.79492e+09	3.05327e+09	5.52773e+09	5.69864e+09	1.05565e+09	4.61846e+09	4.05769e+09	1.41625e+09	3.63646e+09	9.44348e+08	8.34794e+09	3.81207e+09	3.13822e+09	1.89185e+09
M126T43_1	Ciliatine	125.986	42.8	125.024	4.17895	C2H8NO3P	[M+H]+	Organic phosphonic acids and derivatives	Organic phosphonic acids	C03557	Membrane transport; Metabolism of other amino acids	2041-14-7	HMDB0011747	BioDeepDB	2	pos	6.97907e+08	7.62921e+08	7.28526e+08	7.12213e+08	7.91977e+08	7.75683e+08	6.914e+08	7.90798e+08	8.32108e+08	7.77617e+08	8.26175e+08	8.7342e+08	8.51519e+08	7.8049e+08	7.90795e+08	8.62535e+08	7.27385e+08	7.70191e+08	7.46821e+08	7.89125e+08	7.57741e+08	8.98389e+08	8.36526e+08	8.38343e+08	8.09332e+08	8.65447e+08	7.70082e+08	8.20351e+08	7.56713e+08	7.28583e+08	8.19595e+08	7.08102e+08	7.94726e+08
M127T89	Thymine	127.05	89.4	126.043	0.975991	C5H6N2O2	[M+H]+	Diazines	Pyrimidines and pyrimidine derivatives	C00178	Nucleotide metabolism	65-71-4	HMDB0000262	BioDeepDB	2	pos	2.11456e+08	5.90059e+08	2.29752e+08	6.26918e+08	3.62138e+08	3.22706e+08	2.42882e+08	1.93482e+08	2.02123e+08	3.06771e+08	2.71528e+08	1.79449e+08	1.6844e+08	5.63906e+07	1.92672e+08	2.45852e+08	1.70405e+08	1.90782e+08	1.21937e+08	1.90735e+08	2.74485e+08	2.81078e+08	2.35208e+08	2.47014e+08	2.32169e+08	2.50393e+08	2.22959e+08	2.47836e+08	2.48946e+08	2.43278e+08	2.26197e+08	1.14619e+08	1.03005e+08
M146T80	4-Acetamidobutanoic acid	146.081	80.2	145.074	0.520259	C6H11NO3	[M+H]+	Carboxylic acids and derivatives	Amino acids, peptides, and analogues	C02946	Amino acid metabolism	3025-96-5	HMDB0003681	BioDeepDB	2	pos	9.88401e+06	9.3346e+06	9.35946e+06	9.13289e+06	9.16569e+06	8.86659e+06	9.62644e+06	9.28806e+06	1.02883e+07	1.10934e+07	7.6126e+06	8.84075e+06	9.05759e+06	5.81119e+06	1.03776e+07	9.62806e+06	9.76215e+06	9.57314e+06	1.00225e+07	9.67162e+06	1.05373e+07	1.1303e+07	7.33432e+06	1.04707e+07	1.01133e+07	1.04416e+07	1.03965e+07	1.10419e+07	7.2609e+06	1.08686e+07	1.14088e+07	1.05807e+07	1.07237e+07
M130T50	Pipecolic acid	130.05	49.9	129.079	20.2747	C6H11NO2	[M+H]+	Carboxylic acids and derivatives	Amino acids, peptides, and analogues	C00408	Amino acid metabolism	535-75-1 / 3105-95-1	HMDB0000070	BioDeepDB	2	pos	7.95439e+07	7.80881e+07	7.14474e+07	8.8023e+07	4.92499e+07	5.55346e+07	8.42018e+07	4.75269e+07	1.09994e+08	6.68243e+07	6.64922e+07	7.37727e+07	5.76172e+07	6.82456e+07	6.80275e+07	9.01435e+07	5.50454e+07	1.08829e+08	9.33577e+07	8.18713e+07	8.29143e+07	7.23763e+07	9.01701e+07	6.77186e+07	7.30822e+07	7.75547e+07	9.59247e+07	1.29897e+08	1.20886e+08	1.10627e+08	4.13353e+08	2.01467e+08	1.53051e+08
M130T115	Ketoleucine	130.065	115.1	130.063	16.9146	C6H10O3	[M]+	Keto acids and derivatives	Short-chain keto acids and derivatives	C00233	Amino acid metabolism	816-66-0	HMDB0000695	BioDeepDB	2	pos	1.48165e+06	3.10332e+06	2.92442e+06	2.78519e+06	2.61199e+06	1.95297e+06	2.43156e+06	1.62303e+06	2.65396e+06	2.17433e+06	3.04406e+06	6.08767e+06	3.15183e+06	2.0546e+06	3.35183e+06	2.45408e+06	2.46505e+06	2.40736e+06	2.66007e+06	2.47272e+06	2.58002e+06	2.66841e+06	2.71998e+06	702013	2.53038e+06	2.7358e+06	2.71687e+06	3.38205e+06	3.35634e+06	3.6611e+06	2.65794e+06	2.12447e+06	1.8954e+06
M132T413	Leucine	132.101	413.4	131.095	10.4163	C6H13NO2	[M+H]+	Carboxylic acids and derivatives	Amino acids, peptides, and analogues	C16439		328-39-2	HMDB0062203	BioDeepDB	2	pos	3.23291e+07	2.5863e+07	3.32256e+07	3.00942e+07	2.85633e+06	4.34993e+07	2.94385e+07	4.66074e+07	1.12828e+08	6.19674e+07	8.27357e+07	1.22143e+07	4.12858e+07	1.55725e+07	5.40818e+07	2.26942e+07	7.69967e+07	4.56919e+07	1.52167e+07	3.18083e+07	1.87588e+07	4.9637e+07	8.18429e+06	3.84237e+07	4.12779e+07	8.63412e+06	5.00763e+07	4.7291e+07	3.18266e+07	5.4231e+06	6.98602e+07	3.5207e+06	2.92156e+07
M149T101	Nornicotine	149.06	100.7	148.1	0.517404	C9H12N2	[M+H]+	Pyridines and derivatives	Pyrrolidinylpyridines	C06524		494-97-3	HMDB0001126	BioDeepDB	2	pos	4.30551e+07	3.68873e+07	3.92425e+07	4.29666e+07	4.21671e+07	4.3276e+07	4.13624e+07	4.504e+07	4.39959e+07	3.94531e+07	4.83495e+07	4.00402e+07	4.05228e+07	3.16268e+07	4.15368e+07	3.93654e+07	4.19047e+07	4.05082e+07	4.34631e+07	4.37749e+07	4.42091e+07	4.0253e+07	4.02531e+07	4.51134e+07	3.99885e+07	4.25143e+07	4.39225e+07	4.90912e+07	4.35274e+07	4.11339e+07	4.65825e+07	4.32771e+07	4.39474e+07
M132T96	cis-4-Hydroxy-D-proline	131.974	95.5	131.058	2.65185	C5H9NO3	[M+H]+	Carboxylic acids and derivatives	Amino acids, peptides, and analogues	C03440	Amino acid metabolism	2584-71-6	HMDB0060460	BioDeepDB	2	pos	4.05522e+07	3.16547e+07	6.08603e+07	3.80015e+07	3.84294e+07	3.00198e+07	4.73051e+07	4.55898e+07	5.01949e+07	9.63299e+07	5.18812e+07	6.95797e+07	6.90118e+07	4.52811e+07	1.02138e+08	4.23101e+07	7.12301e+07	4.31338e+07	4.17907e+07	4.67312e+07	4.17436e+07	5.07072e+07	5.36485e+07	5.16084e+07	5.62572e+07	7.73281e+07	4.36467e+07	9.26762e+07	5.20665e+07	4.7595e+07	4.80498e+07	4.78219e+07	6.03824e+07
M132T50_2	Creatine	132.077	50.4	131.07	0.181712	C4H9N3O2	[M+H]+	Carboxylic acids and derivatives	Amino acids, peptides, and analogues	C00300	Amino acid metabolism	57-00-1	HMDB0000064	BioDeepDB	2	pos	5.56907e+07	5.47402e+07	4.47719e+07	1.05552e+07	1.0286e+08	3.96268e+07	2.69608e+07	2.97623e+08	2.81244e+08	3.19757e+08	2.37845e+08	1.9594e+08	1.70173e+08	1.81061e+08	3.96652e+07	3.14163e+08	5.54128e+07	6.73831e+07	6.84977e+07	2.33363e+08	2.73355e+08	2.0573e+08	4.50263e+07	1.5775e+08	1.78083e+08	3.62141e+07	7.36249e+07	4.52039e+07	1.41519e+08	2.73157e+08	1.05258e+08	4.22204e+07	3.52706e+08
M132T76_2	L-Leucine	132.102	76	131.095	0.575314	C6H13NO2	[M+H]+	Carboxylic acids and derivatives	Amino acids, peptides, and analogues	C00123	Cancer: overview; Membrane transport; Signal transduction; Digestive system; Translation; Amino acid metabolism	61-90-5	HMDB0000687	BioDeepDB	2	pos	4.9625e+09	4.0481e+09	5.70513e+09	3.97851e+09	2.65934e+09	1.26533e+09	4.72182e+09	3.25819e+09	4.26621e+09	2.57573e+09	1.3664e+09	2.89987e+09	2.80308e+09	2.37766e+09	2.54575e+09	2.43529e+09	1.70237e+09	2.86891e+09	2.15099e+09	2.50351e+09	2.42363e+09	1.89028e+09	1.9395e+09	2.17168e+09	1.51278e+09	2.10456e+09	1.93705e+09	5.72524e+09	5.38275e+09	5.30239e+09	5.69107e+09	4.48559e+09	2.89569e+09
M132T58_2	L-Isoleucine	132.101	58.2	131.095	2.49653	C6H13NO2	[M+H]+	Carboxylic acids and derivatives	Amino acids, peptides, and analogues	C00407	Cancer: overview; Membrane transport; Digestive system; Translation; Amino acid metabolism	73-32-5	HMDB0000172	BioDeepDB	2	pos	2.62253e+09	1.99491e+09	1.79224e+10	1.74688e+09	9.48024e+08	9.34329e+08	1.71527e+09	3.96596e+09	2.56474e+09	2.27648e+09	1.87792e+09	1.79058e+09	7.04687e+08	4.98269e+08	9.46586e+08	2.21304e+09	2.08173e+09	2.00708e+09	2.7357e+09	1.12933e+09	1.11921e+10	9.33832e+08	1.08905e+09	1.55311e+09	1.69107e+09	2.64573e+09	1.42496e+09	1.06064e+09	1.12921e+09	8.11409e+08	1.39879e+09	1.00495e+09	3.55235e+08
M133T56_2	Ureidopropionic acid	133.06	55.8	132.054	1.66602	C4H8N2O3	[M+H]+	Organic carbonic acids and derivatives	Ureas	C02642	Metabolism of cofactors and vitamins; Metabolism of other amino acids; Nucleotide metabolism	462-88-4	HMDB0000026	BioDeepDB	2	pos	1.17517e+07	1.31954e+07	1.51025e+07	1.6493e+07	1.69872e+07	1.6275e+07	1.79582e+07	1.65895e+07	1.78446e+07	1.54076e+07	1.92348e+07	1.34569e+07	1.54796e+07	1.45431e+07	1.58999e+07	1.71304e+07	1.87205e+07	2.32766e+07	2.16491e+07	6.47144e+06	2.40708e+07	5.92774e+06	8.19772e+06	3.41043e+07	7.9869e+06	7.61132e+06	8.59021e+06	8.18232e+06	8.70533e+06	1.01774e+07	6.74721e+06	7.32303e+06	7.23031e+06
M153T74_1	Xanthine	153.041	73.8	152.033	1.15002	C5H4N4O2	[M+H]+	Imidazopyrimidines	Purines and purine derivatives	C00385	Biosynthesis of other secondary metabolites; Nucleotide metabolism	69-89-6	HMDB0000292	BioDeepDB	2	pos	5.30461e+08	2.4243e+08	3.00827e+08	2.18544e+08	2.32623e+08	2.4507e+08	2.29823e+08	2.55108e+08	2.95607e+08	4.65352e+08	4.83829e+08	3.44971e+08	3.10705e+08	2.66371e+08	7.76973e+08	2.19625e+08	2.89862e+07	3.01241e+08	3.41867e+08	2.88843e+08	3.41006e+08	7.74509e+08	8.29542e+08	1.16973e+09	8.49413e+08	5.65366e+08	6.38097e+08	4.6638e+08	3.4145e+08	2.70466e+08	3.02399e+08	4.75134e+08	2.76764e+08
M157T346	3-Indoleacetonitrile	157.122	345.8	156.069	0.480443	C10H8N2	[M+H]+	Indoles and derivatives	Indoles	C02938	Amino acid metabolism	771-51-7	HMDB0006524	BioDeepDB	2	pos	2.96869e+06	2.29998e+06	4.78921e+06	2.75168e+06	2.47719e+06	2.20033e+06	3.22433e+06	2.62292e+06	2.95449e+06	2.74338e+06	1.98939e+06	2.28843e+06	3.10949e+06	2.22076e+06	3.31879e+06	3.21397e+06	582674	3.09073e+06	3.54445e+06	1.70964e+06	1.63394e+06	2.47919e+06	2.57899e+06	2.77328e+06	2.86857e+06	3.06492e+06	1.97979e+06	4.46652e+06	3.25489e+06	2.94554e+06	3.36029e+06	3.71758e+06	2.81369e+06
M140T61	Phosphonoacetate	139.988	60.8	139.988	2.85739	C2H5O5P	[M]+	Organic phosphonic acids and derivatives	Organic phosphonic acids	C05682	Metabolism of other amino acids	4408-78-0	HMDB0004110	BioDeepDB	2	pos	1.36567e+07	1.17546e+07	1.25423e+07	1.18581e+07	1.25591e+07	1.33929e+07	1.34477e+07	1.43205e+07	1.43379e+07	1.30473e+07	1.05987e+07	1.48318e+07	6.22269e+06	1.47826e+07	1.75886e+07	7.88348e+06	1.29105e+07	7.36225e+06	7.77661e+06	1.1502e+07	1.11029e+07	1.03698e+07	1.02299e+07	1.03245e+07	9.771e+06	9.74514e+06	1.03284e+07	1.00298e+07	9.70916e+06	1.0042e+07	9.93545e+06	1.04199e+07	5.08878e+06
M158T428	Pelargonic acid	158.154	427.8	158.131	2.02435	C9H18O2	[M]+	Fatty Acyls	Fatty acids and conjugates	C01601		112-05-0	HMDB0000847	BioDeepDB	2	pos	3.54395e+07	7.66559e+07	9.9204e+07	8.44314e+07	6.00866e+07	7.34891e+07	5.90883e+07	4.63222e+07	4.80258e+07	8.6901e+07	5.69755e+07	4.75791e+07	1.07927e+08	1.13952e+08	1.26091e+08	3.534e+07	2.86285e+07	3.34612e+07	4.35198e+07	5.17511e+07	4.49821e+07	8.9272e+07	9.53515e+07	1.00038e+08	8.72013e+07	2.92787e+07	2.33689e+07	5.9047e+07	7.68809e+07	6.30742e+07	6.90474e+07	6.82606e+07	8.55558e+07
M142T120	O-Phosphoethanolamine	141.958	119.6	141.019	5.48895	C2H8NO4P	[M+H]+	Organic phosphoric acids and derivatives	Phosphate esters	C00346	Lipid metabolism; Signal transduction	1071-23-4	HMDB0000224	BioDeepDB	2	pos	4.11529e+08	4.80052e+08	4.39728e+08	3.96642e+08	3.07417e+08	3.19051e+08	3.01844e+08	5.02271e+08	5.1381e+08	2.76675e+08	3.11332e+08	4.73676e+08	4.27239e+08	6.73517e+07	5.72069e+08	3.43372e+08	3.8304e+08	3.21828e+08	2.91391e+08	4.6541e+08	3.94981e+08	3.37113e+08	4.67174e+08	5.04272e+08	4.74095e+08	3.25707e+08	2.53843e+08	3.51186e+08	4.57143e+08	2.57053e+08	2.97456e+08	4.76904e+08	4.48208e+08
M144T93	Aminoadipic acid	144.066	92.8	161.069	29.3894	C6H11NO4	[M+H-H2O]+	Carboxylic acids and derivatives	Amino acids, peptides, and analogues	C00956	Amino acid metabolism	542-32-5/1118-90-7	HMDB0000510	BioDeepDB	2	pos	1.51631e+07	1.61525e+07	1.51839e+07	1.63702e+07	1.31684e+07	1.34186e+07	1.62087e+07	1.05385e+07	1.71969e+07	1.48741e+07	1.24028e+07	1.28871e+07	1.44921e+07	1.52607e+07	1.12329e+07	1.66257e+07	9.2236e+06	1.33505e+07	1.82693e+07	1.41437e+07	1.58744e+07	1.64439e+07	1.59968e+07	1.53154e+07	1.54421e+07	1.71453e+07	1.83997e+07	1.29447e+07	1.19825e+07	1.61893e+07	1.36908e+07	1.72762e+07	1.74825e+07
M144T227	Tryptophanol	144.081	227.4	161.084	29.3863	C10H11NO	[M+H-H2O]+	Indoles and derivatives	Indoles	C00955	Amino acid metabolism	526-55-6	HMDB0003447	BioDeepDB	2	pos	3.93635e+07	1.82715e+08	3.56349e+07	1.83757e+08	7.64468e+06	8.11971e+07	1.39368e+07	3.57764e+07	2.2613e+07	5.34388e+07	4.85255e+07	6.10882e+07	4.96533e+07	2.80649e+07	3.43718e+07	2.51074e+07	7.75413e+07	3.34265e+07	2.25465e+07	2.72849e+07	2.74073e+07	2.21481e+07	2.1692e+07	2.16552e+07	2.14476e+07	3.57948e+07	2.06883e+07	4.21446e+07	1.877e+07	2.42075e+07	4.35349e+07	1.602e+07	1.74778e+07
M162T51	L-Carnitine	162.112	50.7	161.105	0.918959	C7H15NO3	[M+H]+	Organonitrogen compounds	Quaternary ammonium salts	C00318	Environmental adaptation; Digestive system	541-15-1	HMDB0000062	BioDeepDB	2	pos	6.51085e+07	5.49053e+07	9.96115e+07	5.27206e+07	4.45142e+07	3.58988e+07	5.02963e+07	1.11855e+08	6.12493e+07	5.30962e+07	5.05991e+07	1.32319e+08	7.82961e+07	5.67389e+07	1.25846e+08	7.34554e+07	1.49939e+08	8.52852e+07	5.90019e+07	5.86178e+07	5.25805e+07	4.66155e+07	3.95474e+07	7.97447e+07	3.76324e+07	3.96388e+07	5.30179e+07	9.16021e+07	5.69225e+07	4.28071e+07	6.35985e+07	1.1295e+08	1.08733e+08
M146T42_2	Spermidine	146.165	41.7	145.158	0.0367342	C7H19N3	[M+H]+	Organonitrogen compounds	Amines	C00315	Amino acid metabolism; Membrane transport; Metabolism of other amino acids; Digestive system	124-20-9	HMDB0001257	BioDeepDB	2	pos	1.43239e+08	1.4988e+08	2.30516e+08	1.72078e+08	1.77915e+08	1.59202e+08	1.81725e+08	2.57174e+08	2.22506e+08	8.61623e+08	4.52829e+08	4.6329e+08	6.29786e+08	4.44905e+08	6.05207e+08	4.8996e+08	5.72949e+08	4.35906e+08	3.44656e+08	4.03292e+08	4.23485e+08	1.39666e+08	1.58917e+08	1.5722e+08	1.41196e+08	6.15657e+07	1.21573e+08	5.7737e+08	8.02566e+08	6.91988e+08	4.13399e+08	2.55112e+08	6.33341e+08
M163T392	Anabasine	163.039	391.5	162.116	0.570523	C10H14N2	[M+H]+			C06180		13078-04-1 / 494-52-0	HMDB0004350	BioDeepDB	2	pos	1.10671e+07	1.02886e+07	1.33398e+07	1.00941e+07	1.11443e+07	7.80385e+06	9.47636e+06	8.72275e+06	1.08556e+07	1.42581e+07	1.09512e+07	1.10807e+07	1.55216e+07	1.04269e+07	2.08112e+07	1.52741e+07	1.09352e+07	1.43765e+07	1.28484e+07	1.14259e+07	1.31079e+07	1.88486e+07	7.78875e+06	1.13314e+07	9.67353e+06	5.81956e+06	6.65204e+06	1.073e+07	1.04997e+07	1.06655e+07	1.10818e+07	1.57405e+07	2.13175e+07
M146T54	4-Guanidinobutanoic acid	146.092	54.1	145.085	0.16428	C5H11N3O2	[M+H]+	Carboxylic acids and derivatives	Amino acids, peptides, and analogues	C01035	Amino acid metabolism	463-00-3	HMDB0003464	BioDeepDB	2	pos	3.33644e+07	1.73782e+07	3.82037e+07	3.41713e+07	3.46782e+07	1.98999e+07	2.48627e+07	3.43907e+07	4.31563e+07	3.39204e+07	3.54331e+07	2.88794e+07	3.90226e+07	1.94448e+07	3.50275e+07	1.99491e+07	1.91246e+07	2.28708e+07	2.41288e+07	1.15213e+07	1.30131e+07	1.65019e+07	1.07951e+07	8.03741e+06	2.73341e+07	2.07759e+07	5.19628e+06	1.37831e+07	1.46901e+07	2.21085e+07	1.11944e+07	1.39458e+07	1.35433e+07
M147T45	L-Lysine	147.113	44.5	146.106	0.516611	C6H14N2O2	[M+H]+	Carboxylic acids and derivatives	Amino acids, peptides, and analogues	C00047	Metabolism of cofactors and vitamins; Membrane transport; Digestive system; Translation; Amino acid metabolism	56-87-1	HMDB0000182	BioDeepDB	2	pos	1.61629e+08	1.40396e+08	1.79336e+08	1.146e+08	1.2711e+08	1.04101e+08	1.31936e+08	1.64068e+08	1.65575e+08	2.049e+08	1.24843e+08	1.0603e+08	1.25481e+08	1.06779e+08	8.57622e+07	1.34525e+08	1.48034e+08	1.4933e+08	1.28136e+08	1.18757e+08	1.672e+08	9.67584e+07	9.2414e+07	1.06196e+08	9.51058e+07	9.67756e+07	9.27211e+07	1.59593e+08	1.5553e+08	1.20739e+08	1.39083e+08	9.04801e+07	1.17093e+08
M149T36	L-2-Hydroxyglutaric acid	148.976	35.7	148.037	8.29344	C5H8O5	[M+H]+	Fatty Acyls	Fatty acids and conjugates	C03196	Amino acid metabolism	13095-48-2	HMDB0000694	BioDeepDB	2	pos	2.59057e+07	1.17099e+07	3.45523e+07	1.91251e+07	1.9311e+07	1.63044e+07	2.36247e+07	3.17746e+07	2.31481e+07	2.34558e+07	2.90161e+07	4.0753e+07	2.32545e+07	2.2349e+07	2.35475e+07	2.39513e+07	3.91612e+07	3.12925e+07	3.57874e+07	1.579e+07	2.04559e+07	2.32929e+07	2.29698e+07	2.32463e+07	2.30062e+07	2.30527e+07	2.11217e+07	3.91941e+07	1.47541e+07	1.59432e+07	4.67018e+07	6.34119e+07	2.37804e+07
M148T50_1	L-Glutamic acid	148.06	50.1	147.053	0.0378681	C5H9NO4	[M+H]+	Carboxylic acids and derivatives	Amino acids, peptides, and analogues	C00025	Neurodegenerative disease; Biosynthesis of other secondary metabolites; Translation; Substance dependence; Cellular community - eukaryotes; Energy metabolism; Metabolism of other amino acids; Excretory system; Carbohydrate metabolism; Cancer: overview; Membrane transport; Cell growth and death; Signal transduction; Nervous system; Digestive system; Environmental adaptation; Amino acid metabolism;…	56-86-0	HMDB0000148	BioDeepDB	2	pos	4.54069e+06	1.0064e+08	1.44774e+09	2.14681e+08	2.97597e+08	2.89675e+08	1.67615e+08	2.63848e+09	1.03421e+09	4.68509e+08	6.98904e+08	4.41738e+09	4.06627e+08	1.19276e+08	7.59376e+08	3.74384e+08	5.88972e+09	7.2295e+08	4.40446e+08	1.06348e+08	1.61787e+08	6.72734e+07	7.64695e+07	1.82661e+08	6.22872e+08	1.63347e+09	3.75511e+08	7.02945e+07	5.85091e+07	7.77842e+07	2.62593e+07	4.86524e+07	2.52533e+08
M148T321	3-Methyloxindole	148.076	321.3	147.068	0.162079	C9H9NO	[M+H]+			C02366		1504-06-9		BioDeepDB	2	pos	1.80262e+07	7.83831e+06	2.83271e+07	1.13683e+07	1.25526e+07	7.20104e+06	1.47621e+07	3.44363e+07	1.81018e+07	1.47714e+07	2.0911e+07	3.62456e+07	7.92442e+06	6.47367e+06	6.81729e+06	1.07678e+07	3.24373e+07	1.43654e+07	1.5559e+07	4.5812e+06	4.68245e+06	8.3836e+06	6.23651e+06	8.15636e+06	1.54128e+07	1.58319e+07	1.11093e+07	2.71417e+07	4.95402e+06	5.19343e+06	1.62679e+07	2.31214e+07	4.15856e+06
M149T252	3-Methyladenine	149.023	252	149.07	1.43234	C6H7N5	[M]+	Imidazopyrimidines	Purines and purine derivatives	C00913		5142-23-4	HMDB0011600	BioDeepDB	2	pos	7.60412e+06	5.66621e+06	8.66396e+06	9.26771e+06	7.80843e+06	6.54538e+06	6.26757e+06	8.16815e+06	6.66182e+06	1.95637e+07	9.03163e+06	1.22228e+07	1.50214e+07	1.0025e+07	2.24408e+07	1.24327e+07	8.45377e+06	8.52994e+06	1.31999e+07	6.98163e+06	6.47578e+06	1.38951e+07	1.41433e+07	1.24984e+07	1.95824e+07	1.46729e+07	9.57882e+06	1.0592e+07	1.65218e+07	2.31309e+07	1.00688e+07	1.35141e+07	1.68016e+07
M150T74_1	L-Methionine	150.059	73.8	149.051	4.15837	C5H11NO2S	[M+H]+	Carboxylic acids and derivatives	Amino acids, peptides, and analogues	C00073	Cancer: overview; Amino acid metabolism; Digestive system; Translation	63-68-3	HMDB0000696	BioDeepDB	2	pos	8.04481e+08	2.19665e+08	4.99304e+08	2.23205e+08	2.6516e+08	3.69929e+08	3.91087e+08	6.25605e+08	6.02761e+08	2.9363e+08	5.9952e+08	6.32791e+08	4.52742e+08	1.99674e+08	3.39962e+08	5.50828e+08	3.63827e+08	8.24478e+08	6.17584e+08	2.45522e+08	1.8902e+08	3.30766e+07	3.19526e+07	3.57439e+07	5.18126e+07	2.97479e+08	2.07746e+08	2.84983e+08	4.16465e+07	1.46245e+08	2.50973e+08	3.19762e+08	2.61862e+08
M150T253	D-Lyxose	150.055	252.7	150.053	15.9941	C5H10O5	[M]+			C00476	Carbohydrate metabolism	1114-34-7		BioDeepDB	2	pos	1.19139e+06	1.11777e+06	1.18159e+06	1.1545e+06	1.17015e+06	1.29714e+06	1.16939e+06	1.2235e+06	1.13273e+06	1.25605e+06	1.08969e+06	1.1202e+06	1.21454e+06	1.09856e+06	1.12004e+06	1.21229e+06	1.26247e+06	1.22046e+06	1.16557e+06	1.16985e+06	1.15362e+06	1.11794e+06	1.11417e+06	1.04372e+06	1.10064e+06	1.12797e+06	1.11641e+06	1.16306e+06	1.13343e+06	1.10821e+06	1.3088e+06	1.10754e+06	1.23029e+06
M170T74_1	Pyridoxine	170.082	73.7	169.074	0.0184154	C8H11NO3	[M+H]+	Pyridines and derivatives	Pyridoxines	C00314	Metabolism of cofactors and vitamins	65-23-6	HMDB0000239	BioDeepDB	2	pos	1.08267e+06	1.81118e+07	481863	6.63387e+07	9.73907e+07	1.61384e+08	2.25153e+07	655024	1.09908e+06	417728	707061	1.94806e+06	3.80723e+07	3.24494e+07	4.65737e+07	1.6319e+08	1.3908e+06	1.23924e+08	1.06642e+08	1.39326e+08	1.75648e+07	706142	776086	500215	175800	270933	595942	415270	1.48073e+06	4.80172e+06	2.39187e+07	5.20302e+07	5.21711e+07
M135T275	Perillyl alcohol	135.117	275.4	152.12	4.4406	C10H16O	[M+H-H2O]+	Prenol lipids	Monoterpenoids	C02452		536-59-4/18457-55-1	HMDB0003634	BioDeepDB	2	pos	4.95895e+07	4.20209e+07	5.19449e+07	5.1355e+07	1.06536e+08	7.75379e+07	1.11779e+08	6.32667e+07	3.73666e+07	9.50772e+07	4.90435e+07	7.86627e+07	6.97795e+07	4.03228e+07	2.50205e+07	5.26331e+07	8.37196e+07	4.33215e+07	4.24155e+07	8.26954e+07	9.21029e+07	5.79305e+07	7.98655e+07	8.27154e+07	9.57656e+07	5.99706e+07	7.69368e+07	2.75502e+08	7.80634e+07	3.77824e+07	3.75391e+07	2.74377e+07	4.48952e+07
M154T107	3-Amino-4-hydroxybenzoate	154.05	107.1	153.043	0.155794	C7H7NO3	[M+H]+			C12115		1571-72-8		BioDeepDB	2	pos	1.29768e+07	1.91757e+07	3.38596e+07	1.91377e+07	1.87813e+07	1.77162e+07	1.0164e+07	2.21069e+07	1.95903e+07	3.69274e+07	1.2415e+07	2.71264e+07	2.84037e+07	2.68812e+07	1.78552e+07	2.56246e+07	5.04871e+07	2.55952e+07	2.36072e+07	2.57748e+07	2.69128e+07	1.94249e+07	1.81264e+07	2.20692e+07	1.93317e+07	1.86783e+07	5.63769e+06	2.35629e+07	2.93444e+07	2.46691e+07	2.28514e+07	2.0494e+07	2.83633e+07
M155T64	2,3-Butanediol	154.99	63.7	154.012	0.0200851	C4H10O2S2	[M+H]+	Organooxygen compounds	Alcohols and polyols	C00265		513-85-9 / 3483-12-3	HMDB0003156	BioDeepDB	2	pos	7.17783e+07	6.9721e+07	6.90816e+07	6.78493e+07	6.90524e+07	6.9964e+07	6.80115e+07	6.96352e+07	7.0667e+07	6.83097e+07	7.05113e+07	7.22745e+07	6.92106e+07	6.93911e+07	7.04928e+07	7.28954e+07	7.13987e+07	7.21799e+07	7.12052e+07	7.3509e+07	6.95304e+07	7.0231e+07	6.96443e+07	7.1333e+07	7.02966e+07	7.14307e+07	7.04408e+07	7.20685e+07	6.83968e+07	6.90749e+07	7.34288e+07	7.25412e+07	6.91669e+07
M156T45_1	L-Histidine	156.077	45.1	155.07	1.12765	C6H9N3O2	[M+H]+	Carboxylic acids and derivatives	Amino acids, peptides, and analogues	C00135	Cancer: overview; Membrane transport; Metabolism of other amino acids; Digestive system; Translation; Amino acid metabolism	71-00-1	HMDB0000177	BioDeepDB	2	pos	1.04078e+07	1.93577e+07	3.7322e+07	1.68681e+07	9.66253e+06	1.01246e+07	1.05305e+07	2.91013e+07	3.36548e+07	4.29614e+07	3.04647e+07	6.02706e+07	4.37798e+07	1.12154e+07	5.14876e+07	4.46665e+07	1.79542e+07	5.19974e+07	4.68138e+07	2.99028e+07	2.99212e+07	1.34807e+07	1.3672e+07	1.54052e+07	1.43712e+07	1.36828e+07	1.44486e+07	6.07689e+07	5.21097e+07	3.76116e+07	4.4869e+07	4.52882e+07	1.83873e+07
M157T224	Uracil 5-carboxylate	156.967	224.3	156.017	1.3149	C5H4N2O4	[M+H]+			C03030		23945-44-0		BioDeepDB	2	pos	7.25201e+06	7.56196e+06	7.61431e+06	7.4467e+06	7.61368e+06	7.66367e+06	7.53726e+06	7.66891e+06	7.4729e+06	7.38868e+06	7.50601e+06	7.71289e+06	7.33829e+06	7.19036e+06	7.48311e+06	7.97159e+06	7.61498e+06	7.65361e+06	7.93108e+06	7.97667e+06	7.24822e+06	7.43221e+06	7.48135e+06	7.48043e+06	7.50706e+06	7.65901e+06	7.65055e+06	7.75733e+06	7.43113e+06	7.46045e+06	8.25794e+06	8.09116e+06	7.50579e+06
M159T253	4,5-Dihydroorotic acid	158.962	252.9	158.033	4.32709	C5H6N2O4	[M+H]+	Carboxylic acids and derivatives	Amino acids, peptides, and analogues	C00337	Nucleotide metabolism	155-54-4 / 5988-19-2	HMDB0000528	BioDeepDB	2	pos	2.33479e+07	3.92233e+07	2.64071e+07	4.17788e+07	1.69233e+07	1.65716e+07	4.1711e+07	5.37239e+07	2.67186e+07	4.04375e+07	2.24983e+07	3.57186e+07	4.35594e+07	1.74547e+07	1.30251e+08	2.75445e+07	7.48223e+07	2.95517e+07	2.71792e+07	2.40676e+07	5.54205e+07	1.01242e+08	1.16068e+08	1.12064e+08	6.2507e+07	6.64282e+07	4.56473e+07	2.02649e+07	1.64306e+07	1.4993e+07	4.76984e+07	3.95484e+07	4.83021e+07
M161T227	Tryptamine	161.107	227.4	160.1	0.471736	C10H12N2	[M+H]+	Indoles and derivatives	Tryptamines and derivatives	C00398	Amino acid metabolism; Signaling molecules and interaction	61-54-1	HMDB0000303	BioDeepDB	2	pos	1.19019e+07	1.11567e+07	6.27932e+06	1.22925e+07	1.07432e+07	8.48246e+06	8.99442e+06	7.55362e+06	5.47525e+06	1.09085e+07	7.27613e+06	6.47415e+06	2.06411e+08	9.72949e+07	2.68942e+08	1.14896e+07	2.45549e+07	1.2279e+07	1.25993e+07	5.63756e+06	2.08204e+07	2.36082e+07	2.44245e+07	2.98066e+07	2.97064e+07	2.0606e+07	1.94762e+07	1.18343e+07	4.12733e+07	1.7551e+07	2.15264e+07	1.64815e+08	4.92346e+08
M163T34	Acetylcysteine	162.997	34.5	163.03	4.27369	C5H9NO3S	[M]+	Carboxylic acids and derivatives	Amino acids, peptides, and analogues	C06809		616-91-1	HMDB0001890	BioDeepDB	2	pos	1.26239e+07	1.28168e+07	1.51377e+07	1.27038e+07	1.03007e+07	5.32045e+06	1.27108e+07	292120	1.26793e+07	1.11303e+07	7.62217e+06	3.00151e+06	6.95675e+06	8.20192e+06	6.1053e+06	1.58741e+07	1.44137e+07	1.52748e+07	1.25716e+07	1.2398e+07	1.25665e+07	1.215e+07	1.10261e+07	1.23157e+07	1.20822e+07	2.63712e+06	6.85901e+06	1.7873e+07	1.3137e+07	1.23679e+07	1.31475e+07	1.25915e+07	1.19005e+07
M180T49	Paraxanthine	180.087	49.2	180.065	1.0116	C7H8N4O2	[M]+	Imidazopyrimidines	Purines and purine derivatives	C13747	Biosynthesis of other secondary metabolites	611-59-6	HMDB0001860	BioDeepDB	2	pos	7.85888e+06	5.1593e+06	1.34853e+07	1.0816e+07	5.46273e+06	3.26286e+06	1.01906e+07	9.07983e+06	1.06471e+07	9.0786e+06	5.22774e+06	4.56167e+06	3.08496e+06	1.4277e+07	2.36735e+07	5.11599e+06	6.69042e+06	5.64256e+06	3.99729e+06	9.30537e+06	4.59088e+06	9.59968e+06	1.42557e+07	7.53089e+06	6.47997e+06	8.06498e+06	1.29917e+07	1.49771e+07	1.70887e+07	1.65313e+07	3.02258e+07	6.7119e+06	1.79088e+07
M166T101	L-Phenylalanine	166.086	100.7	165.079	0.729344	C9H11NO2	[M+H]+			C00079	Cancer: overview; Membrane transport; Digestive system; Translation; Amino acid metabolism	673-06-3		BioDeepDB	2	pos	3.52546e+09	2.80761e+09	2.65085e+09	3.80312e+09	3.22397e+09	3.02371e+09	4.49242e+09	2.47518e+09	2.93061e+09	5.25865e+09	2.03311e+09	3.28731e+09	3.42455e+09	1.15905e+09	3.02705e+09	2.4745e+09	3.15705e+09	2.28682e+09	2.47545e+09	8.16964e+08	1.36362e+09	7.26734e+09	6.59129e+09	7.29246e+09	5.26036e+09	4.12967e+09	5.41498e+09	7.55895e+09	4.73721e+09	3.34841e+09	7.12581e+09	8.60208e+09	3.38025e+09
M185T685	Phosphoserine	185.164	685	185.009	2.91081	C3H8NO6P	[M]+	Carboxylic acids and derivatives	Amino acids, peptides, and analogues	C01005	Amino acid metabolism; Translation	407-41-0	HMDB0000272	BioDeepDB	2	pos	1.39119e+07	2.00038e+07	2.48868e+07	1.8976e+07	1.62758e+07	1.38676e+07	1.43968e+07	1.88113e+07	2.17228e+07	1.58754e+07	1.191e+07	7.47815e+06	1.61022e+07	1.02571e+07	2.7235e+07	1.43043e+07	5.91003e+07	1.18097e+07	1.2477e+07	2.17762e+07	2.29644e+07	1.94575e+07	2.13286e+07	2.21209e+07	2.02951e+07	2.23651e+07	1.52944e+07	1.42776e+07	1.13613e+07	9.50609e+06	9.87703e+06	1.13363e+07	1.33269e+07
M189T54_1	N-Alpha-acetyllysine	189.123	54	188.116	0.126901	C8H16N2O3	[M+H]+	Carboxylic acids and derivatives	Amino acids, peptides, and analogues	C12989		1946-82-3	HMDB0000446	BioDeepDB	2	pos	5.06121e+07	1.18251e+08	9.09804e+07	1.02093e+08	1.17428e+08	1.30791e+08	1.0692e+08	1.35898e+08	1.04353e+08	8.11319e+07	5.85062e+07	3.37025e+08	1.44082e+08	1.20714e+07	2.87618e+08	1.79815e+08	2.44675e+08	1.64634e+08	2.6428e+08	7.95395e+07	1.08545e+08	1.73015e+08	1.51088e+08	1.37161e+08	8.81295e+07	4.50814e+08	7.11455e+07	2.12688e+07	1.36927e+07	1.39841e+07	1.58975e+07	1.4992e+07	1.13676e+07
M172T96	3-Dehydroshikimate	171.993	95.7	172.037	0.0370324	C7H8O5	[M]+			C02637	Amino acid metabolism	2922-42-1		BioDeepDB	2	pos	3.54145e+07	4.41147e+08	4.51302e+08	1.78753e+08	3.61563e+08	1.19589e+08	1.15509e+07	3.42175e+07	3.30958e+07	3.41804e+07	2.56166e+08	2.63553e+07	1.68331e+08	3.01372e+07	3.34415e+07	4.37651e+08	3.34468e+07	3.2649e+08	1.20887e+07	4.52527e+08	3.41521e+07	3.2598e+07	3.34551e+07	1.40804e+08	4.52831e+07	2.90106e+08	3.72604e+07	1.53627e+07	2.0226e+08	2.30772e+07	4.93863e+08	3.55542e+08	1.86726e+07
M173T54_2	Diaminopimelic acid	173.092	54.4	190.095	22.7278	C7H14N2O4	[M+H-H2O]+	Carboxylic acids and derivatives	Amino acids, peptides, and analogues	C00666		583-93-7 / 14289-34-0 / NA	HMDB0001370	BioDeepDB	2	pos	4.76637e+07	4.78216e+07	5.38638e+07	5.16231e+07	4.15919e+07	5.74309e+07	3.91541e+07	2.64145e+07	4.63245e+07	6.15125e+07	2.85702e+07	2.58909e+07	4.18101e+07	4.62242e+07	6.01029e+07	5.12777e+07	4.98202e+07	5.29796e+07	4.22452e+07	4.65301e+07	4.70053e+07	5.42375e+07	5.3278e+07	6.24313e+07	3.9164e+07	2.82717e+07	4.99858e+07	3.73203e+07	4.02383e+07	3.97074e+07	3.85654e+07	5.02925e+07	5.92671e+07
M174T226	Quinaldic acid	174.055	225.6	173.048	0.082923	C10H7NO2	[M+H]+	Quinolines and derivatives	Quinoline carboxylic acids	C06325		93-10-7	HMDB0000842	BioDeepDB	2	pos	4.33187e+06	4.53046e+06	4.23188e+06	4.75555e+06	3.87981e+06	2.69672e+06	4.60963e+06	1.36279e+06	4.95669e+06	5.16087e+06	4.25764e+06	2.35699e+06	3.4746e+06	3.29825e+06	2.85915e+06	4.81761e+06	5.58641e+06	5.04504e+06	5.00432e+06	5.10209e+06	5.37202e+06	3.43769e+06	3.08003e+06	3.62594e+06	3.51288e+06	1.78493e+06	2.38267e+06	4.98734e+06	4.98307e+06	5.18187e+06	4.84485e+06	4.06748e+06	4.20924e+06
M192T257	5-Hydroxyindoleacetic acid	192.066	256.6	191.058	1.16627	C10H9NO3	[M+H]+	Indoles and derivatives	Indolyl carboxylic acids and derivatives	C05635	Amino acid metabolism; Nervous system	54-16-0	HMDB0000763	BioDeepDB	2	pos	5.19878e+06	5.56366e+06	1.13257e+07	6.54737e+06	7.61802e+06	9.52762e+06	8.10333e+06	1.32432e+07	8.36849e+06	2.64666e+07	1.38646e+07	2.18873e+07	2.035e+07	1.42358e+07	2.34415e+07	1.79536e+07	1.15076e+07	1.70385e+07	1.46539e+07	6.10703e+06	5.7258e+06	2.39451e+07	2.41351e+07	1.16793e+07	1.53588e+07	2.24005e+07	1.21486e+07	1.72633e+07	1.81502e+07	1.77339e+07	1.35581e+07	9.83997e+06	1.60154e+07
M175T47	L-Arginine	174.938	46.8	174.112	1.37688	C6H14N4O2	[M+H]+	Carboxylic acids and derivatives	Amino acids, peptides, and analogues	C00062	Cancer: overview; Membrane transport; Signal transduction; Digestive system; Neurodegenerative disease; Translation; Amino acid metabolism; Infectious disease: parasitic	74-79-3	HMDB0000517	BioDeepDB	2	pos	3.04074e+07	3.30229e+07	5.057e+07	3.43762e+07	3.74638e+07	1.97332e+07	2.72224e+07	3.07583e+07	3.31219e+07	5.16233e+07	5.66168e+07	6.18465e+07	6.6964e+07	3.57e+07	8.04603e+07	2.79871e+07	3.59883e+07	3.15012e+07	3.67149e+07	2.73889e+07	2.72975e+07	8.59187e+07	7.71928e+07	7.97346e+07	8.51875e+07	3.75546e+07	4.345e+07	4.65309e+07	3.04851e+07	2.39516e+07	3.70445e+07	6.73249e+07	5.24833e+07
M178T121	N-Formyl-L-methionine	178.05	120.9	177.046	18.5341	C6H11NO3S	[M+H]+	Carboxylic acids and derivatives	Amino acids, peptides, and analogues	C03145	Amino acid metabolism	4289-98-9	HMDB0001015	BioDeepDB	2	pos	2.19118e+06	3.18788e+06	3.70329e+06	3.04556e+06	3.2503e+06	2.7448e+06	2.69345e+06	3.22609e+06	2.78949e+06	5.52578e+06	2.87192e+06	3.48054e+06	4.33303e+06	2.84516e+06	4.25143e+06	3.38257e+06	4.41794e+06	3.02864e+06	2.8351e+06	3.26029e+06	3.21419e+06	3.28821e+06	3.9482e+06	4.014e+06	1.20548e+06	4.84918e+06	2.33985e+06	3.48751e+06	3.56264e+06	3.07376e+06	3.07202e+06	1.2256e+06	3.27721e+06
M178T257	D-Gulono-1,4-lactone	178.05	256.6	178.048	10.6712	C6H10O6	[M]+			C05410		6322-07-2		BioDeepDB	2	pos	3.31161e+06	2.95057e+06	2.35902e+06	3.75317e+06	3.49742e+06	3.10125e+06	3.70237e+06	1.3115e+06	1.65383e+06	4.14506e+06	1.55661e+06	752785	6.66751e+06	7.36959e+06	4.82356e+06	510907	777805	298810	992308	4.29364e+06	3.63557e+06	3.19531e+06	2.55511e+06	3.03443e+06	2.56467e+06	2.01881e+06	3.17878e+06	5.50851e+06	8.43875e+06	9.17134e+06	1.13246e+07	7.6956e+06	7.85992e+06
M195T563	2-Amino-2-deoxy-D-gluconate	195.174	562.9	195.074	0.408954	C6H13NO6	[M]+			C03752	Carbohydrate metabolism	3646-68-2		BioDeepDB	2	pos	7.86343e+06	6.0637e+06	7.20199e+06	1.66802e+06	6.40895e+06	5.28071e+06	1.77954e+06	6.95978e+06	9.25426e+06	1.26359e+07	7.87374e+06	8.68278e+06	4.00861e+06	8.03946e+06	1.48775e+07	7.34752e+06	1.00732e+07	7.25925e+06	4.67338e+06	5.71854e+06	6.41484e+06	1.09056e+07	1.09072e+07	1.1431e+07	1.0372e+07	8.07698e+06	6.84134e+06	4.7064e+06	7.22618e+06	6.51054e+06	7.02965e+06	8.23076e+06	1.07076e+07
M181T34	Acetylcholine chloride	180.989	34.1	181.087	5.77084	C7H16NO2. Cl	[M]+			C08201		60-31-1		BioDeepDB	2	pos	9.26906e+06	1.35738e+07	1.2243e+07	1.2104e+07	1.37171e+07	1.21925e+07	8.73288e+06	9.52229e+06	1.14984e+07	1.25349e+07	249559	10127.3	1.19728e+07	1.38838e+07	1.17271e+07	9.38177e+06	225263	4.20469e+06	5.82909e+06	9.32226e+06	1.01226e+07	1.37457e+07	1.27462e+07	1.21846e+07	1.0739e+07	168784	2.68913e+06	1.10629e+07	1.30759e+07	1.26443e+07	1.27966e+07	1.19572e+07	1.2383e+07
M182T45	Galactitol	182.092	45.3	182.079	2.51619	C6H14O6	[M]+	Organooxygen compounds	Carbohydrates and carbohydrate conjugates	C01697	Carbohydrate metabolism	608-66-2	HMDB0000107	BioDeepDB	2	pos	8.15869e+06	4.69587e+06	1.15991e+07	5.39741e+06	1.39221e+06	4.96609e+06	7.36135e+06	9.52216e+06	7.45023e+06	9.76392e+06	1.06703e+07	1.41758e+07	8.68113e+06	6.72631e+06	7.49629e+06	1.07647e+07	1.90227e+07	1.24176e+07	1.31405e+07	6.64414e+06	8.08603e+06	8.18154e+06	7.60062e+06	8.36389e+06	9.03835e+06	2.32744e+06	5.88701e+06	1.344e+07	6.5911e+06	6.47823e+06	1.2624e+07	1.67393e+07	8.51316e+06
M183T221	2-Hydroxy-3-(4-hydroxyphenyl)propanoic acid	183.065	221	182.058	0.961407	C9H10O4	[M+H]+			C03672		6482-98-0	HMDB0000755	BioDeepDB	2	pos	3.8104e+06	7.93602e+06	6.32904e+06	8.38229e+06	7.69046e+06	6.94085e+06	7.17098e+06	4.53433e+06	7.88146e+06	6.66384e+06	3.93679e+06	3.54887e+06	1.07702e+07	1.07746e+07	1.08784e+07	3.49285e+06	2.96056e+06	4.39374e+06	4.70561e+06	6.52116e+06	6.45736e+06	5.0036e+06	7.18495e+06	6.06732e+06	5.00974e+06	5.65785e+06	4.05097e+06	1.03505e+07	1.12213e+07	1.03849e+07	1.3926e+07	1.71528e+07	2.00014e+07
M201T42	Dodecanoic acid	200.975	42.1	200.178	14.8846	C12H24O2	[M+H]+	Fatty Acyls	Fatty acids and conjugates	C02679	Lipid metabolism	143-07-7	HMDB0000638	BioDeepDB	2	pos	4.60443e+07	4.33138e+07	6.2519e+07	2.90253e+07	1.5981e+07	1.63147e+07	4.60254e+07	2.05251e+07	4.42103e+07	9.5209e+07	7.97016e+07	1.30106e+08	1.00331e+08	9.21313e+07	1.58061e+08	1.00023e+08	9.15049e+07	1.21514e+08	6.28137e+07	9.5354e+07	1.23769e+08	2.916e+07	8.67103e+07	3.0721e+07	2.75703e+07	1.2171e+08	2.47021e+07	1.38538e+08	1.03564e+08	1.18776e+08	7.58822e+07	8.64608e+07	1.38883e+08
M209T456	L-Kynurenine	209.154	455.8	208.085	0.36348	C10H12N2O3	[M+H]+	Organooxygen compounds	Carbonyl compounds	C00328	Amino acid metabolism; Infectious disease: parasitic	2922-83-0 / 343-65-7	HMDB0000684	BioDeepDB	2	pos	7.56037e+06	9.16432e+06	9.74294e+06	9.18524e+06	6.48217e+06	8.76449e+06	8.51975e+06	1.1268e+07	9.08238e+06	9.3714e+06	7.53354e+06	9.47499e+06	6.42595e+06	8.0307e+06	7.65361e+06	5.7051e+06	1.2673e+07	8.77418e+06	1.04981e+07	9.30693e+06	1.05504e+07	6.43519e+06	9.2049e+06	9.9488e+06	1.0829e+07	1.01699e+07	8.9977e+06	9.03976e+06	9.23538e+06	8.6655e+06	8.50078e+06	5.47296e+06	8.47349e+06
M180T232	L-Dopa	180.066	232.2	197.069	23.5137	C9H11NO4	[M+H-H2O]+	Carboxylic acids and derivatives	Amino acids, peptides, and analogues	C00355	Nervous system; Endocrine system; Neurodegenerative disease; Amino acid metabolism; Substance dependence	59-92-7	HMDB0000181	MoNA	2	pos	4.50325e+06	4.06021e+06	7.93478e+06	7.99311e+06	3.70842e+06	5.39569e+06	3.38229e+06	3.541e+06	5.26055e+06	1.59427e+07	1.09114e+07	7.22011e+06	1.05735e+07	6.344e+06	9.46873e+06	5.81157e+06	1.24913e+07	5.4733e+06	5.04745e+06	8.27964e+06	5.86992e+06	6.20091e+06	6.76113e+06	6.52112e+06	6.14123e+06	1.11185e+07	5.13664e+06	9.88031e+06	8.48702e+06	5.62593e+06	7.17714e+06	5.70453e+06	7.79582e+06
M199T563_1	12-Hydroxydodecanoic acid	199.169	562.9	216.173	21.7604	C12H24O3	[M+H-H2O]+	Hydroxy acids and derivatives	Medium-chain hydroxy acids and derivatives	C08317		505-95-3	HMDB0002059	BioDeepDB	2	pos	5.77495e+06	3.28732e+07	1.85142e+06	1.54553e+07	1.35569e+07	1.0045e+07	8.3391e+06	5.45841e+06	6.14075e+06	1.60551e+06	4.37932e+06	8.55756e+06	1.57926e+07	1.67644e+07	1.04076e+07	1.77671e+07	1.63961e+07	2.3662e+07	1.91664e+07	1.49692e+07	1.31479e+07	1.2628e+07	4.44196e+06	1.1729e+07	1.97994e+06	1.21602e+07	1.58823e+07	9.17063e+06	2.23713e+07	1.29247e+07	1.44111e+07	8.9916e+06	1.51316e+07
M219T246_1	N-Acetylserotonin	219.113	246.1	218.106	0.346853	C12H14N2O2	[M+H]+	Indoles and derivatives	Hydroxyindoles	C00978	Amino acid metabolism	1210-83-9	HMDB0001238	BioDeepDB	2	pos	1.26661e+06	1.20976e+06	1.76719e+06	1.92278e+06	1.53267e+06	1.96622e+06	1.52649e+06	1.84052e+06	1.80078e+06	7.9737e+06	6.32399e+06	4.55659e+06	5.09385e+06	4.20239e+06	4.85295e+06	3.59059e+06	4.1598e+06	3.51948e+06	3.21497e+06	2.98826e+06	5.80155e+06	8.9318e+06	1.23766e+07	9.40651e+06	1.09988e+07	1.18161e+07	1.43774e+07	4.5099e+06	3.47507e+06	2.88015e+06	3.03093e+06	3.09023e+06	3.883e+06
M203T71	Spermine	203.223	70.9	202.216	0.149066	C10H26N4	[M+H]+	Organonitrogen compounds	Amines	C00750	Amino acid metabolism; Metabolism of cofactors and vitamins; Metabolism of other amino acids; Digestive system	71-44-3	HMDB0001256	BioDeepDB	2	pos	269260	373576	334527	506972	2.04662e+06	384033	3.26334e+06	277721	3.20009e+06	401241	326182	443915	438226	1.69109e+06	2.68738e+06	3.21447e+06	416461	2.79273e+06	378574	2.09928e+06	2.38396e+06	299040	1.45145e+06	1.79676e+06	435021	334354	2.0603e+06	388600	2.06025e+06	1.67728e+06	347834	379265	2.55604e+06
M203T54_1	N-Acetyl-beta-glucosaminylamine	203.102	53.7	220.106	18.8772	C8H16N2O5	[M+H-H2O]+			C01239		4229-38-3	HMDB0001104	BioDeepDB	2	pos	5.15269e+06	6.62832e+06	1.20096e+07	7.16304e+06	1.69335e+06	1.20677e+06	9.18374e+06	8.21069e+06	2.75349e+06	5.53019e+07	8.97176e+07	6.30727e+07	2.48315e+07	4.05792e+07	1.93857e+07	8.95879e+06	3.06278e+06	9.34943e+06	1.18136e+07	2.32544e+07	2.462e+07	2.74469e+08	2.14401e+08	2.42709e+08	2.94717e+08	8.57583e+07	1.96298e+08	4.18612e+06	1.9162e+06	1.82486e+06	2.01111e+06	1.88832e+06	1.93899e+06
M205T185	L-Tryptophan	205.097	184.8	204.09	0.858131	C11H12N2O2	[M+H]+	Indoles and derivatives	Indolyl carboxylic acids and derivatives	C00078	Cancer: overview; Nervous system; Digestive system; Translation; Amino acid metabolism; Infectious disease: parasitic	73-22-3	HMDB0000929	BioDeepDB	2	pos	2.84043e+08	3.45065e+08	3.45637e+08	3.05128e+08	2.8981e+08	3.12154e+08	2.8643e+08	3.70092e+08	2.37483e+08	3.81644e+08	3.65837e+08	4.21622e+08	5.21896e+08	6.38774e+08	3.58344e+08	4.21947e+08	5.08711e+08	3.94626e+08	3.57505e+08	3.79212e+08	4.22918e+08	3.77234e+08	3.71556e+08	3.83984e+08	3.79588e+08	3.62379e+08	3.95119e+08	1.05033e+09	9.24216e+08	8.18968e+08	9.28926e+08	9.52753e+08	6.70722e+08
M224T387	Hydroxykynurenine	224.128	386.6	224.08	0.589009	C10H12N2O4	[M]+	Organooxygen compounds	Carbonyl compounds	C02794		484-78-6 / 2147-61-7	HMDB0000732	BioDeepDB	2	pos	2.02485e+07	1.91353e+07	2.36888e+07	1.98735e+07	2.12615e+07	2.22066e+07	1.76362e+07	2.09158e+07	1.74784e+07	2.67535e+07	2.09964e+07	2.11032e+07	2.18858e+07	1.75923e+07	2.03894e+07	1.17656e+07	1.3019e+07	1.39176e+07	1.48014e+07	1.93439e+07	1.63109e+07	2.18749e+07	2.09575e+07	2.53243e+07	2.44075e+07	2.10582e+07	2.2155e+07	6.57627e+06	5.42752e+06	5.03494e+06	5.21143e+06	5.12711e+06	1.28824e+07
M228T585	Deoxyuridine	228.195	584.6	228.075	1.33364	C9H12N2O5	[M]+	Pyrimidine nucleosides	Pyrimidine 2'-deoxyribonucleosides	C00526	Membrane transport; Nucleotide metabolism	951-78-0	HMDB0000012	BioDeepDB	2	pos	6.71954e+07	7.9254e+07	1.32139e+08	7.88644e+07	6.75124e+07	6.2998e+07	5.51196e+07	8.7316e+07	7.24991e+07	1.27043e+08	1.0075e+08	1.22261e+08	9.37573e+07	6.28874e+07	5.54294e+07	5.96894e+07	7.48573e+07	6.41409e+07	5.79733e+07	5.32376e+07	5.91035e+07	5.17192e+07	5.23868e+07	5.72055e+07	5.52786e+07	5.98581e+07	5.2331e+07	6.05219e+07	5.34391e+07	4.09769e+07	4.39655e+07	3.91086e+07	5.5104e+07
M211T556	Myristic acid	211.206	556.4	228.209	20.0468	C14H28O2	[M+H-H2O]+	Fatty Acyls	Fatty acids and conjugates	C06424	Lipid metabolism	544-63-8	HMDB0000806	BioDeepDB	2	pos	2.21871e+07	3.28783e+07	3.22208e+07	2.50084e+07	3.84439e+07	3.0192e+07	1.7201e+07	2.97093e+07	2.50388e+07	6.90476e+07	3.1488e+07	3.71199e+07	6.61615e+07	3.98982e+07	5.62661e+07	5.92693e+07	5.72994e+07	4.68373e+07	3.9848e+07	5.28461e+07	4.80148e+07	3.8708e+07	5.62177e+07	3.68114e+07	4.79236e+07	3.61346e+07	3.71174e+07	9.35998e+07	4.01497e+07	4.12319e+07	2.97245e+07	2.75548e+07	5.3556e+07
M243T318_2	Lumichrome	243.088	317.7	242.08	0.312644	C12H10N4O2	[M+H]+			C01727	Metabolism of cofactors and vitamins	1086-80-2		BioDeepDB	2	pos	9.932e+07	6.42336e+07	1.0173e+08	2.70385e+07	2.51052e+07	2.43022e+07	7.7509e+07	7.47549e+07	9.19032e+07	1.17643e+08	1.02018e+08	1.58012e+08	6.21915e+07	3.55314e+07	1.58335e+08	7.1851e+07	1.2171e+08	8.18819e+07	6.49033e+07	5.13255e+07	6.08635e+07	1.86199e+08	1.10301e+08	1.14025e+08	1.43124e+08	2.62406e+08	2.48328e+08	7.5881e+07	5.24258e+07	5.46817e+07	3.07052e+07	6.78335e+07	7.52426e+07
M243T169	1-Hexadecanol	243.183	168.9	242.261	0.996008	C16H34O	[M+H]+	Fatty Acyls	Fatty alcohols	C00823	Lipid metabolism	36653-82-4	HMDB0003424	BioDeepDB	2	pos	9.62677e+07	9.57692e+07	4.19797e+07	9.18663e+07	1.08158e+08	1.2184e+08	6.24497e+07	8.97332e+07	4.21922e+07	9.25729e+07	7.03563e+07	7.02242e+07	7.07689e+07	9.33094e+07	5.60484e+07	8.90118e+07	9.24845e+07	1.16725e+08	1.00701e+08	5.37035e+07	6.88389e+07	1.18858e+08	1.31498e+08	1.31021e+08	9.65698e+07	1.74602e+08	9.66925e+07	1.09082e+08	1.25152e+08	1.15525e+08	8.98972e+07	1.05941e+08	8.0013e+07
M244T51	Cytidine	244.092	50.6	243.085	3.58881	C9H13N3O5	[M+H]+			C00475	Membrane transport; Nucleotide metabolism	65-46-3		BioDeepDB	2	pos	3.32677e+07	5.14448e+07	2.74083e+07	3.99113e+07	4.81315e+07	3.36334e+07	7.74614e+07	1.92655e+07	9.67515e+07	3.21729e+07	2.0923e+07	4.88964e+06	6.09236e+07	8.44314e+07	3.10979e+07	2.23203e+07	7.71546e+06	1.74864e+07	2.7729e+07	4.23247e+07	4.55928e+07	1.72027e+07	1.82949e+07	1.06464e+07	1.16524e+07	1.44608e+07	3.65296e+06	4.3453e+07	1.85631e+08	1.18903e+08	6.71779e+07	8.43162e+07	8.79688e+07
M226T648	Porphobilinogen	226.18	647.9	226.095	1.68431	C10H14N2O4	[M]+	Organonitrogen compounds	Amines	C00931	Metabolism of cofactors and vitamins	487-90-1	HMDB0000245	BioDeepDB	2	pos	2.45412e+07	1.43536e+07	2.99043e+07	1.74907e+07	1.78533e+07	1.52818e+07	1.2048e+07	3.16258e+07	2.13699e+07	8.77827e+07	6.11968e+07	7.54044e+07	7.96217e+07	4.86337e+07	1.10007e+08	1.46646e+07	1.25731e+07	1.24415e+07	1.16182e+07	1.52272e+07	1.09043e+07	2.52069e+07	2.52459e+07	2.83015e+07	3.1315e+07	3.87936e+07	2.24818e+07	9.78058e+06	1.01619e+07	9.67021e+06	8.20158e+06	8.83775e+06	1.38939e+07
M248T225	Pyridoxal 5'-phosphate	248.139	224.6	247.025	3.54268	C8H10NO6P	[M+H]+	Pyridines and derivatives	Pyridine carboxaldehydes	C00018	Metabolism of cofactors and vitamins; Digestive system	54-47-7	HMDB0001491	BioDeepDB	2	pos	5.15944e+07	5.64692e+07	5.2528e+07	5.90215e+07	5.55886e+07	5.09758e+07	5.00781e+07	4.75111e+07	5.4277e+07	4.72231e+07	4.54974e+07	5.07268e+07	5.00207e+07	4.49451e+07	4.76661e+07	3.78774e+07	4.54867e+07	6.17039e+07	5.40242e+07	4.92571e+07	4.18143e+07	5.33042e+07	4.1412e+07	4.37303e+07	3.4879e+07	4.41875e+07	4.01898e+07	3.87038e+07	4.36796e+07	4.47463e+07	5.57098e+07	5.53934e+07	5.36743e+07
M255T527	Palmitoleic acid	255.232	527.4	254.225	1.08137	C16H30O2	[M+H]+	Fatty Acyls	Fatty acids and conjugates	C08362	Lipid metabolism	373-49-9	HMDB0003229	BioDeepDB	2	pos	2.43402e+07	2.46958e+07	3.56155e+07	6.93311e+06	2.59984e+07	2.15958e+07	6.43795e+06	2.84396e+07	3.50754e+07	4.07027e+07	2.62961e+07	3.01097e+07	9.30439e+06	2.58128e+07	3.67481e+07	2.67464e+07	2.90053e+07	2.45521e+07	2.71744e+07	2.42223e+07	2.37796e+07	2.8461e+07	2.82554e+07	2.84965e+07	3.38426e+07	2.47966e+07	2.04207e+07	3.06406e+07	2.9253e+07	2.85579e+07	2.24312e+07	3.02366e+07	3.02222e+07
M252T74	2'-Deoxyadenosine	252.109	73.8	251.102	0.49185	C10H13N5O3	[M+H]+			C00559	Membrane transport; Nucleotide metabolism	16373-93-6	HMDB0000101	BioDeepDB	2	pos	1.00544e+08	1.16968e+08	1.00851e+08	9.10381e+07	9.10087e+07	1.11554e+08	8.76593e+07	1.13535e+08	8.34031e+07	1.17379e+09	3.76947e+08	3.01939e+08	9.71066e+08	3.10262e+08	1.66813e+09	8.28365e+08	2.85111e+08	8.3375e+08	7.28872e+08	2.34518e+08	2.45185e+08	1.93147e+08	2.4459e+08	2.6577e+08	2.55813e+08	3.3685e+08	2.29598e+08	4.12968e+08	4.76178e+08	2.10299e+08	2.14116e+08	2.49816e+08	9.07749e+08
M255T583	17a-Estradiol	255.232	583.4	272.178	2.25333	C18H24O2	[M+H-H2O]+	Steroids and steroid derivatives	Estrane steroids	C02537	Lipid metabolism	57-91-0	HMDB0000429	BioDeepDB	2	pos	485127	1.2216e+06	884087	535970	300045	121839	1.19131e+06	990457	1.19014e+06	786006	2.01676e+06	2.025e+06	1.65994e+06	1.13607e+06	882414	2.69608e+06	3.52049e+06	2.84756e+06	2.62391e+06	293794	228266	561436	751802	700630	360189	207289	128018	337594	473171	297983	1.14553e+06	1.51699e+06	1.2934e+06
M281T597	Linoleic acid	281.247	596.5	280.24	2.04802	C18H32O2	[M+H]+	Fatty Acyls	Lineolic acids and derivatives	C01595	Lipid metabolism	60-33-3	HMDB0000673	BioDeepDB	2	pos	1.14796e+07	1.74774e+08	3.96483e+07	1.87068e+08	1.84076e+08	1.01809e+07	1.03323e+07	1.78944e+07	1.12517e+07	3.84161e+07	2.82416e+07	2.77269e+07	3.75008e+07	2.00732e+07	5.0088e+07	2.52488e+07	1.5995e+07	5.32345e+06	3.18292e+07	1.68261e+08	6.59148e+07	8.72522e+06	9.27438e+06	1.01954e+07	9.7115e+06	1.52862e+07	1.1446e+07	3.09151e+07	3.09368e+07	2.62372e+07	1.82999e+07	2.65124e+07	1.59578e+07
M282T82	1-Methyladenosine	282.119	81.6	281.112	0.44599	C11H15N5O4	[M+H]+	Purine nucleosides		C02494		15763-06-1	HMDB0003331	BioDeepDB	2	pos	7.15405e+06	2.45094e+07	2.43876e+07	1.90434e+07	2.46943e+07	1.11565e+07	2.0917e+07	1.37325e+07	1.53813e+07	2.82405e+07	2.25719e+07	2.5676e+07	2.24198e+07	1.78126e+07	5.39842e+07	1.69321e+07	2.19926e+07	1.87782e+07	1.72471e+07	1.54525e+07	1.99094e+07	3.8411e+07	3.88699e+07	3.722e+07	3.59348e+07	3.2355e+07	2.74606e+07	3.0879e+07	1.75954e+07	1.67138e+07	1.79953e+07	1.99636e+07	2.13787e+07
M283T220	Oleic acid	283.175	220.2	282.256	1.52205	C18H34O2	[M+H]+	Fatty Acyls	Fatty acids and conjugates	C00712	Lipid metabolism	112-80-1	HMDB0000207	BioDeepDB	2	pos	2.77835e+07	2.98168e+07	1.84632e+07	4.18315e+07	1.03105e+08	8.30345e+07	1.78285e+07	1.95887e+07	5.96265e+07	4.07569e+07	1.87161e+07	1.71212e+07	1.33118e+08	1.09573e+08	1.58518e+08	7.69753e+07	1.46525e+07	3.29337e+07	8.79405e+07	1.67936e+07	5.17909e+07	1.44423e+07	1.33602e+07	1.49911e+07	3.92733e+07	4.01017e+07	8.14662e+06	1.42821e+07	1.13764e+08	6.81346e+07	1.59508e+07	1.31758e+08	1.87314e+08
M282T525	(6Z)-Octadecenoic acid	282.279	525.4	282.256	1.15878	C18H34O2	[M]+			C08363		593-39-5		BioDeepDB	2	pos	7.94667e+07	1.92162e+07	4.06799e+07	1.60865e+07	3.04643e+07	2.2263e+07	3.5145e+07	5.52e+07	6.30363e+07	6.84433e+07	5.81589e+07	3.93207e+07	4.15337e+07	4.82329e+07	3.33285e+07	3.17001e+07	3.27131e+07	3.25574e+07	3.06073e+07	2.47359e+07	1.36693e+07	2.2842e+07	1.31639e+07	2.75718e+07	4.16144e+07	3.25882e+07	2.93112e+07	1.05595e+08	3.33691e+07	3.80588e+07	4.69382e+07	6.52746e+07	7.83812e+07
M284T74_1	Guanosine	284.098	73.8	283.092	2.73145	C10H13N5O5	[M+H]+	Purine nucleosides		C00387	Membrane transport; Nucleotide metabolism	118-00-3	HMDB0000133	BioDeepDB	2	pos	4.13492e+06	4.90561e+07	1.16832e+07	1.2705e+07	7.50985e+06	4.30504e+06	1.34758e+07	8.83244e+06	6.75671e+06	9.7915e+07	1.15834e+07	5.78318e+06	8.23632e+07	1.3255e+08	1.19051e+07	2.66459e+06	4.26581e+06	2.57515e+06	1.28925e+06	2.24731e+07	6.27588e+06	1.82261e+07	1.0391e+08	9.321e+07	7.72577e+07	3.13178e+07	1.09458e+08	1.01378e+08	5.5329e+07	3.75e+07	1.26512e+08	1.11031e+08	1.59832e+08
M284T248	Stearic acid	284.185	247.8	284.272	1.55422	C18H36O2	[M]+	Fatty Acyls	Fatty acids and conjugates	C01530	Lipid metabolism	57-11-4 / 646-29-7	HMDB0000827	BioDeepDB	2	pos	2.28766e+06	2.18471e+06	2.45081e+06	3.79249e+06	2.68347e+06	3.37926e+06	3.5589e+06	1.12352e+07	2.44959e+06	5.48462e+06	4.36116e+06	6.1558e+06	4.10796e+06	3.79558e+06	9.49639e+06	3.41244e+06	2.95605e+06	3.59613e+06	3.50774e+06	4.50366e+06	6.10825e+06	9.02061e+06	8.42679e+06	6.67399e+06	8.34253e+06	8.93127e+06	4.2835e+06	1.49596e+07	3.56669e+06	1.27023e+07	3.45503e+06	2.01782e+07	1.21481e+07
M298T156	5'-Methylthioadenosine	298.096	156.3	297.09	4.28051	C11H15N5O3S	[M+H]+	5'-deoxyribonucleosides	5'-deoxy-5'-thionucleosides	C00170	Amino acid metabolism	2457-80-9	HMDB0001173	BioDeepDB	2	pos	420397	6.0748e+06	5.75637e+06	5.16865e+06	4.04873e+06	2.35312e+06	4.66406e+06	1.68436e+06	3.92815e+06	4.81062e+06	2.55922e+06	805862	3.42797e+06	2.71729e+06	4.35246e+06	541984	2.0265e+06	622432	2.48188e+06	9.57031e+06	1.12711e+07	5.56435e+06	8.95803e+06	2.09894e+07	1.45024e+07	1.63761e+06	8.02874e+06	1.32004e+07	6.83799e+06	4.99846e+06	1.00777e+07	9.55712e+06	8.25158e+06
M302T454_2	Sphinganine	302.305	454.5	301.298	0.251401	C18H39NO2	[M+H]+	Organonitrogen compounds	Amines	C00836	Lipid metabolism; Signal transduction	764-22-7	HMDB0000269	BioDeepDB	2	pos	2.92825e+08	2.73353e+08	1.17224e+09	8.88049e+08	2.80302e+08	2.89699e+08	9.64728e+08	2.93598e+08	3.67126e+08	2.9367e+08	3.95449e+08	2.9261e+08	3.20874e+08	7.75989e+08	1.56096e+09	2.19234e+08	1.91212e+08	1.99243e+08	1.49238e+08	5.02213e+08	6.83549e+08	3.21322e+08	3.09891e+08	2.84542e+08	1.49346e+09	1.10663e+09	2.27094e+08	2.361e+08	5.53899e+08	1.09043e+09	1.28329e+08	1.67776e+08	2.3243e+08
M307T560	8,11,14-Eicosatrienoic acid	307.226	560.3	306.256	1.2624	C20H34O2	[M+H]+	Fatty Acyls	Fatty acids and conjugates	C03242	Lipid metabolism	1783-84-2	HMDB0002925	BioDeepDB	2	pos	541252	2.39629e+06	4.95477e+06	2.22913e+06	2.01944e+06	1.69587e+06	4.95597e+06	3.34318e+06	3.61549e+06	7.37695e+06	1.09867e+07	6.22072e+06	6.37576e+06	4.82299e+06	4.86225e+06	1.86101e+06	4.61676e+06	2.61477e+06	2.02777e+06	4.56202e+06	3.15078e+06	450430	2.00678e+06	2.52692e+06	2.0075e+06	620835	430780	5.46073e+06	6.16738e+06	4.19837e+06	3.77917e+06	4.10799e+06	6.53238e+06
M291T340	Androsterone	291.195	339.9	290.225	2.94835	C19H30O2	[M+H]+	Steroids and steroid derivatives	Androstane steroids	C00523	Lipid metabolism	53-41-8	HMDB0000031	BioDeepDB	2	pos	2.02793e+07	7.40794e+06	2.40822e+07	7.16545e+06	7.09759e+06	5.39623e+06	6.07286e+06	2.50401e+07	7.86708e+06	6.78411e+07	4.58741e+07	7.63137e+07	4.02419e+07	1.84743e+07	5.41624e+07	1.49138e+07	2.19477e+07	1.35382e+07	1.03104e+07	1.53655e+07	1.6888e+07	1.53177e+07	1.97426e+07	3.41057e+07	2.95975e+07	3.65994e+07	2.07058e+07	9.44163e+06	1.15205e+07	9.50247e+06	9.75719e+06	1.59394e+07	2.08353e+07
M295T47	Indican	294.938	46.7	295.106	3.53557	C14H17NO6	[M]+			C08481		487-60-5		BioDeepDB	2	pos	1.38901e+07	1.11652e+07	4.73848e+07	1.17447e+07	7.1903e+06	2.48619e+06	1.82247e+07	3.70797e+06	1.69837e+07	8.19592e+06	2.49106e+07	6.48688e+06	5.76838e+06	1.08191e+07	3.19302e+07	1.23727e+07	1.41153e+07	1.73775e+07	9.69817e+06	2.41229e+06	2.30349e+06	2.66409e+07	9.78191e+06	3.87259e+06	5.15607e+06	8.45041e+06	1.56656e+07	1.1931e+08	2.45079e+06	2.42097e+06	5.21573e+06	2.44258e+07	2.78576e+06
M312T603	Arachidic acid	312.325	602.5	312.303	0.00791343	C20H40O2	[M]+	Fatty Acyls	Fatty acids and conjugates	C06425	Lipid metabolism	506-30-9	HMDB0002212	BioDeepDB	2	pos	7.07509e+07	7.64768e+07	4.62055e+07	6.39921e+07	5.76616e+07	2.82347e+07	8.05129e+07	9.2368e+07	5.04259e+07	5.31105e+07	5.77782e+07	3.27718e+07	4.65984e+07	9.05811e+07	7.03043e+07	7.19048e+07	1.12142e+08	7.95368e+07	6.06451e+07	8.56695e+07	6.54798e+07	4.27966e+07	5.80238e+07	8.63091e+07	3.75598e+07	6.04622e+07	6.27363e+07	2.61826e+07	5.51923e+07	1.84405e+07	3.67104e+07	5.85269e+07	8.76048e+07
M312T524	Aflatoxin B1	312.362	523.5	312.063	1.00633	C17H12O6	[M]+	Coumarins and derivatives	Furanocoumarins	C06800	Xenobiotics biodegradation and metabolism; Cancer: specific types	1162-65-8	HMDB0006552	BioDeepDB	2	pos	1.00445e+07	9.43539e+06	1.55259e+07	1.54461e+07	1.3875e+07	3.60852e+07	5.75314e+07	4.54878e+07	1.07698e+07	3.15259e+07	2.50132e+07	2.48315e+07	3.64122e+07	2.6313e+07	3.45945e+07	1.02509e+07	1.08544e+07	8.35791e+06	2.90836e+07	1.24288e+07	3.72211e+07	6.53321e+07	8.35157e+07	8.16208e+07	7.8215e+07	3.66747e+07	5.36414e+07	2.11941e+07	1.104e+07	8.3006e+06	1.423e+07	1.80657e+07	1.4314e+07
M336T593	12-Keto-tetrahydro-leukotriene B4	336.31	593.5	336.23	1.73805	C20H32O4	[M]+	Fatty Acyls	Eicosanoids	C02165	Sensory system; Nervous system; Digestive system; Endocrine system; Lipid metabolism; Signaling molecules and interaction	71160-24-2	HMDB0002995	BioDeepDB	2	pos	1.07153e+07	5.07345e+06	8.18273e+06	2.22322e+07	3.05512e+07	6.4058e+06	2.24808e+06	2.38151e+06	4.95819e+06	2.34438e+06	1.55454e+06	6.72342e+06	7.37544e+06	2.75613e+06	4.21627e+06	6.03568e+06	1.8674e+06	4.26524e+06	2.04369e+07	5.43533e+06	5.87957e+06	4.23509e+06	7.23885e+06	921080	1.0417e+07	4.51389e+06	7.74557e+06	3.75351e+06	3.27355e+06	1.87099e+06	7.07089e+06	1.93583e+06	4.54814e+06
M321T609	Pregnanediol	321.315	609.3	320.272	0.86171	C21H36O2	[M+H]+	Steroids and steroid derivatives	Pregnane steroids	C05484	Lipid metabolism	80-92-2	HMDB0004025	BioDeepDB	2	pos	5.81566e+07	5.18721e+07	7.53315e+07	6.88144e+07	7.67675e+07	4.79021e+07	1.97316e+07	6.58943e+07	5.35723e+07	2.21808e+07	5.74374e+07	1.46498e+08	5.75272e+07	5.09248e+07	6.88744e+07	7.85003e+07	7.11196e+07	8.34199e+07	7.15509e+07	3.43788e+07	3.91262e+07	6.05331e+07	5.78635e+07	8.71516e+06	1.98684e+08	3.52465e+07	1.47918e+07	7.43245e+07	8.61914e+07	7.80328e+07	7.17721e+07	1.06869e+08	8.1465e+07
M323T550	CMP	323.257	550.4	323.052	28.1783	C9H14N3O8P	[M]+	Pyrimidine nucleotides	Pyrimidine ribonucleotides	C00055	Nucleotide metabolism	63-37-6	HMDB0000095	BioDeepDB	2	pos	1.57629e+06	2.58239e+06	5.04773e+06	1.50436e+06	1.69753e+06	1.2073e+06	2.37864e+06	5.69552e+06	2.94578e+06	3.52736e+06	1.96592e+06	4.44805e+06	1.83857e+06	2.06058e+06	2.15715e+06	4.12931e+06	7.56072e+06	3.76348e+06	3.2806e+06	1.95705e+06	3.50172e+06	4.97005e+06	7.6533e+06	9.94911e+06	8.02096e+06	8.2947e+06	7.27969e+06	6.45914e+06	3.04135e+06	1.83539e+06	3.27524e+06	3.66308e+06	3.91619e+06
M347T569	Cortexolone	347.219	569.4	346.214	8.57097	C21H30O4	[M+H]+	Steroids and steroid derivatives	Hydroxysteroids	C05488	Lipid metabolism; Endocrine and metabolic disease; Endocrine system	152-58-9	HMDB0000015	BioDeepDB	2	pos	3.87718e+06	8.94394e+06	1.09928e+07	5.04617e+06	5.22739e+06	7.56545e+06	7.34525e+06	6.66126e+06	7.11141e+06	1.19127e+07	6.80382e+06	7.77823e+06	8.403e+06	4.60629e+06	9.02125e+06	7.28186e+06	9.77204e+06	5.76791e+06	6.56607e+06	5.90367e+06	6.22964e+06	8.55406e+06	8.47777e+06	7.11399e+06	7.67376e+06	5.72629e+06	6.01508e+06	1.06894e+07	7.14053e+06	7.35728e+06	4.96712e+06	5.12889e+06	7.43802e+06
M355T531	Prostaglandin F2a	355.283	531	354.241	2.38625	C20H34O5	[M+H]+	Fatty Acyls	Eicosanoids	C00639	Nervous system; Signal transduction; Digestive system; Endocrine system; Lipid metabolism; Signaling molecules and interaction	551-11-1	HMDB0001139	BioDeepDB	2	pos	1.87969e+07	1.49139e+06	2.68531e+07	7.84272e+06	1.92973e+07	1.53568e+07	1.14526e+07	3.55581e+07	1.84176e+07	1.36953e+07	1.34401e+07	2.22937e+07	8.27194e+06	4.30676e+06	2.35118e+06	9.77464e+06	1.49874e+07	1.22304e+07	6.4821e+06	6.85828e+06	6.44597e+06	7.02473e+06	7.75795e+06	1.20894e+07	9.46589e+06	2.67784e+06	6.27813e+06	1.32437e+07	5.16275e+06	1.79708e+06	1.59923e+06	1.62424e+06	3.40382e+06
M338T629_1	Erucic acid	338.34	629.1	338.318	1.79461	C22H42O2	[M]+	Fatty Acyls	Fatty acids and conjugates	C08316	Lipid metabolism	112-86-7	HMDB0002068	BioDeepDB	2	pos	6.34299e+08	2.58276e+08	6.57021e+08	6.18273e+08	3.80007e+08	2.28723e+08	2.33046e+08	9.48831e+08	6.7575e+08	6.84907e+07	7.47298e+08	5.36919e+08	5.69683e+08	2.73064e+08	4.50128e+07	1.60983e+08	6.9187e+08	6.85886e+08	5.20231e+08	2.42276e+08	4.05465e+08	6.69308e+08	9.64394e+08	1.0023e+09	5.9325e+08	8.25161e+08	1.67733e+08	6.89004e+08	2.49605e+08	3.44055e+08	4.35248e+08	2.87142e+08	7.63624e+08
M343T263	Trehalose	343.129	262.6	342.116	15.4825	C12H22O11	[M+H]+	Organooxygen compounds	Carbohydrates and carbohydrate conjugates	C01083	Carbohydrate metabolism; Membrane transport	99-20-7	HMDB0000975	MoNA	2	pos	1.49781e+06	1.76038e+06	2.07265e+06	1.83536e+06	1.78975e+06	1.58225e+06	2.52036e+06	3.11334e+06	2.07863e+06	6.05763e+06	3.51359e+06	3.07705e+06	5.14301e+06	2.56261e+06	3.23175e+06	2.20817e+06	3.83933e+06	2.27979e+06	2.02377e+06	3.22768e+06	4.4719e+06	1.09108e+07	1.43285e+07	1.01805e+07	1.04091e+07	1.93413e+07	5.48641e+06	4.16206e+06	2.88673e+06	4.81929e+06	2.43574e+06	2.24072e+06	2.21191e+06
M361T548_1	Aldosterone	361.221	548.3	360.194	3.93265	C21H28O5	[M+H]+	Steroids and steroid derivatives	Hydroxysteroids	C01780	Lipid metabolism; Excretory system; Endocrine system	52-39-1	HMDB0000037	BioDeepDB	2	pos	6.77543e+06	1.15423e+07	1.16411e+07	1.07238e+07	9.43897e+06	6.28158e+06	7.66029e+06	4.30029e+06	4.83827e+06	2.13348e+07	2.08004e+07	2.81395e+07	2.61965e+07	2.04307e+07	2.87606e+07	3.49626e+07	7.42382e+07	4.04819e+07	3.08774e+07	4.29264e+07	5.50852e+07	3.24639e+07	3.93063e+07	3.86292e+07	2.59618e+07	1.20931e+07	3.14958e+07	2.14936e+07	1.73868e+07	1.13008e+07	2.46029e+07	2.31667e+07	2.28209e+07
M361T357	Cortisone	361.2	357.2	360.194	1.79954	C21H28O5	[M+H]+	Steroids and steroid derivatives	Hydroxysteroids	C00762	Lipid metabolism; Cancer: overview; Excretory system; Cancer: specific types	53-06-5	HMDB0002802	MoNA	2	pos	1.9826e+06	1.52193e+06	1.86621e+06	2.45125e+06	1.47298e+06	1.3839e+06	1.0468e+06	3.87728e+06	1.56058e+06	2.40225e+06	1.93022e+06	2.01009e+06	2.23607e+06	1.4197e+06	3.62783e+06	1.05315e+06	1.60481e+06	1.09219e+06	1.01307e+06	2.28927e+06	2.49891e+06	2.8672e+06	3.71766e+06	3.69946e+06	2.78692e+06	3.83033e+06	2.45159e+06	1.98266e+06	1.24981e+06	1.08133e+06	1.73367e+06	1.06578e+06	1.20356e+06
M343T407	Sucrose	343.296	406.5	342.116	4.77106	C12H22O11	[M+H]+	Organooxygen compounds	Carbohydrates and carbohydrate conjugates	C00089	Carbohydrate metabolism; Membrane transport; Sensory system; Digestive system	57-50-1	HMDB0000258	BioDeepDB	2	pos	3.2472e+06	2.99572e+06	5.03585e+06	3.35158e+06	3.31467e+06	2.39133e+06	3.30574e+06	4.48289e+06	2.77539e+06	4.32446e+06	3.34757e+06	4.54318e+06	4.05574e+06	2.50318e+06	9.28587e+06	4.09213e+06	4.23818e+06	3.7754e+06	5.35288e+06	2.62641e+06	3.71009e+06	3.5052e+06	2.28638e+06	2.97423e+06	4.0473e+06	1.99855e+06	2.13876e+06	6.63839e+06	2.95815e+06	1.86691e+06	5.34463e+06	9.34874e+06	4.64038e+06
M329T317	Corticosterone	329.211	316.8	346.214	11.0385	C21H30O4	[M+H-H2O]+	Steroids and steroid derivatives	Hydroxysteroids	C02140	Lipid metabolism; Neurodegenerative disease; Endocrine system	50-22-6	HMDB0001547	mzCloud	2	pos	1.11811e+06	2.64674e+06	2.28498e+06	2.54153e+06	3.05717e+06	1.7385e+06	1.17185e+06	2.18103e+06	2.47566e+06	2.77291e+06	2.3271e+06	1.13468e+07	3.67107e+06	1.62483e+06	6.34247e+06	4.92286e+06	6.932e+06	3.92787e+06	3.58593e+06	3.56245e+06	4.1812e+06	4.77004e+06	3.95632e+06	1.84598e+06	2.59986e+06	5.38698e+06	2.09465e+07	975380	367463	768635	450922	399101	616548
M377T254_1	Riboflavin	377.144	253.9	376.138	1.92272	C17H20N4O6	[M+H]+	Pteridines and derivatives	Alloxazines and isoalloxazines	C00255	Metabolism of cofactors and vitamins; Digestive system; Membrane transport	83-88-5	HMDB0000244	BioDeepDB	2	pos	2.83093e+07	7.95964e+07	9.96407e+07	6.83601e+07	6.60814e+07	7.54416e+07	5.48365e+07	6.69609e+07	6.06855e+07	1.10637e+08	5.47045e+07	9.64891e+07	6.56909e+07	9.87811e+07	9.70702e+07	6.8165e+07	1.10418e+08	5.38471e+07	1.18731e+08	1.66698e+08	8.02584e+07	3.99339e+07	9.6813e+06	3.9709e+07	4.495e+07	2.70624e+07	2.71437e+07	1.13377e+08	5.9433e+07	9.44795e+07	4.77731e+07	4.76253e+07	4.76026e+07
M376T479	Lithocholic acid	376.311	479.5	376.298	2.98868	C24H40O3	[M]+	Lipids and lipid-like molecules	Steroids and steroid derivatives	C03990	Digestive system	434-13-9	HMDB0000761	BioDeepDB	2	pos	2.22483e+07	2.99485e+07	3.04235e+07	4.26372e+07	3.66531e+07	1.5101e+07	6.75272e+07	3.87909e+07	5.1627e+07	3.21476e+07	3.26916e+07	3.72077e+07	3.05103e+07	3.42695e+07	6.93905e+07	3.45483e+07	3.82268e+07	6.78109e+07	2.14231e+07	2.05169e+07	5.052e+06	2.49447e+07	2.60048e+07	2.67431e+07	2.35181e+07	2.48316e+07	2.2176e+07	3.36334e+07	2.57215e+07	2.88943e+07	1.78097e+07	3.31534e+07	3.06378e+07
M363T47_1	GMP	362.924	46.7	363.058	6.58079	C10H14N5O8P	[M]+	Purine nucleotides	Purine ribonucleotides	C00144	Sensory system; Signal transduction; Nucleotide metabolism	85-32-5	HMDB0001397	BioDeepDB	2	pos	1.39083e+07	1.89562e+07	5.99105e+07	3.34045e+07	2.03244e+07	2.61541e+07	1.57882e+07	2.12879e+07	2.93208e+07	9.8592e+07	4.036e+07	8.14022e+07	8.18908e+07	2.68004e+07	1.06644e+08	5.60051e+07	7.81026e+07	4.08843e+07	3.16223e+07	2.35089e+07	3.09117e+07	6.92724e+07	5.34028e+07	6.32368e+07	5.92798e+07	6.54027e+07	6.51219e+07	4.9583e+07	1.74378e+07	2.74307e+07	2.52804e+07	2.437e+07	7.49302e+07
M387T460	Cholesterol	387.193	460.4	386.355	0.0232757	C27H46O	[M+H]+	Steroids and steroid derivatives	Cholestane steroids	C00187	Endocrine and metabolic disease; Cancer: overview; Digestive system; Endocrine system; Lipid metabolism; Cancer: specific types	57-88-5	HMDB0000067	BioDeepDB	2	pos	1.5597e+06	162303	1.02402e+06	748235	998276	877726	941492	1.51728e+06	1.00244e+06	1.26887e+06	1.64583e+06	1.38909e+06	1.37199e+06	1.55855e+06	1.70082e+06	1.1589e+06	1.66785e+06	1.61637e+06	1.17947e+06	1.66165e+06	1.78086e+06	70293.1	88939.2	39643.2	82274.1	123879	29776.8	1.34469e+06	1.62442e+06	1.89469e+06	1.10959e+06	35118.6	138331
M391T547_1	S-Hexyl-glutathione	391.282	547.2	391.178	3.35095	C16H29N3O6S	[M]+			C02886		24425-56-7		BioDeepDB	2	pos	2.73681e+07	4.76717e+07	1.49254e+07	1.75316e+07	4.25725e+07	8.25799e+07	5.97257e+07	2.44935e+07	5.08163e+06	8.7245e+07	1.40412e+07	4.53743e+06	2.98559e+07	2.19626e+07	1.26325e+07	2.52534e+07	8.01864e+06	3.1929e+07	3.0136e+07	1.17564e+07	1.40557e+07	1.47066e+07	9.63597e+06	3.29354e+06	6.02249e+06	3.44771e+07	1.01281e+07	7.31822e+07	5.36729e+07	4.34287e+07	5.78013e+06	7.2211e+07	3.30535e+07
M393T343	Ursodeoxycholic acid	393.31	343.1	392.293	26.249	C24H40O4	[M+H]+	Steroids and steroid derivatives	Bile acids, alcohols and derivatives	C07880		128-13-2	HMDB0000946	BioDeepDB	2	pos	1.42024e+06	3.98764e+06	2.37074e+06	3.37151e+06	3.27951e+06	5.12202e+06	3.74338e+06	1.65156e+06	1.66908e+06	3.82482e+06	1.21912e+06	864306	5.44386e+06	4.49634e+06	8.96338e+06	1.09912e+06	235344	968842	1.42489e+06	6.95054e+06	4.70207e+06	833478	1.74172e+06	1.86389e+06	682448	1.14214e+06	449657	9.27035e+06	1.05518e+07	6.06982e+06	1.21657e+07	1.0625e+07	1.19544e+07
M367T682	7-Dehydrocholesterol	367.335	681.5	384.339	7.71504	C27H44O	[M+H-H2O]+	Steroids and steroid derivatives	Cholestane steroids	C01164	Lipid metabolism	434-16-2	HMDB0000032	BioDeepDB	2	pos	1.06517e+07	1.30071e+07	1.41073e+07	6.88083e+06	1.15963e+07	1.65698e+07	1.32609e+07	2.61173e+06	2.14562e+07	3.28442e+06	1.03921e+07	6.35853e+06	7.90833e+06	1.37217e+07	1.02337e+07	2.06302e+07	1.4841e+07	2.36046e+07	2.61709e+07	2.05415e+07	1.16934e+07	1.33941e+07	1.76332e+07	1.76591e+07	2.11037e+07	1.76608e+07	1.5311e+07	1.38342e+07	1.53473e+07	1.13729e+07	1.14449e+07	1.84138e+07	1.80451e+07
M384T657_2	Vitamin D3	384.347	656.5	384.339	19.2535	C27H44O	[M]+	Steroids and steroid derivatives	Vitamin D and derivatives	C05443	Lipid metabolism; Immune disease; Digestive system	67-97-0	HMDB0000876	BioDeepDB	2	pos	3.33568e+08	1.66551e+08	4.04438e+08	1.68788e+08	1.95486e+08	1.21647e+08	1.18089e+08	5.67291e+08	2.50441e+08	1.70039e+08	2.84141e+08	3.55548e+08	1.51103e+08	1.72585e+08	1.35676e+08	1.62518e+08	4.40766e+08	2.24035e+08	2.44696e+08	1.66832e+08	1.9876e+08	1.46893e+08	1.35349e+08	1.65985e+08	1.17157e+08	2.911e+08	1.10328e+08	2.40096e+08	1.44015e+08	1.39514e+08	1.42189e+08	1.57386e+08	1.31132e+08
M408T593	Allocholic acid	408.366	593.2	408.288	2.40724	C24H40O5	[M]+	Steroids and steroid derivatives	Bile acids, alcohols and derivatives	C00695	Lipid metabolism; Digestive system	2464-18-8 / 81-25-4	HMDB0000505	BioDeepDB	2	pos	7.55817e+06	7.35153e+06	2.03558e+06	5.41733e+06	3.86913e+06	5.30027e+06	1.55658e+06	1.04978e+07	1.22824e+06	2.6667e+06	1.83138e+06	875575	1.36357e+06	1.21088e+06	1.41516e+06	249337	1.65263e+06	2.03346e+06	1.20196e+06	1.63749e+06	2.28018e+06	1.14345e+06	4.78548e+06	967856	2.25762e+06	2.47783e+06	298301	1.5711e+06	1.71428e+06	3.09656e+06	5.08461e+06	3.88325e+06	3.04761e+06
M415T477_2	Sodium deoxycholate	415.209	477.4	414.275	2.11573	C24H39O4. Na	[M+H]+			C11171		302-95-4		BioDeepDB	2	pos	4.17962e+06	1.9547e+08	2.04519e+07	3.87017e+07	6.32735e+07	3.84755e+07	1.11849e+08	2.7964e+06	1.31541e+07	1.44424e+07	1.22736e+07	263391	8.11502e+07	2.59595e+07	5.6411e+06	160845	321688	258466	5.97256e+06	2.12912e+07	5.8466e+06	1.14591e+07	1.01504e+07	1.6929e+07	6.2611e+06	3.58733e+07	2.03667e+07	1.14564e+07	2.35436e+07	1.54749e+07	1.13243e+07	2.19632e+07	3.4995e+07
M398T460_2	S-Adenosylmethionine	398.24	460.4	398.137	2.56413	C15H22N6O5S	[M]+			C00019	Amino acid metabolism; Folding, sorting and degradation	17176-17-9		BioDeepDB	2	pos	6.68985e+07	5.91733e+07	6.66332e+07	6.10431e+07	6.77787e+07	7.1465e+07	2.3359e+07	2.18985e+07	8.18851e+07	6.88764e+07	2.33045e+07	7.36079e+07	2.24273e+07	6.61861e+07	2.28021e+07	7.03123e+07	6.52105e+07	2.3534e+07	2.24724e+07	6.17583e+07	5.96225e+07	6.67501e+07	6.16393e+07	5.99224e+07	5.91399e+07	5.97872e+07	6.12089e+07	7.24498e+07	7.14004e+07	6.61373e+07	8.09946e+07	2.38284e+07	6.43904e+07
M430T296_1	alpha-Tocopherol	430.242	296.3	430.381	2.29364	C29H50O2	[M]+	Prenol lipids	Quinone and hydroquinone lipids	C02477	Metabolism of cofactors and vitamins; Cell growth and death; Digestive system	59-02-9	HMDB0001893	BioDeepDB	2	pos	2.05903e+07	1.91634e+07	2.17112e+07	2.50006e+07	2.73433e+07	2.78675e+07	1.44713e+07	1.85839e+07	1.4708e+07	1.60503e+07	1.4194e+07	2.3239e+07	1.79103e+07	1.80109e+07	1.84138e+07	1.84003e+07	1.96792e+07	1.75074e+07	2.6639e+07	7.30597e+06	1.97114e+07	1.16782e+07	2.35032e+07	1.06466e+07	1.76161e+07	1.95071e+07	9.25302e+06	8.30919e+06	2.74539e+07	1.97744e+07	1.33675e+07	3.03506e+07	3.74608e+07
M427T460_2	Lanosterin	427.353	460.4	426.386	10.0421	C30H50O	[M+H]+	Prenol lipids	Triterpenoids	C01724	Lipid metabolism	79-63-0	HMDB0001251	BioDeepDB	2	pos	1.68611e+07	2.90658e+07	3.91137e+07	2.17908e+07	4.6432e+07	4.04794e+07	3.78606e+07	1.75925e+07	3.18225e+07	2.07799e+07	2.83845e+07	1.59933e+07	3.39657e+07	1.96424e+07	6.43077e+06	1.75939e+07	6.82765e+06	1.68209e+07	3.20611e+07	1.69416e+07	1.71107e+07	1.85149e+07	2.48689e+07	9.22738e+06	4.8359e+06	6.3581e+06	1.85956e+07	1.80296e+07	1.44421e+07	1.31027e+07	6.16252e+06	2.3414e+07	1.74757e+07
M432T467_2	Isovitexin	432.236	466.6	432.106	7.1968	C21H20O10	[M]+			C01714		38953-85-4 / 29702-25-8		BioDeepDB	2	pos	5.77325e+07	3.83754e+07	7.68064e+07	4.82564e+07	4.34212e+07	4.13756e+07	4.50716e+07	6.92256e+07	4.56511e+07	1.81683e+08	1.34701e+08	1.714e+08	1.30085e+08	7.88598e+07	1.80355e+08	6.99582e+07	1.4571e+08	9.31564e+07	6.78566e+07	9.41084e+07	9.70883e+07	3.03664e+08	2.94841e+08	2.76304e+08	3.04903e+08	2.46599e+08	2.57753e+08	1.23751e+08	9.77036e+07	8.91069e+07	8.50206e+07	6.00233e+07	8.77415e+07
M468T592_2	Deoxyuridine-5'-triphosphate	468.388	591.5	467.974	4.79976	C9H15N2O14P3	[M+H]+			C00460	Nucleotide metabolism	102814-08-4	HMDB0001191	BioDeepDB	2	pos	5.64448e+07	3.26518e+07	8.5249e+07	5.53827e+07	4.74969e+07	1.24763e+07	3.27285e+07	1.21094e+07	6.10906e+07	2.80371e+07	3.45697e+07	4.35329e+06	2.00781e+07	3.29418e+07	7.15734e+06	1.54114e+07	5.59444e+07	2.32442e+07	1.30257e+07	3.59294e+07	7.90196e+07	5.48974e+06	6.70433e+06	6.17646e+06	3.67427e+06	7.86488e+07	2.27341e+07	1.85112e+07	4.72098e+07	3.52443e+07	2.81886e+07	1.48184e+07	5.11142e+06
M498T366_2	Taurocholic acid	498.291	366.4	515.292	13.1128	C26H45NO7S	[M+H-H2O]+	Steroids and steroid derivatives	Bile acids, alcohols and derivatives	C05122	Lipid metabolism; Metabolism of other amino acids; Digestive system	81-24-3	HMDB0000036	BioDeepDB	2	pos	5.50483e+06	8.48605e+06	1.11321e+07	1.03189e+07	4.18726e+06	2.47832e+07	2.36547e+07	3.70142e+06	2.59963e+06	1.39799e+07	2.53982e+06	1.37643e+06	1.12727e+07	9.37782e+06	6.93635e+06	4.56909e+06	3.72781e+07	5.88916e+06	4.17576e+06	8.99074e+07	1.19321e+08	4.37801e+06	8.78609e+06	3.27053e+06	5.48554e+06	2.47314e+06	5.15724e+06	2.44041e+07	1.19889e+07	2.16424e+07	1.65839e+07	1.96931e+07	1.0681e+07
M536T644_3	beta-Carotene	536.173	644.1	536.438	10.6455	C40H56	[M]+			C02094	Metabolism of cofactors and vitamins; Digestive system	7235-40-7		BioDeepDB	2	pos	2.52437e+08	2.41343e+08	4.1391e+08	2.24295e+08	3.14415e+08	1.74492e+08	3.11145e+08	4.66596e+08	2.49122e+08	4.67338e+08	4.6902e+08	1.42872e+08	3.94859e+08	1.14361e+08	1.24547e+08	1.924e+08	1.6783e+08	5.10459e+08	5.05573e+08	3.42795e+08	3.86889e+08	1.92649e+08	3.47431e+08	2.91211e+08	2.13035e+08	2.70961e+08	1.29327e+08	3.07052e+08	1.77877e+08	2.09461e+08	1.21046e+08	2.35507e+08	2.79953e+08
M585T581_1	Bilirubin	585.267	580.8	584.264	4.45392	C33H36N4O6	[M+H]+			C00486	Metabolism of cofactors and vitamins; Digestive system	635-65-4		BioDeepDB	2	pos	586125	5.83633e+07	4.36334e+07	2.11125e+07	3.66247e+07	2.14261e+07	3.29854e+07	2.13492e+06	4.12672e+06	3.27741e+07	7.17808e+06	1.40001e+06	1.92755e+07	4.74122e+07	4.32157e+07	778047	1.5005e+06	3.6168e+06	4.56242e+06	1.23312e+07	2.38832e+07	2.67498e+07	3.16243e+07	3.60363e+07	2.06478e+07	3.36934e+06	8.50549e+06	3.11992e+07	4.50771e+07	4.83822e+07	4.98775e+07	2.90685e+07	3.28441e+07
M610T619_2	Rutin	610.194	618.8	610.153	13.8532	C27H30O16	[M]+			C05625		207671-50-9	HMDB0003249	BioDeepDB	2	pos	2.79956e+06	2.28499e+07	2.20791e+07	2.28998e+07	3.46712e+07	1.74167e+07	2.33012e+07	382948	1.77589e+06	5.04807e+06	1.74043e+06	495916	1.32998e+07	3.50583e+06	7.84086e+06	1.43708e+06	891000	2.52164e+06	1.64603e+06	1.38992e+07	1.26558e+07	6.53607e+06	4.28282e+06	2.11781e+07	2.68952e+07	3.54694e+07	4.85066e+06	6.15023e+06	5.98562e+06	4.90473e+06	4.68264e+07	7.3827e+06	3.12081e+07
M104T51	Dimethylglycine	104.07	50.7	103.063	1.69116	C4H9NO2	[M+H]+	Carboxylic acids and derivatives	Amino acids, peptides, and analogues	C01026	Amino acid metabolism	1118-68-9	HMDB0000092	BioDeepDB	2	pos	1.19384e+08	2.44906e+07	1.50628e+08	3.28314e+07	4.20734e+07	2.6436e+07	5.43582e+07	1.63107e+08	9.62523e+07	9.25922e+07	9.09789e+07	1.25892e+08	5.42943e+07	2.48191e+07	6.30088e+07	1.1249e+08	1.64386e+08	1.3181e+08	1.12533e+08	2.56137e+07	4.78914e+07	5.9402e+07	6.35758e+07	6.30382e+07	7.24646e+07	1.24808e+08	3.70146e+07	8.5468e+07	2.48535e+07	2.25953e+07	5.07334e+07	5.96003e+07	3.54808e+07
M114T50	Creatinine	114.066	49.6	113.059	0	C4H7N3O	[M+H]+	Carboxylic acids and derivatives	Amino acids, peptides, and analogues	C00791	Amino acid metabolism	60-27-5	HMDB0000562	BioDeepDB	2	pos	8.15077e+07	7.57092e+07	1.10982e+08	7.85789e+07	7.48988e+07	5.83796e+07	8.11803e+07	6.83709e+07	8.43427e+07	1.20572e+08	8.05777e+07	7.87706e+07	7.58108e+07	6.50885e+07	9.18628e+07	8.75041e+07	9.71825e+07	8.63664e+07	6.79961e+07	6.81754e+07	5.07032e+07	7.72529e+07	7.59313e+07	7.31472e+07	5.89617e+07	5.56964e+07	5.87216e+07	4.93174e+07	6.94328e+07	5.54619e+07	7.10284e+07	6.55461e+07	9.41769e+07
M117T89	Deoxyribose	117.055	89.3	134.058	1.31239	C5H10O4	[M+H-H2O]+	Organooxygen compounds	Carbohydrates and carbohydrate conjugates	C01801	Carbohydrate metabolism	533-67-5	HMDB0003224	BioDeepDB	2	pos	1.88932e+07	1.74024e+07	1.33772e+07	1.89532e+07	9.16638e+07	1.71663e+07	7.85675e+06	1.85614e+07	1.59821e+07	9.73909e+06	7.16313e+06	8.01798e+06	1.3366e+07	5.65608e+07	2.82844e+07	2.19561e+07	1.7534e+07	5.04805e+06	1.84337e+07	5.28688e+07	6.33833e+07	1.606e+07	1.64338e+07	1.94671e+07	1.65814e+07	1.67247e+07	1.63902e+07	9.04659e+07	1.59167e+07	1.40399e+07	4.75535e+07	2.23492e+07	1.60381e+07
M118T50_1	Guanidoacetic acid	118.061	49.5	117.054	0	C3H7N3O2	[M+H]+	Carboxylic acids and derivatives	Amino acids, peptides, and analogues	C00581	Amino acid metabolism	352-97-6	HMDB0000128	BioDeepDB	2	pos	2.14539e+06	8.08892e+06	9.85537e+06	876564	8.64571e+06	2.09436e+06	5.21705e+07	2.2474e+06	1.08108e+07	773466	2.22534e+06	2.23995e+06	1.91514e+07	2.94322e+07	1.67135e+07	1.00787e+07	8.16362e+06	8.05254e+06	2.57583e+06	2.06311e+06	7.99621e+06	1.18407e+06	2.00946e+06	1.01985e+07	1.01083e+07	6.013e+06	1.17574e+07	1.28378e+07	2.01834e+06	2.35745e+07	2.30869e+06	1.80701e+06	2.85462e+06
M126T50_1	Taurine	126.022	50.5	125.015	0.190443	C2H7NO3S	[M+H]+	Organic sulfonic acids and derivatives	Organosulfonic acids and derivatives	C00245	Membrane transport; Metabolism of other amino acids; Lipid metabolism; Signaling molecules and interaction; Energy metabolism	107-35-7	HMDB0000251	BioDeepDB	2	pos	6.70413e+07	1.10206e+08	1.00894e+08	1.20156e+08	1.08597e+08	8.63538e+07	8.01764e+07	7.42121e+07	9.78939e+07	1.00125e+08	7.58019e+07	9.21746e+07	7.9416e+07	1.00201e+08	1.31108e+09	3.81482e+07	6.86286e+07	4.57619e+07	3.34718e+07	8.71801e+07	2.51528e+09	1.32047e+08	1.34592e+08	1.39931e+08	1.92845e+09	1.14381e+08	7.3044e+07	9.80235e+07	1.00578e+08	8.75803e+07	8.52483e+07	6.96301e+07	6.41464e+07
M130T316	(2E)-Decenoyl-ACP	130.086	316.4	129.079	0.584228	C6H11NO2	[M+H]+	Carboxylic acids and derivatives	Amino acids, peptides, and analogues	C03969		52-52-8	HMDB0062225	BioDeepDB	2	pos	5.21126e+06	1.70608e+07	7.0016e+06	1.69741e+07	1.25605e+07	9.16161e+06	9.18814e+06	4.22334e+06	5.17157e+06	5.68279e+06	4.3967e+06	4.26595e+06	5.22071e+06	7.1189e+06	3.55921e+06	2.54009e+06	3.53704e+06	3.18788e+06	2.66801e+06	8.2028e+06	6.70143e+06	6.32957e+06	5.62052e+06	5.84713e+06	4.86912e+06	6.06332e+06	7.2914e+06	6.95301e+06	1.04738e+07	1.44595e+07	8.67169e+06	5.22213e+06	4.14715e+06
M134T50_1	L-Aspartic acid	134.045	50	133.037	0.566975	C4H7NO4	[M+H]+	Carboxylic acids and derivatives	Amino acids, peptides, and analogues	C00049	Cancer: overview; Metabolism of cofactors and vitamins; Metabolism of other amino acids; Membrane transport; Digestive system; Signaling molecules and interaction; Translation; Amino acid metabolism	1783-96-6	HMDB0006483	BioDeepDB	2	pos	4.39087e+06	409269	8.70496e+06	194073	423352	135568	3.99634e+06	9.02431e+06	4.38465e+06	1.26293e+07	1.43564e+07	1.59672e+07	3.27901e+06	5.33332e+06	6.89873e+06	6.02741e+06	2.43727e+07	9.13103e+06	5.5806e+06	3.76663e+06	5.28427e+06	157672	1.11941e+06	3.81206e+06	1.18586e+06	8.07294e+06	2.44609e+06	1.25765e+07	4.92956e+06	5.01104e+06	9.13608e+06	1.80224e+06	1.56667e+06
M138T162	p-Aminobenzoic acid	138.055	161.8	137.048	1.27486	C7H7NO2	[M+H]+	Benzene and substituted derivatives	Benzoic acids and derivatives	C00568	Metabolism of cofactors and vitamins	150-13-0/2906-28-7	HMDB0001392	BioDeepDB	2	pos	1.51469e+07	2.27362e+06	2.14371e+07	1.3808e+07	3.6738e+06	1.49998e+07	1.36646e+07	2.18776e+07	2.06045e+07	7.83222e+07	5.16595e+07	6.65961e+07	7.23062e+07	5.02807e+07	9.50269e+07	5.82696e+07	8.10558e+07	6.14993e+07	5.39353e+07	4.32263e+07	4.66993e+07	941054	766385	736064	2.24949e+06	815716	1.01143e+06	6.79733e+07	5.84291e+07	4.69299e+07	5.92943e+07	6.75125e+07	8.94352e+07
M138T294	2-Aminobenzoic acid	138.055	293.8	137.048	0.724348	C7H7NO2	[M+H]+	Benzene and substituted derivatives	Benzoic acids and derivatives	C00108	Amino acid metabolism	118-92-3	HMDB0001123	BioDeepDB	2	pos	6.13871e+06	4.97651e+06	7.83095e+06	5.385e+06	5.82404e+06	5.10314e+06	5.41439e+06	7.60471e+06	7.89957e+06	5.90217e+06	5.91893e+06	7.46611e+06	6.95011e+06	3.72018e+06	9.61335e+06	3.46714e+06	6.38258e+06	4.43843e+06	3.26901e+06	3.1952e+06	4.38118e+06	4.81347e+06	3.70321e+06	3.8224e+06	4.9925e+06	4.37744e+06	4.55376e+06	3.18178e+06	3.21129e+06	3.18164e+06	2.86867e+06	4.90641e+06	4.6317e+06
M138T74_2	Tyramine	138.091	73.8	137.084	0.173798	C8H11NO	[M+H]+	Benzene and substituted derivatives	Phenethylamines	C00483	Amino acid metabolism; Digestive system; Signaling molecules and interaction	51-67-2	HMDB0000306	BioDeepDB	2	pos	3.45947e+06	6.79983e+06	3.3243e+06	5.54553e+06	5.67881e+06	5.4113e+06	5.07363e+06	4.10604e+06	4.93523e+06	3.91123e+06	3.84462e+06	3.40667e+06	3.61418e+06	4.96687e+06	1.69964e+06	5.59841e+06	4.47724e+06	1.71485e+06	4.72217e+06	5.98796e+06	5.53578e+06	5.73682e+06	5.06934e+06	3.7854e+06	5.16639e+06	5.93465e+06	6.99222e+06	2.59152e+06	5.92128e+06	4.28185e+06	5.30858e+06	4.79541e+06	5.2481e+06
M162T198	S-Allylcysteine	162.055	198.2	161.051	19.0978	C6H11NO2S	[M+H]+	Carboxylic acids and derivatives	Amino acids, peptides, and analogues	C16759		21593-77-1	HMDB0034323	BioDeepDB	2	pos	1.53524e+07	8.87687e+07	9.39083e+07	9.47197e+07	2.46444e+07	2.08674e+07	2.15919e+07	7.23091e+07	2.78583e+07	9.78496e+07	4.89557e+07	1.48451e+07	2.04292e+07	1.11025e+08	2.83338e+07	6.45145e+07	1.66113e+07	5.74762e+07	1.46257e+07	6.79527e+07	7.2079e+07	9.03506e+07	1.01124e+08	6.97281e+07	6.30948e+07	2.11919e+07	9.75494e+06	1.46395e+08	2.27129e+08	1.71139e+08	1.30742e+08	1.31506e+08	3.77986e+07
M146T55_1	Acetylcholine	146.118	55.4	146.118	0.68438	C7H16NO2	[M+H]+	Organonitrogen compounds	Quaternary ammonium salts	C01996	Nervous system; Signal transduction; Sensory system; Endocrine system; Digestive system; Lipid metabolism; Neurodegenerative disease; Signaling molecules and interaction; Substance dependence; Cell motility	51-84-3	HMDB0000895	BioDeepDB	2	pos	1.19235e+08	8.34242e+07	1.17881e+08	1.05145e+08	8.81628e+07	5.51661e+07	5.4695e+07	3.34029e+07	9.15161e+07	3.12968e+08	1.85468e+08	2.94604e+08	3.02706e+08	1.42724e+08	4.0127e+08	1.77149e+08	1.87458e+08	1.94822e+08	1.54703e+08	1.18904e+08	1.52289e+08	2.24556e+08	2.45585e+08	2.703e+08	2.53113e+08	1.16489e+08	1.90009e+08	2.79077e+08	2.93635e+08	2.61331e+08	2.28398e+08	2.02449e+08	1.51971e+08
M152T74_1	Guanine	152.057	73.9	151.049	0.499814	C5H5N5O	[M+H]+	Imidazopyrimidines	Purines and purine derivatives	C00242	Nucleotide metabolism	73-40-5	HMDB0000132	BioDeepDB	2	pos	4.48888e+08	2.06459e+08	2.29495e+08	3.05256e+08	1.79632e+08	1.85107e+08	1.96015e+08	3.63005e+07	3.03722e+08	2.40758e+08	4.1865e+07	4.03599e+07	5.67614e+08	5.64118e+08	5.34729e+08	1.82156e+08	1.86222e+08	1.78498e+08	1.68675e+08	3.94935e+08	2.02841e+08	3.94967e+08	2.52406e+08	3.5005e+07	1.56698e+08	4.13999e+07	4.40941e+07	5.66904e+08	4.05743e+08	3.65276e+08	4.11005e+08	4.38908e+08	5.07599e+08
M152T307	Acetaminophen	152.071	306.8	151.063	0	C8H9NO2	[M+H]+	Phenols	1-hydroxy-2-unsubstituted benzenoids	C06804	Digestive system	103-90-2	HMDB0001859	BioDeepDB	2	pos	11066.3	140442	390764	136458	1.62013e+06	1.74708e+06	1.76189e+06	2.01304e+06	175101	230646	293062	224208	1.41021e+06	7.12988e+06	193102	35465.4	592471	29087.9	872187	830563	161023	307810	243148	68233.3	357318	25071	168985	203092	392428	265183	1.75062e+06	1.82374e+06	2.10158e+06
M153T503	D-Arabitol	153.077	503.3	152.069	6.03619	C5H12O5	[M+H]+	Organooxygen compounds	Carbohydrates and carbohydrate conjugates	C01904	Carbohydrate metabolism	7643-75-6	HMDB0001851	BioDeepDB	2	pos	7.68297e+07	2.21941e+07	5.02895e+07	3.6213e+07	2.62262e+07	7.75934e+07	5.10061e+07	7.75977e+07	6.85718e+07	1.39171e+08	5.60702e+07	8.64841e+06	5.01419e+07	3.71599e+07	4.60482e+07	3.72828e+07	3.4873e+07	4.46096e+07	6.49578e+07	5.24916e+07	5.58412e+07	8.18423e+07	5.84855e+07	4.03037e+07	1.01899e+08	3.66305e+07	7.05408e+07	1.14399e+08	4.21872e+07	5.44674e+07	3.24973e+07	3.63571e+07	3.3977e+07
M165T583	Eugenol	165.091	583.4	164.084	0.460352	C10H12O2	[M+H]+	Phenols	Methoxyphenols	C10453		97-53-0	HMDB0005809	BioDeepDB	2	pos	807049	765140	1.49932e+06	756809	793197	626373	1.07308e+06	1.23401e+06	1.35108e+06	1.79541e+07	1.44136e+07	1.65465e+07	1.452e+07	5.80311e+06	1.92979e+07	7.42629e+06	2.41763e+07	6.90934e+06	8.20294e+06	7.01158e+06	9.2069e+06	2.24483e+07	1.7007e+07	2.09336e+07	2.63581e+07	1.87241e+07	1.96086e+07	1.68174e+07	9.87789e+06	9.39828e+06	7.15334e+06	5.46614e+06	1.37566e+07
M174T281	N-Acetylleucine	174.113	281	173.105	0	C8H15NO3	[M+H]+	Carboxylic acids and derivatives	Amino acids, peptides, and analogues	C02710		1188-21-2	HMDB0011756	BioDeepDB	2	pos	6.42384e+06	2.75826e+06	8.55522e+06	7.52532e+06	1.17276e+07	2.62135e+06	2.50889e+06	9.38683e+06	2.69079e+06	6.91299e+06	2.91393e+06	2.55776e+06	7.6959e+06	7.47415e+06	2.6986e+06	2.44354e+06	6.57629e+06	2.78505e+06	9.85052e+06	2.67974e+06	1.08558e+07	2.42868e+06	2.28055e+06	2.15844e+06	2.46857e+06	6.61228e+06	2.38234e+06	1.70948e+07	2.57229e+06	1.02824e+07	6.73517e+06	2.6545e+06	6.34323e+06
M175T74_1	L-Theanine	175.108	73.9	174.1	0.434019	C7H14N2O3	[M+H]+	Carboxylic acids and derivatives	Amino acids, peptides, and analogues	C01047		3081-61-6	HMDB0034365	BioDeepDB	2	pos	2.06569e+07	2.23822e+07	1.73595e+07	2.6071e+07	1.67043e+07	1.48507e+07	2.17772e+07	1.76759e+07	3.18691e+07	4.97613e+07	4.05879e+07	1.09816e+07	2.36253e+07	2.33051e+07	3.25001e+07	1.07994e+07	7.6327e+06	1.08687e+07	2.32392e+07	2.50193e+07	3.29891e+07	1.04357e+08	1.01583e+08	7.0293e+07	5.90838e+07	3.78457e+07	3.273e+07	2.13708e+07	2.11657e+07	1.77499e+07	2.54586e+07	2.00394e+07	2.73545e+07
M179T529	Geranyl acetate	179.143	528.8	196.146	22.5183	C12H20O2	[M+H-H2O]+	Fatty Acyls	Fatty alcohol esters	C09861		105-87-3	HMDB0035157	BioDeepDB	2	pos	3.08235e+06	2.23423e+07	1.94475e+07	1.29715e+07	1.38578e+07	1.34163e+07	1.73869e+07	1.2598e+07	1.87938e+07	2.54771e+07	1.55627e+07	1.25943e+07	2.44111e+07	1.77103e+07	4.95657e+06	3.77847e+06	1.26879e+07	7.16108e+06	1.69181e+07	1.79302e+07	1.17477e+07	2.23628e+07	6.80943e+06	3.32159e+07	2.25683e+07	6.48409e+06	1.63318e+07	4.40038e+06	1.62957e+07	9.88627e+06	1.56634e+07	1.28439e+07	3.95776e+06
M180T82	Metanephrine	180.102	81.6	197.105	23.5089	C10H15NO3	[M+H-H2O]+	Phenols	Methoxyphenols	C05588	Amino acid metabolism	5001-33-2	HMDB0004063	BioDeepDB	2	pos	3.72757e+07	2.12379e+07	3.30206e+07	2.16392e+07	2.17025e+07	3.48792e+07	3.19686e+07	6.11771e+07	5.15875e+07	4.81871e+07	3.92297e+07	3.5653e+07	2.32426e+07	2.29528e+07	2.71443e+07	2.72528e+07	2.13754e+07	2.76984e+07	2.68588e+07	1.77771e+07	3.07465e+07	7.47513e+07	6.3538e+07	3.14663e+07	3.49382e+07	4.42309e+07	9.76674e+07	2.27516e+07	2.49443e+07	2.50541e+07	1.95134e+07	1.44861e+07	1.88565e+07
M188T90	L-Targinine	188.128	90.4	188.127	4.78397	C7H16N4O2	[M]+	Carboxylic acids and derivatives	Amino acids, peptides, and analogues	C03884		17035-90-4/NA	HMDB0029416	BioDeepDB	2	pos	1.01301e+07	4.58118e+06	6.86218e+06	1.21038e+07	4.19886e+06	1.43812e+06	4.81592e+06	1.75839e+07	4.42666e+06	1.14497e+07	4.14848e+06	1.36441e+07	7.97467e+06	7.05906e+06	6.39884e+06	5.50899e+06	2.27413e+06	4.38293e+06	7.2071e+06	7.10006e+06	4.50242e+06	1.02617e+07	6.21314e+06	7.92088e+06	6.59079e+06	3.32102e+06	3.23927e+06	4.68667e+06	5.25148e+06	5.72168e+06	5.55279e+06	6.83229e+06	8.48496e+06
M203T48	Asymmetric dimethylarginine	203.15	48.5	202.143	0.00348515	C8H18N4O2	[M+H]+	Carboxylic acids and derivatives	Amino acids, peptides, and analogues	C03626		30315-93-6 / 220805-22-1	HMDB0001539	BioDeepDB	2	pos	2.96633e+07	1.63118e+07	1.10236e+07	1.81729e+07	2.09469e+07	2.96203e+07	5.90723e+07	1.0948e+07	1.94067e+07	1.92118e+07	3.27696e+07	7.67069e+06	2.24258e+07	4.47978e+07	2.71846e+06	5.04397e+06	1.27767e+06	1.04232e+07	1.69095e+07	5.35102e+07	3.15814e+07	9.58071e+06	4.82709e+06	4.58218e+06	5.66993e+06	5.90209e+06	1.70076e+07	1.4622e+07	2.64115e+07	3.83345e+07	3.60488e+07	2.04783e+07	1.40034e+07
M204T52	N-Acetyl-D-glucosamine	204.087	52.5	221.09	20.2561	C8H15NO6	[M+H-H2O]+	Organooxygen compounds	Carbohydrates and carbohydrate conjugates	C00140	Carbohydrate metabolism; Membrane transport	7512-17-6	HMDB0000215	BioDeepDB	2	pos	3.21757e+08	4.73674e+08	8.69005e+08	3.63014e+08	6.9244e+08	2.73903e+08	3.55448e+08	9.58071e+08	9.48756e+08	7.70512e+08	1.01945e+09	3.1718e+09	8.18224e+08	6.48873e+08	1.6038e+09	7.36423e+08	2.76015e+09	9.04635e+08	4.46676e+08	7.63749e+08	8.30274e+08	1.22225e+09	4.12569e+08	1.15311e+09	5.91465e+08	6.15865e+08	9.05606e+08	7.79252e+08	3.76885e+08	3.36467e+08	4.29104e+08	7.18145e+08	6.92995e+08
M205T556	beta-Cadinene	205.195	555.9	204.188	0.487341	C15H24	[M+H]+	Prenol lipids	Sesquiterpenoids	C09625		523-47-7	HMDB0041576	BioDeepDB	2	pos	8.45271e+06	3.34902e+06	7.21975e+06	3.38712e+06	5.84536e+06	2.65061e+06	6.17118e+06	1.11344e+07	6.64228e+06	3.75692e+06	5.49231e+06	5.62039e+06	7.94578e+06	3.8242e+06	1.10663e+07	4.48611e+06	5.6944e+06	3.74965e+06	5.5553e+06	2.24302e+06	2.15705e+06	4.82252e+06	2.99913e+06	3.1489e+06	5.4212e+06	3.2638e+06	5.85404e+06	4.38248e+07	679871	1.83351e+06	7.87123e+06	1.69886e+07	4.506e+06
M227T563	Myristoleic acid	227.2	562.9	226.193	0.774647	C14H26O2	[M+H]+	Fatty Acyls	Fatty acids and conjugates	C08322		544-64-9/NA	HMDB0002000	BioDeepDB	2	pos	1.81288e+07	1.56184e+07	2.01946e+07	1.98799e+07	1.57836e+07	1.55421e+07	2.07943e+07	2.16752e+07	2.05556e+07	2.03409e+07	1.42057e+07	1.36018e+07	2.63697e+07	5.55775e+06	2.15711e+07	2.21965e+07	1.43726e+07	1.69044e+07	2.05333e+07	1.38382e+07	1.2235e+07	1.91581e+07	8.16282e+06	1.53767e+07	1.13799e+07	1.19102e+07	9.30267e+06	1.60246e+07	1.66685e+07	1.46443e+07	1.4467e+07	1.21523e+07	1.97161e+07
M219T52	gamma-Glutamylalanine	219.097	52.4		0	C7H11N2O5R	[M+H]+	Carboxylic acids and derivatives	Amino acids, peptides, and analogues	C03740	Metabolism of other amino acids	5875-41-2	HMDB0006248	BioDeepDB	2	pos	6.71555e+06	3.0666e+07	1.30005e+07	2.35807e+07	1.68683e+07	1.18881e+07	1.69122e+07	1.95858e+07	2.50908e+07	2.77345e+07	9.75325e+06	3.09604e+07	3.06945e+07	2.84374e+07	2.67343e+07	1.9455e+07	5.23419e+07	7.04589e+06	7.08999e+06	3.2304e+07	1.89177e+07	2.79938e+07	2.23959e+07	1.58484e+07	2.56832e+07	2.55209e+07	2.91225e+07	2.63161e+07	1.90575e+07	1.81326e+07	3.12766e+07	4.10509e+07	2.64789e+07
M219T316	Capsidiol	219.174	316.4	236.178	2.28129	C15H24O2	[M+H-H2O]+	Prenol lipids	Sesquiterpenoids	C09627		37208-05-2	HMDB0002352	BioDeepDB	2	pos	4.24657e+07	2.26116e+07	5.06197e+07	2.41074e+07	2.05765e+07	1.45446e+07	2.16975e+07	5.3747e+07	3.47223e+07	5.50516e+07	9.72738e+07	1.34335e+08	3.21741e+07	1.70695e+07	4.01372e+07	7.28657e+07	1.45486e+08	8.46882e+07	7.32652e+07	1.93117e+07	2.18615e+07	3.23132e+07	2.75754e+07	2.88543e+07	4.58835e+07	1.34622e+07	2.47357e+07	8.40301e+07	1.92174e+07	1.64302e+07	2.31717e+07	3.55828e+07	3.11385e+07
M230T479	Lamivudine	230.063	478.5	229.052	16.9519	C8H11N3O3S	[M+H]+	Nucleoside and nucleotide analogues	3'-thia pyrimidine nucleosides	C07065	Digestive system	134678-17-4/NA	HMDB0014847	BioDeepDB	2	pos	2.34821e+06	713116	3.31581e+06	961112	1.67832e+06	969361	2.49965e+06	4.30186e+06	3.48163e+06	2.20841e+06	4.128e+06	7.91512e+06	2.91468e+06	1.57614e+06	4.40714e+06	1.65466e+06	3.77521e+06	2.67913e+06	2.33386e+06	594994	498889	1.45442e+06	366247	301364	2.86998e+06	557925	2.20651e+06	2.52008e+07	501259	627782	1.66318e+06	3.3324e+06	409942
M231T252	6-Hydroxymelatonin	231.113	251.9	248.116	17.8874	C13H16N2O3	[M+H-H2O]+	Indoles and derivatives	Hydroxyindoles	C05643	Amino acid metabolism	2208-41-5	HMDB0004081	BioDeepDB	2	pos	5.01923e+07	4.68605e+07	4.82392e+07	4.54527e+07	3.89778e+07	2.11864e+07	4.3638e+07	4.07911e+06	4.48353e+07	3.8061e+07	3.05352e+07	1.02523e+07	2.44968e+07	3.14115e+07	1.59593e+07	7.23205e+07	3.50833e+07	7.43472e+07	5.7669e+07	4.66632e+07	4.22221e+07	3.8551e+07	3.30164e+07	3.72397e+07	3.31685e+07	6.68614e+06	1.89478e+07	4.58344e+07	6.11957e+07	5.91258e+07	5.28955e+07	3.69149e+07	4.05153e+07
M265T61	Thiamine	265.112	61.3	265.112	0.377199	C12H17N4OS	[M]+	Diazines	Pyrimidines and pyrimidine derivatives	C00378	Metabolism of cofactors and vitamins; Digestive system; Membrane transport; Folding, sorting and degradation	59-43-8	HMDB0000235	BioDeepDB	2	pos	5.4285e+07	5.84261e+07	5.93302e+07	6.65122e+07	5.1952e+07	5.63093e+07	4.76452e+07	5.94378e+07	8.82821e+07	6.68787e+07	5.88047e+07	5.97388e+07	4.83722e+07	3.42901e+07	5.74984e+07	4.71179e+07	1.5829e+08	4.50712e+07	5.58632e+07	5.97734e+07	9.61587e+07	4.57035e+07	4.39336e+07	8.10728e+07	7.98661e+07	4.27677e+07	4.09999e+07	5.51905e+07	5.70359e+07	4.6414e+07	6.19803e+07	6.25232e+07	4.5939e+07
M251T97	Inosine	251.077	97.2	268.081	14.4736	C10H12N4O5	[M+H-H2O]+	Purine nucleosides		C00294	Membrane transport; Nucleotide metabolism	58-63-9	HMDB0000195	BioDeepDB	2	pos	1.0435e+07	2.45562e+07	2.37955e+07	2.48799e+07	2.24503e+07	1.68707e+07	1.03266e+07	1.52232e+07	2.50106e+07	3.06243e+07	1.91604e+07	3.0472e+07	4.13624e+07	2.25285e+07	7.08399e+07	6.84703e+06	1.84992e+07	7.76887e+06	6.17742e+06	7.48918e+06	1.11263e+07	1.14329e+07	1.68415e+07	1.52433e+07	6.29078e+06	1.16205e+07	1.10298e+07	1.84103e+07	1.05196e+07	8.09573e+06	1.67146e+07	5.48766e+07	3.33179e+07
M253T573	Methyl hexadecanoic acid	253.252	573	270.256	14.7442	C17H34O2	[M+H-H2O]+	Fatty Acyls	Fatty acid esters	C16995		112-39-0	HMDB0061859	BioDeepDB	2	pos	1.47428e+07	9.81449e+06	3.49527e+07	1.50842e+07	1.74916e+07	9.90766e+06	1.37651e+07	3.19969e+07	2.87434e+07	2.67466e+07	2.23716e+07	5.12334e+07	1.95978e+07	5.42729e+06	1.55758e+07	1.04062e+07	3.40452e+07	8.98713e+06	4.50199e+06	5.59772e+06	7.74024e+06	4.64942e+06	1.04967e+07	3.68681e+06	7.15983e+06	1.02564e+07	8.56608e+06	2.16054e+07	1.09291e+07	7.70546e+06	8.39887e+06	9.49348e+06	9.60398e+06
M256T237_1	Imidacloprid	256.063	237.2	255.052	14.8401	C9H10ClN5O2	[M+H]+	Organonitrogen compounds	Guanidines	C11110		105827-78-9/138261-41-3	HMDB0040292	BioDeepDB	2	pos	481742	1.26514e+06	1.14763e+06	1.30351e+06	1.25776e+06	1.06934e+06	1.17096e+06	805494	895877	833719	678082	428317	523915	865886	696967	331658	377174	469586	457187	796880	718929	1.20465e+06	1.1631e+06	1.00402e+06	1.07792e+06	887959	916823	970745	787692	490846	1.02011e+06	868389	768044
M277T528	Stearidonic acid	277.215	528.5	276.209	2.79927	C18H28O2	[M+H]+	Fatty Acyls	Lineolic acids and derivatives	C16300	Lipid metabolism	20290-75-9	HMDB0006547	BioDeepDB	2	pos	2.84436e+07	2.88532e+07	3.34389e+07	3.13033e+07	1.03252e+08	8.18397e+07	1.00188e+08	3.3111e+07	8.17865e+07	3.04304e+08	3.3565e+07	4.31489e+07	2.32817e+08	2.79104e+07	4.86317e+07	8.8563e+07	9.06582e+07	9.01815e+07	3.56058e+07	1.20166e+08	1.71311e+08	5.51761e+08	6.81308e+08	6.00122e+08	2.4262e+07	3.60532e+08	3.76245e+08	2.52097e+07	1.59254e+08	3.12756e+07	3.00855e+07	2.53698e+07	1.71624e+07
M281T573	10E,12Z-Octadecadienoic acid	281.247	573	280.24	2.13336	C18H32O2	[M+H]+	Fatty Acyls	Lineolic acids and derivatives	C04056	Lipid metabolism	2420-56-6	HMDB0005048	BioDeepDB	2	pos	3.70599e+07	2.93833e+07	2.39582e+07	3.33209e+07	2.28842e+07	4.468e+07	1.60824e+07	2.2731e+07	5.47047e+07	1.48209e+07	1.72081e+07	2.35397e+07	2.50863e+07	2.28739e+07	3.00043e+07	3.45596e+07	5.27538e+07	3.37677e+07	4.30874e+07	3.3398e+07	3.00029e+07	3.1379e+07	3.90488e+07	1.87121e+07	1.93644e+07	2.57185e+07	2.24368e+07	3.49925e+07	2.82686e+07	1.69737e+07	1.57796e+07	3.76685e+07	3.68751e+07
M282T623	Oleamide	282.279	623.1	281.272	1.06278	C18H35NO	[M+H]+	Fatty Acyls	Fatty amides	C19670		301-02-0	HMDB0002117	BioDeepDB	2	pos	1.50014e+09	1.33354e+09	1.96759e+09	1.37626e+09	1.35115e+09	8.1481e+08	1.0515e+09	1.46205e+09	1.08573e+09	3.13997e+09	1.61562e+09	2.51223e+09	2.25534e+09	1.64969e+09	2.30518e+09	8.87337e+08	3.35209e+08	9.97672e+08	6.83642e+08	7.92502e+08	8.4706e+08	1.45476e+09	1.31379e+09	1.59544e+09	1.60069e+09	1.2904e+09	1.12593e+09	7.32214e+08	9.23764e+08	4.08273e+08	3.82054e+08	2.08724e+09	1.1531e+09
M268T74_1	Adenosine	268.104	73.8	267.097	0	C10H13N5O4	[M+H]+	Purine nucleosides		C00212	Circulatory system; Membrane transport; Signal transduction; Endocrine system; Neurodegenerative disease; Signaling molecules and interaction; Nucleotide metabolism; Substance dependence	58-61-7	HMDB0000050	BioDeepDB	2	pos	1.30453e+08	1.53845e+08	2.0194e+08	1.4483e+08	1.29761e+08	8.04383e+07	1.01265e+08	2.28468e+08	1.89174e+08	2.7108e+08	2.0363e+08	2.72838e+08	2.41545e+08	1.64062e+08	3.40866e+08	1.17529e+08	1.72758e+08	1.38839e+08	1.46124e+08	1.29333e+08	1.79731e+08	5.38144e+08	4.25561e+08	6.42631e+08	4.00718e+08	3.41287e+08	3.74455e+08	1.87386e+08	1.45232e+08	1.11865e+08	1.16865e+08	1.47677e+08	1.85688e+08
M290T471	Dyclonine	290.209	471.4	289.204	7.84262	C18H27NO2	[M+H]+	Organooxygen compounds	Carbonyl compounds	C07881		586-60-7	HMDB0014783	BioDeepDB	2	pos	2.17753e+07	9.54586e+06	1.49761e+07	9.46351e+06	7.97445e+06	6.36761e+06	8.11118e+06	2.27448e+07	1.02446e+07	1.64192e+07	4.53493e+07	9.86515e+06	1.18193e+07	7.51355e+06	1.93784e+07	2.46439e+07	2.02048e+07	1.95206e+07	7.82262e+06	1.38721e+07	1.79724e+07	1.13281e+07	1.11985e+07	1.59629e+07	1.33439e+07	8.36553e+06	2.41885e+07	1.79357e+07	1.35321e+07	1.29843e+07	1.54256e+07	6.5437e+06	3.6914e+07
M297T631	Ethyl oleate	297.28	630.6	296.272	4.70936	C19H36O2	[M+H]+	Fatty Acyls	Fatty acid esters	C03425		111-62-6/112-62-9	HMDB0034451	BioDeepDB	2	pos	6.09795e+08	4.67102e+08	5.9145e+08	4.53081e+08	4.85143e+08	4.24492e+08	5.64643e+08	5.21391e+08	5.36837e+08	1.55685e+08	8.18519e+07	4.60897e+07	1.54795e+08	1.0012e+08	1.9668e+08	9.79863e+07	5.03005e+07	9.48737e+07	1.06473e+08	1.06338e+08	1.28496e+08	1.55547e+08	1.72494e+08	1.78256e+08	1.37405e+08	1.04885e+08	8.63872e+07	1.25048e+08	1.12954e+08	9.63828e+07	1.2007e+08	1.29075e+08	1.68358e+08
M300T464	3-Dehydrosphinganine	300.289	464.3	299.282	2.91719	C18H37NO2	[M+H]+	Organooxygen compounds	Carbonyl compounds	C02934	Lipid metabolism	16105-69-4	HMDB0001480	BioDeepDB	2	pos	1.06454e+09	6.49449e+08	1.40017e+09	6.59241e+08	6.5026e+08	5.84476e+08	6.48845e+08	9.81355e+08	8.72082e+08	1.65756e+09	1.37342e+09	1.12429e+09	7.69199e+08	4.33235e+08	8.03456e+08	1.01105e+09	1.58492e+09	1.14382e+09	1.02995e+09	6.63906e+08	8.35384e+08	1.80616e+09	2.0857e+09	1.99937e+09	2.12485e+09	1.57611e+09	1.69812e+09	1.03249e+09	5.77714e+08	5.93225e+08	5.37729e+08	5.83998e+08	6.05071e+08
M284T621	Octadecanamide	284.293	620.7	283.288	5.89532	C18H37NO	[M+H]+	Fatty Acyls	Fatty amides	C13846		124-26-5	HMDB0034146	BioDeepDB	2	pos	9.48683e+07	9.74354e+07	1.04423e+08	1.02782e+08	1.00423e+08	3.4626e+08	5.15413e+08	1.00352e+08	2.48832e+08	1.01794e+08	9.45019e+07	9.35924e+07	4.86112e+08	9.2897e+08	9.53894e+07	3.96334e+08	7.66336e+08	2.78653e+08	2.82599e+08	3.38085e+08	4.42465e+08	8.84066e+07	1.75508e+07	1.66101e+08	9.12328e+07	3.67243e+08	8.6988e+07	3.3032e+08	2.71922e+08	5.06593e+08	3.55537e+08	4.93032e+08	3.67701e+08
M301T314	Dobutamine	301.163	313.8	301.168	15.2529	C18H23NO3	[M]+	Phenols	Benzenediols	C06967		34368-04-2	HMDB0014979	mzCloud	2	pos	5.4049e+06	4.49983e+06	4.45715e+06	3.97843e+06	3.61594e+06	2.82634e+06	4.27725e+06	2.08904e+06	2.28617e+06	6.55522e+06	3.93882e+06	450169	3.14625e+06	3.56675e+06	2.5367e+06	1.50428e+06	811867	1.56703e+06	2.10733e+06	4.74495e+06	4.86571e+06	6.6582e+06	6.28689e+06	4.67097e+06	3.3966e+06	1.13442e+06	2.05362e+06	1.5383e+06	1.02906e+06	965222	3.62529e+06	2.38207e+06	2.38524e+06
M291T595	Etiocholanolone	291.231	595.1	290.225	1.29107	C19H30O2	[M+H]+	Steroids and steroid derivatives	Androstane steroids	C04373	Lipid metabolism	53-42-9	HMDB0000490	BioDeepDB	2	pos	1.40268e+06	1.49088e+06	1.30819e+06	323033	341090	1.7644e+06	2.29728e+06	332269	975543	3.48854e+06	198295	5.695e+06	1.68024e+06	2.88194e+06	5.17211e+06	183703	2.35524e+06	121868	221340	5.24596e+06	3.66243e+06	357470	531488	629197	692394	604518	935742	4.41123e+06	4.94947e+06	2.18616e+06	8.95867e+06	5.14185e+06	4.67286e+06
M291T574	Sclareol	291.268	573.9	308.272	3.08994	C20H36O2	[M+H-H2O]+	Prenol lipids	Diterpenoids	C09183		515-03-7	HMDB0036827	BioDeepDB	2	pos	1.40427e+06	122542	7.53097e+06	2.88246e+06	2.08435e+06	2.3559e+06	2.86924e+06	5.80662e+06	6.24323e+06	2.75408e+06	4.73307e+06	9.48486e+06	5.12584e+06	5.0301e+06	7.58701e+06	6.21333e+06	2.53439e+07	8.91483e+06	6.47962e+06	2.54214e+06	3.04582e+06	8.88757e+06	3.72488e+06	440198	8.60248e+06	71573.4	463034	206624	248974	319757	77256.7	1.45806e+06	3.20227e+06
M292T72	N-Acetyl-a-neuraminic acid	292.102	71.8	309.106	10.3868	C11H19NO9	[M+H-H2O]+	Organooxygen compounds	Carbohydrates and carbohydrate conjugates	C19909		21646-00-4	HMDB0000773	BioDeepDB	2	pos	5.41214e+06	4.41956e+06	5.85552e+06	4.89722e+06	5.58791e+06	5.55747e+06	5.98897e+06	5.68392e+06	5.41122e+06	5.10744e+06	7.3855e+06	5.9695e+06	7.41004e+06	7.57512e+06	6.27768e+06	4.35392e+06	4.85508e+06	5.25552e+06	5.10175e+06	5.00303e+06	9.72643e+06	6.51939e+06	6.45737e+06	6.66831e+06	8.27074e+06	9.02261e+06	1.69095e+06	5.50014e+06	5.93691e+06	1.57864e+06	5.78297e+06	5.13487e+06	7.89461e+06
M295T347	9-OxoODE	295.226	346.8	294.219	0.934875	C18H30O3	[M+H]+	Fatty Acyls	Lineolic acids and derivatives	C14766	Lipid metabolism	54232-59-6	HMDB0004669	mzCloud	2	pos	5.6606e+07	1.51119e+07	3.78839e+07	3.00608e+07	4.80487e+07	2.47283e+07	7.72279e+06	5.97769e+07	3.30488e+07	7.61794e+06	8.83834e+06	6.05409e+07	4.66592e+07	1.46691e+07	1.03516e+07	3.05187e+07	5.28333e+07	2.94151e+07	2.77732e+07	5.36079e+06	6.21597e+06	8.28238e+07	1.76209e+07	2.13597e+07	4.76245e+07	4.53347e+07	2.04425e+07	6.60328e+06	2.86537e+07	1.25138e+07	4.34813e+06	1.85115e+07	5.22459e+06
M295T530	13-L-Hydroperoxylinoleic acid	295.226	529.6	312.23	3.04851	C18H32O4	[M+H-H2O]+	Fatty Acyls	Lineolic acids and derivatives	C04717	Lipid metabolism	33964-75-9	HMDB0003871	BioDeepDB	2	pos	3.65706e+07	1.10256e+08	2.07916e+08	1.39671e+08	1.32128e+08	4.20897e+07	4.70979e+07	5.10401e+07	1.15823e+08	2.99018e+08	7.71667e+08	4.37973e+08	3.50055e+08	3.23491e+08	1.76564e+09	1.52416e+08	3.73316e+08	1.09728e+08	2.17412e+08	8.25128e+08	9.28733e+08	2.26825e+09	2.55667e+09	2.74174e+09	1.70805e+09	2.74327e+08	1.66682e+09	2.63028e+08	1.22763e+08	5.18163e+07	3.4001e+08	2.20281e+08	8.03001e+07
M300T593	Palmitoylethanolamide	300.289	592.6	299.282	3.25021	C18H37NO2	[M+H]+	Carboximidic acids and derivatives	Carboximidic acids	C16512	Signaling molecules and interaction	544-31-0	HMDB0002100	BioDeepDB	2	pos	1.12385e+08	1.03786e+08	1.57806e+08	1.31918e+08	1.67829e+08	1.16926e+08	7.7905e+07	4.45074e+08	1.69039e+08	9.80737e+07	1.42345e+08	4.37222e+08	1.64926e+08	6.96444e+07	2.3117e+08	8.05079e+08	1.3909e+09	9.51251e+08	6.93285e+08	1.51505e+08	2.06505e+08	8.89124e+07	9.01645e+07	1.47478e+08	1.05911e+08	2.46972e+08	2.43567e+08	8.50665e+07	5.29675e+07	3.57233e+07	4.6578e+07	5.10814e+07	8.85683e+07
M283T271	Salidroside	283.115	271.2	300.121	4.71187	C14H20O7	[M+H-H2O]+			C06046	Amino acid metabolism	10338-51-9		BioDeepDB	2	pos	3.15263e+06	1.88009e+06	6.42628e+06	2.56172e+06	2.21288e+06	3.24261e+06	3.93343e+06	5.75089e+06	3.56133e+06	6.58601e+06	4.3923e+06	4.30473e+06	6.93367e+06	3.04451e+06	1.04709e+07	4.96561e+06	2.77537e+06	5.1254e+06	6.20921e+06	2.08535e+06	3.26155e+06	9.68832e+06	9.27614e+06	1.0385e+07	1.39354e+07	6.10236e+06	7.03046e+06	2.40207e+06	3.17592e+06	1.58899e+06	3.00584e+06	3.18815e+06	352055
M309T574	Eicosadienoic acid	309.279	573.7	308.272	0.245733	C20H36O2	[M+H]+	Fatty Acyls	Fatty acids and conjugates	C16525	Lipid metabolism	2091-39-6/5598-38-9	HMDB0005060	BioDeepDB	2	pos	3.67931e+07	1.61523e+07	7.34087e+07	2.11328e+07	3.52095e+07	3.93762e+07	3.14993e+07	1.06281e+08	3.17868e+07	4.69221e+07	6.20309e+07	6.92644e+07	2.35554e+07	1.47451e+07	2.32852e+07	1.27257e+07	1.94383e+07	1.41433e+07	1.24447e+07	1.12592e+07	4.99927e+06	6.14485e+06	7.99789e+06	2.12905e+07	2.03633e+07	4.70365e+07	1.31729e+07	1.36691e+07	4.17102e+06	3.23174e+06	5.29721e+06	7.30541e+06	1.22245e+07
M313T512	Geranylacetone	313.276	512.1	330.292	27.9817	C23H38O	[M+H-H2O]+	Prenol lipids	Monoterpenoids	C13297		3796-70-1/6809-52-5	HMDB0031846	BioDeepDB	2	pos	1.48513e+07	2.40976e+07	1.17385e+07	1.84172e+07	1.24258e+07	1.44422e+07	1.5106e+07	1.23724e+07	1.30891e+07	1.84983e+07	1.78683e+07	9.53704e+06	1.4556e+07	2.69704e+07	1.29618e+07	1.6788e+07	1.43617e+07	1.36257e+07	1.36713e+07	1.52602e+07	1.3103e+07	1.47073e+07	2.17129e+07	1.82975e+07	1.32678e+07	1.94073e+07	1.90334e+07	2.3161e+07	2.54268e+07	1.57507e+07	1.88723e+07	2.16618e+07	1.39585e+07
M317T529	Prostaglandin B2	317.209	529.4	334.214	5.46643	C20H30O4	[M+H-H2O]+	Fatty Acyls	Eicosanoids	C05954	Lipid metabolism; Nervous system	13367-85-6	HMDB0004236	BioDeepDB	2	pos	2.09844e+07	1.67637e+07	1.39319e+07	1.63253e+07	1.00907e+07	1.6773e+07	2.74993e+07	2.38836e+07	1.43414e+07	2.30208e+07	2.25028e+07	1.54708e+07	1.04839e+07	1.76777e+07	9.54008e+06	2.28938e+07	3.64847e+07	2.13425e+07	1.69967e+07	1.30331e+07	1.56712e+07	1.499e+07	2.12873e+07	1.68265e+07	6.08863e+06	1.43413e+07	2.7752e+07	5.74312e+07	3.32684e+07	3.35638e+07	3.49011e+07	1.94817e+07	2.50546e+07
M321T449	11,12-DiHETrE	321.242	449.5	338.246	12.8688	C20H34O4	[M+H-H2O]+	Fatty Acyls	Eicosanoids	C14774	Lipid metabolism; Nervous system	192461-95-3/NA	HMDB0002314	BioDeepDB	2	pos	2.2988e+06	1.47824e+06	870256	350930	2.38767e+06	338133	1.87741e+06	3.6193e+06	3.25853e+06	5.72149e+06	4.92062e+06	5.48771e+06	8.95999e+06	4.29225e+06	8.01435e+06	516134	5.89535e+06	627465	586327	4.30446e+06	5.49633e+06	5.26034e+06	3.73671e+06	5.21604e+06	3.95049e+06	3.89843e+06	5.47264e+06	5.31666e+06	5.24958e+06	1.15507e+06	3.56963e+06	1.31554e+06	9.82252e+06
M341T554	Pentamidine	341.206	553.7	340.19	26.377	C19H24N4O2	[M+H]+	Phenol ethers		C07420		100-33-4	HMDB0014876	BioDeepDB	2	pos	2.20723e+07	7.35311e+06	1.67462e+07	7.69609e+06	1.09213e+07	1.36915e+07	1.19634e+07	1.51311e+07	2.03089e+07	1.474e+07	1.77351e+07	2.1063e+07	1.90794e+07	1.77884e+07	1.81839e+07	1.66554e+07	2.0354e+07	1.85262e+07	2.10694e+07	1.72197e+07	1.67343e+07	1.21133e+07	1.16355e+07	1.72576e+07	1.45618e+07	1.64155e+07	1.7827e+07	1.59865e+07	1.50196e+07	1.17432e+07	1.6645e+07	1.80035e+07	2.14478e+07
M345T563	Medroxyprogesterone	345.237	563.1	344.235	14.9926	C22H32O3	[M+H]+	Steroids and steroid derivatives	Pregnane steroids	C07119		520-85-4	HMDB0001939	BioDeepDB	2	pos	2.57176e+07	5.58426e+07	2.36663e+07	5.53566e+07	5.78227e+07	5.6742e+07	2.51686e+07	9.57049e+07	5.73816e+07	9.63072e+07	6.05959e+07	1.16623e+08	6.30441e+07	4.60784e+07	8.87707e+07	3.83791e+07	9.0436e+07	4.8342e+07	4.49197e+07	4.20985e+07	6.77523e+07	7.30357e+07	7.05537e+07	6.58192e+07	5.00009e+07	8.19556e+07	1.38603e+08	4.10135e+07	3.72838e+07	3.38434e+07	4.05242e+07	3.9627e+07	8.68258e+06
M337T486_1	Prostaglandin E1	337.235	486.1	354.241	6.32793	C20H34O5	[M+H-H2O]+	Fatty Acyls	Eicosanoids	C04741		745-65-3	HMDB0001442	BioDeepDB	2	pos	1.78886e+07	1.40408e+07	1.69441e+07	1.73512e+07	1.54268e+07	1.85037e+07	1.69808e+07	1.82894e+07	2.18135e+07	1.56723e+07	1.61441e+07	1.39075e+07	1.52833e+07	1.60004e+07	1.65262e+07	2.0102e+07	1.55257e+07	1.60636e+07	1.63958e+07	1.85143e+07	1.82989e+07	1.07824e+07	1.11104e+07	1.23445e+07	4.03873e+07	1.33481e+07	1.6016e+07	1.76093e+07	1.58838e+07	1.86102e+07	1.19693e+07	1.33776e+07	1.49274e+07
M339T450	8,9-DiHETrE	339.248	450.5	338.246	13.4886	C20H34O4	[M+H]+	Fatty Acyls	Eicosanoids	C14773	Lipid metabolism; Nervous system	192461-96-4	HMDB0002311	BioDeepDB	2	pos	1.04858e+06	9.72592e+06	4.3632e+06	8.62512e+06	1.19218e+07	1.1347e+07	8.63901e+06	9.76856e+06	8.05877e+06	4.63251e+06	3.74479e+06	3.60483e+07	1.35228e+07	1.84122e+06	2.28901e+07	2.02776e+07	1.49887e+07	1.58116e+07	1.63145e+07	4.98038e+06	8.18755e+06	1.78065e+07	1.53481e+07	3.93431e+06	6.08524e+06	6.19985e+07	6.00078e+06	2.49346e+06	732113	786849	565170	1.9934e+06	2.24879e+06
M383T653	Campesterol	383.367	652.8	400.37	2.60847	C28H48O	[M+H-H2O]+	Steroids and steroid derivatives	Ergostane steroids	C01789	Lipid metabolism	474-62-4	HMDB0002869	BioDeepDB	2	pos	1.26558e+08	1.06162e+07	1.24079e+08	1.5931e+07	7.04017e+07	2.33944e+07	6.46289e+07	1.87606e+08	8.81233e+07	2.48354e+07	9.48053e+07	1.47651e+08	4.59619e+07	7.52084e+06	1.29491e+07	3.97472e+07	1.02484e+08	7.05277e+07	3.40202e+07	9.90487e+06	7.09536e+07	6.00199e+07	1.68375e+07	1.58951e+07	2.07427e+07	8.6518e+07	5.17169e+07	3.21863e+07	2.25489e+07	1.88808e+07	1.05348e+07	1.03337e+07	1.21493e+07
M387T411	Bufalin	387.253	411.1	386.246	0.0018728	C24H34O4	[M+H]+			C16922		465-21-4		BioDeepDB	2	pos	5.45212e+06	3.81956e+06	8.97092e+06	3.53648e+06	4.29212e+06	6.02696e+06	3.67723e+06	9.12438e+06	5.67685e+06	1.46949e+07	1.44928e+07	2.027e+07	7.75402e+06	4.22495e+06	8.55976e+06	8.43802e+06	2.33376e+07	1.31976e+07	1.11587e+07	8.18668e+06	9.89908e+06	9.11548e+06	1.11947e+07	1.7373e+07	1.30281e+07	5.72382e+06	9.02347e+06	1.09324e+07	3.77307e+06	4.13609e+06	5.71151e+06	4.2651e+06	5.52752e+06
M410T609	Gamma-Tocotrienol	410.317	609	410.318	4.38686	C28H42O2	[M]+	Prenol lipids	Quinone and hydroquinone lipids	C14155	Metabolism of cofactors and vitamins	14101-61-2	HMDB0012958	BioDeepDB	2	pos	2.05523e+07	4.79301e+06	6.52975e+07	2.83292e+07	9.92737e+06	2.92091e+07	2.62965e+07	1.41665e+07	3.07461e+07	4.58124e+07	4.15635e+07	7.83014e+07	4.01763e+07	2.40927e+07	5.2226e+07	1.15194e+07	5.22699e+07	1.60735e+07	2.06626e+07	7.33834e+06	8.00335e+06	3.67188e+07	4.89922e+07	6.37574e+07	3.31873e+07	6.00694e+07	3.63726e+07	2.45747e+07	1.81114e+07	6.06159e+06	4.4838e+06	4.87885e+06	2.59218e+07
M397T690_1	beta-Sitosterol	397.38	689.7	414.386	2.09875	C29H50O	[M+H-H2O]+	Steroids and steroid derivatives	Stigmastanes and derivatives	C01753	Lipid metabolism	83-46-5	HMDB0000852	BioDeepDB	2	pos	8.56523e+06	2.77767e+07	1.81564e+07	2.12221e+07	1.00169e+07	3.66507e+06	3.69071e+06	2.87547e+06	1.55937e+07	1.16821e+07	1.22456e+07	1.09776e+07	7.06167e+06	1.02971e+07	9.73228e+06	4.52059e+06	1.12933e+07	1.22883e+07	7.57113e+06	9.63256e+06	9.02039e+06	5.94498e+06	1.22246e+07	1.90731e+07	5.00174e+06	1.2413e+07	1.12006e+07	1.09772e+07	9.67356e+06	8.1446e+06	1.59746e+07	4.92627e+06	1.56837e+07
M416T463	Sarsasapogenin	416.324	462.5	416.329	12.7305	C27H44O3	[M]+	Steroids and steroid derivatives	Steroidal glycosides	C03963		126-19-2/NA	HMDB0030024	BioDeepDB	2	pos	2.88025e+07	2.29789e+07	2.4235e+07	3.13569e+07	1.30661e+07	2.27208e+07	4.40334e+06	2.43168e+07	1.28897e+07	1.87493e+07	1.99804e+07	1.79145e+06	1.20203e+07	1.95125e+07	4.43942e+06	1.18317e+07	3.35388e+06	1.90719e+07	1.60895e+07	1.52138e+07	1.31325e+07	1.81468e+07	1.34826e+07	1.35814e+07	1.55412e+07	1.1543e+06	1.32408e+07	1.55412e+07	1.89919e+07	6.68222e+06	1.32045e+06	1.91196e+07	9.39648e+06
M399T507	Calcitriol	399.325	507.4	416.329	2.75465	C27H44O3	[M+H-H2O]+	Steroids and steroid derivatives	Vitamin D and derivatives	C01673	Excretory system; Digestive system; Endocrine system; Lipid metabolism; Infectious disease: bacterial	32222-06-3	HMDB0001903	BioDeepDB	2	pos	7.2728e+06	2.66642e+07	9.39042e+06	1.65997e+07	1.29789e+07	1.36746e+07	6.81172e+07	9.85559e+06	6.78453e+06	1.83597e+06	2.76248e+06	5.50467e+06	3.00277e+06	1.00311e+07	1.76708e+06	3.52877e+06	1.44237e+07	3.64912e+06	3.73618e+06	5.53172e+06	6.50501e+06	2.20207e+06	818888	2.80536e+06	1.43759e+06	3.96237e+06	1.07723e+06	3.21394e+07	1.86683e+06	2.88349e+06	633313	2.63339e+06	1.82582e+06
M409T632_2	(S)-2,3-Epoxysqualene	409.381	632.2	426.386	5.70129	C30H50O	[M+H-H2O]+	Prenol lipids	Triterpenoids	C01054	Lipid metabolism	54910-48-4/7200-26-2	HMDB0001188	BioDeepDB	2	pos	1.26158e+07	1.09947e+07	1.01806e+07	9.54454e+06	1.18117e+07	1.00281e+07	1.04747e+07	9.86943e+06	1.02001e+07	1.10945e+07	1.44111e+07	9.29764e+06	9.20749e+06	1.17578e+07	1.20962e+07	1.0771e+07	1.01193e+07	1.27004e+07	1.12414e+07	1.12407e+07	9.59963e+06	7.64013e+06	2.25589e+06	1.66818e+06	6.31741e+06	6.42817e+06	2.13222e+06	2.5251e+06	1.11037e+07	1.07623e+07	1.1689e+07	1.11845e+07	1.35811e+07
M425T420	Clindamycin	425.182	420.3	424.18	12.7005	C18H33ClN2O5S	[M+H]+	Carboxylic acids and derivatives	Amino acids, peptides, and analogues	C06914		18323-44-9	HMDB0015321	BioDeepDB	2	pos	3.12068e+06	3.48072e+06	5.10398e+06	5.11607e+06	4.00761e+06	3.71728e+06	3.33365e+06	2.77167e+06	2.61966e+06	6.36448e+06	3.9698e+06	5.40735e+06	5.18055e+06	2.35715e+06	5.45161e+06	4.46724e+06	6.70433e+06	3.52704e+06	4.09065e+06	3.8656e+06	3.02338e+06	3.86852e+06	4.10845e+06	4.16252e+06	4.68349e+06	4.65765e+06	3.7405e+06	4.4201e+06	4.27009e+06	3.89202e+06	3.93027e+06	3.44438e+06	4.02009e+06
M425T686	Betulin	425.376	685.9	442.381	4.70172	C30H50O2	[M+H-H2O]+	Prenol lipids	Triterpenoids	C08618		473-98-3	HMDB0036838	BioDeepDB	2	pos	1.16459e+07	2.8157e+06	8.71041e+06	7.53798e+06	6.52146e+06	7.17041e+06	1.1583e+07	8.08212e+06	1.13483e+07	7.48003e+06	6.8341e+06	4.89417e+06	6.36003e+06	5.14189e+06	6.06952e+06	3.92523e+06	7.21732e+06	5.91499e+06	3.11306e+06	6.50953e+06	8.84739e+06	1.002e+07	1.12856e+07	1.06105e+07	7.52426e+06	9.48757e+06	1.43784e+07	7.74942e+06	7.74053e+06	7.64429e+06	9.46726e+06	9.22349e+06	1.23504e+07
M433T293	Genistin	433.112	293.5	432.106	2.02257	C21H20O10	[M+H]+	Isoflavonoids	Isoflavonoid O-glycosides	C09126		529-59-9	HMDB0033988	BioDeepDB	2	pos	892182	56772.5	2.55687e+06	77144.6	176297	34108.2	1.21121e+06	3.04193e+06	2.77038e+06	1.76129e+06	3.71346e+06	4.98602e+06	1.06306e+06	433640	485561	2.8812e+06	4.66941e+06	2.19256e+06	1.46015e+06	153697	192256	2.27597e+06	1.97948e+06	299538	1.8706e+06	2.17078e+06	1.28636e+06	1.56892e+07	203013	160459	864943	493187	133499
M461T515	Galactosylsphingosine	461.329	514.6	461.335	14.0897	C24H47NO7	[M]+			C01747	Lipid metabolism	2238-90-6	HMDB0000648	MoNA	2	pos	1.19879e+07	1.89489e+06	1.55122e+07	3.24353e+06	4.96393e+06	2.60868e+06	5.4387e+06	6.64412e+06	1.65484e+07	6.95784e+06	1.62806e+07	8.23274e+06	8.84776e+06	2.93293e+06	1.10439e+07	1.06464e+07	4.6771e+07	2.51233e+07	1.09663e+07	4.79673e+06	5.83898e+06	9.51169e+06	7.97722e+06	5.9137e+06	6.47718e+06	8.08209e+06	5.23373e+06	6.26899e+06	4.91082e+06	5.16432e+06	3.28284e+06	7.43302e+06	5.46558e+06
M468T353	Tobramycin	468.257	352.6	467.259	20.0232	C18H37N5O9	[M+H]+	Organooxygen compounds	Carbohydrates and carbohydrate conjugates	C00397	Biosynthesis of other secondary metabolites	32986-56-4	HMDB0014822	BioDeepDB	2	pos	437234	1.77824e+07	690585	728206	2.48663e+06	489894	1.12493e+07	506126	713886	739916	706442	41255.7	2.20435e+06	7.25695e+06	196574	27079	38820.2	68970.6	228534	2.10508e+06	376295	431604	408149	1.7274e+06	281332	534160	523203	1.41966e+06	3.00602e+06	657149	1.9237e+06	3.21246e+06	8.08019e+06
M451T556	Vitamin K1	451.349	555.7	450.35	19.0008	C31H46O2	[M+H]+	Prenol lipids	Quinone and hydroquinone lipids	C02059	Metabolism of cofactors and vitamins; Digestive system	12001-79-5/84-80-0	HMDB0003555	BioDeepDB	2	pos	1.57271e+06	2.10212e+06	2.86171e+06	2.1731e+06	812192	2.38044e+06	949170	8.05213e+06	1.48305e+06	2.51727e+06	5.70575e+06	6.38448e+06	1.72995e+06	1.08969e+06	1.26102e+06	4.35957e+06	4.61846e+06	4.92985e+06	2.54422e+06	2.93221e+06	4.02089e+06	3.02884e+06	1.60046e+06	1.33129e+06	2.8372e+06	7.23404e+06	1.91215e+06	4.14666e+06	5.14533e+06	4.8789e+06	3.00738e+06	3.11394e+06	2.69681e+06
M481T663	Brassinolide	481.362	663	480.345	20.7744	C28H48O6	[M+H]+	Steroids and steroid derivatives	Steroid lactones	C11049		72962-43-7/78821-43-9	HMDB0034081	BioDeepDB	2	pos	1.48072e+07	2.51795e+07	1.25724e+07	8.87272e+06	1.13283e+07	3.07902e+07	1.40274e+07	1.18148e+07	8.33146e+06	5.53053e+06	4.7833e+06	2.1533e+06	6.7276e+06	4.86787e+06	1.11367e+07	1.42779e+07	6.03811e+06	7.92085e+06	1.7924e+07	2.34565e+07	2.32027e+07	1.76475e+07	1.59747e+07	2.91581e+07	1.27908e+07	1.10405e+07	1.23593e+07	2.37971e+07	1.50552e+07	1.46426e+07	6.2951e+06	2.10944e+07	3.30738e+07
M496T506_2	1-palmitoylglycerophosphocholine	496.341	506.3	496.34	1.00737	C24H51NO7P	[M]+	Glycerophospholipids	Glycerophosphocholines	C04102		17364-16-8	HMDB0062541	MoNA	2	pos	5.9591e+07	1.10784e+08	7.42391e+07	1.25045e+08	1.36208e+08	1.26083e+08	7.48862e+07	7.61768e+07	5.13061e+07	1.19851e+08	3.16726e+07	3.52983e+07	9.52718e+07	8.9501e+07	1.19643e+08	7.495e+07	7.5819e+07	5.20595e+07	6.44683e+07	1.42679e+08	2.37364e+08	1.43621e+08	2.26188e+08	2.61082e+08	1.21446e+08	1.65469e+08	2.79441e+08	1.84367e+08	1.69266e+08	1.22022e+08	1.21039e+08	1.11497e+08	1.54282e+08
M501T523	Mupirocin	501.297	522.7	500.298	17.3071	C26H44O9	[M+H]+	Fatty Acyls	Fatty acids and conjugates	C11758		12650-69-0	HMDB0014554	BioDeepDB	2	pos	1.43448e+07	2.35003e+07	1.85861e+07	2.28787e+07	5.24699e+07	2.164e+07	2.0555e+07	1.64591e+07	1.91978e+07	1.35815e+07	2.00722e+07	1.03585e+07	2.69914e+07	1.02426e+07	8.59084e+06	3.48256e+07	5.15357e+07	2.45958e+07	2.64867e+07	2.92226e+07	4.40071e+07	3.38768e+06	8.63001e+06	1.07626e+07	1.18587e+07	2.02033e+07	1.2447e+07	1.44592e+07	1.64697e+07	2.87952e+07	9.35201e+06	6.06533e+06	8.07505e+06
M568T654_1	Lutein	568.422	654	568.428	11.2592	C40H56O2	[M]+	Prenol lipids	Tetraterpenoids	C08601		127-40-2	HMDB0003233	BioDeepDB	2	pos	3.19754e+07	3.74079e+07	4.51985e+07	3.61987e+07	4.18667e+07	4.75808e+07	4.82606e+07	3.96417e+07	3.49306e+07	6.27695e+07	2.61347e+07	5.19608e+07	3.1503e+07	4.2946e+07	3.45918e+07	4.04195e+07	4.0416e+07	3.80957e+07	3.25801e+07	5.22835e+07	4.32003e+07	5.72779e+07	5.86888e+07	4.65695e+07	6.59578e+07	3.72794e+07	6.2465e+07	4.09414e+07	6.15637e+07	5.18229e+07	3.19207e+07	2.21084e+07	2.90759e+07
M563T621_1	Protoporphyrin IX	563.263	620.7	562.258	4.92843	C34H34N4O4	[M+H]+	Tetrapyrroles and derivatives	Porphyrins	C02191	Metabolism of cofactors and vitamins	553-12-8	HMDB0000241	BioDeepDB	2	pos	2.03932e+07	1.21169e+07	3.07964e+07	2.05397e+07	1.77552e+07	1.12215e+07	1.75156e+07	6.20403e+07	3.93195e+07	4.96005e+07	8.33668e+07	3.11431e+07	2.68768e+07	8.06205e+06	4.05066e+07	1.65788e+07	1.40742e+07	1.67227e+07	1.34979e+07	3.69755e+06	1.77872e+07	1.77461e+06	2.79074e+06	3.08912e+06	1.55511e+07	1.76613e+07	1.17703e+07	3.55387e+07	6.80702e+06	6.5437e+06	5.70681e+06	1.35923e+07	1.3808e+07
M658T650_1	Fucoxanthin	658.432	649.7	658.423	13.0613	C42H58O6	[M]+	Prenol lipids	Tetraterpenoids	C08596		3351-86-8	HMDB0002741	BioDeepDB	2	pos	7.26567e+06	4.80036e+06	4.21862e+06	2.86669e+06	4.80786e+06	9.4945e+06	1.88692e+07	5.71609e+06	3.68963e+06	4.5747e+06	5.48747e+06	2.50749e+06	1.76317e+06	1.02286e+07	7.76567e+06	9.65725e+06	5.75772e+06	7.30371e+06	1.70478e+07	6.15148e+06	1.12445e+07	1.19619e+07	1.73558e+07	1.01665e+07	9.55465e+06	2.83242e+06	4.64892e+06	5.04163e+06	2.71579e+06	8.31772e+06	1.36438e+07	1.3e+07	1.46665e+07
M737T667_2	PS(18_0_18_1(9Z))	736.534	667		28.7835	C8H12NO10PR2	[M+H]+	Glycerophospholipids	Glycerophosphoserines	C02737	Lipid metabolism; Amino acid metabolism; Infectious disease: parasitic; Immune disease	3036-82-6	HMDB0010163	BioDeepDB	2	pos	3.5467e+07	2.79087e+07	4.36381e+06	5.6285e+06	6.55819e+06	5.35794e+06	5.33696e+07	6.07817e+07	6.51424e+07	3.54726e+07	4.55132e+06	9.4282e+06	6.29556e+07	4.80012e+07	6.38411e+07	4.61148e+06	7.49302e+07	2.2812e+07	9.21532e+07	4.11009e+06	9.12731e+06	5.89782e+07	4.24236e+07	4.58132e+07	5.63951e+07	4.39674e+07	4.46606e+07	2.52953e+07	5.89159e+07	5.14224e+07	1.10704e+07	3.02516e+07	4.51522e+07
M108T124	Benzylamine	108.081	124.3	107.073	0.696591	C7H9N	[M+H]+	Benzene and substituted derivatives	Phenylmethylamines	C15562		100-46-9	HMDB0033871	MoNA	2	pos	5.12127e+07	3.67734e+07	4.28798e+07	3.56202e+07	3.85322e+07	3.58138e+07	3.31131e+07	7.85386e+07	4.40491e+07	2.82547e+07	1.78573e+07	1.56312e+07	1.38836e+07	1.50158e+07	2.10834e+06	1.6147e+06	2.2226e+07	8.44574e+06	1.04577e+06	9.69474e+06	2.31338e+06	8.28624e+06	410033	420249	217161	9.9097e+06	389224	2.14258e+07	2.44866e+07	1.85579e+07	1.49876e+07	1.23228e+06	1.38545e+06
M200T333	Ecgonine methyl ester	200.128	333.3	199.121	0.0969579	C10H17NO3	[M+H]+	Tropane alkaloids		C12448		7143-09-1	HMDB0006406	MoNA	2	pos	1.84047e+07	8.82984e+06	7.7186e+06	7.71671e+06	7.3561e+06	7.90991e+06	7.8268e+06	7.6029e+06	1.12929e+07	7.67391e+06	8.40746e+06	8.3566e+06	8.58725e+06	6.96141e+06	8.7578e+06	7.88543e+06	7.81478e+06	9.23132e+06	7.87664e+06	7.88345e+06	8.50796e+06	8.35107e+06	9.61538e+06	6.06959e+06	7.78149e+06	7.80234e+06	7.64784e+06	7.59759e+06	1.76776e+07	7.82312e+06	8.2247e+06	1.71748e+07	8.76705e+06
M106T50	L-Serine	106.05	49.5	105.043	0.65143	C3H7NO3	[M+H]+	Carboxylic acids and derivatives	Amino acids, peptides, and analogues	C00065	Cancer: overview; Membrane transport; Signal transduction; Digestive system; Lipid metabolism; Carbohydrate metabolism; Translation; Amino acid metabolism; Energy metabolism	56-45-1	HMDB0000187	MoNA	2	pos	207584	591432	374125	264833	260583	345603	522089	2.36862e+06	165757	284243	596714	739782	1.17053e+06	730344	5.92102e+06	600312	1.70363e+06	600589	1.70869e+06	2.19808e+06	511625	351518	272520	412668	433223	214476	934959	3.74128e+06	519239	488951	1.66682e+06	3.93802e+06	4.11061e+06
M142T447	Kojic acid	142.026	447.1	142.027	2.11228	C6H6O4	[M]+	Pyrans	Pyranones and derivatives	C14516		501-30-4	HMDB0032923	MoNA	2	pos	1.75837e+07	1.73449e+07	1.88719e+07	1.77924e+07	1.94672e+07	2.05949e+07	1.81285e+07	1.82757e+07	1.91135e+07	1.72496e+07	1.78126e+07	1.86574e+07	7.98201e+06	1.90217e+07	2.02231e+07	1.05934e+07	1.86133e+07	2.5103e+08	2.3753e+08	1.69848e+07	1.7638e+07	1.83312e+07	1.80267e+07	1.78564e+07	1.7753e+07	1.77762e+07	1.68551e+07	1.75203e+07	1.68523e+07	1.56938e+07	1.78286e+07	1.76297e+07	1.86855e+07
M175T199	Gramine	175.126	199	174.116	18.4096	C11H14N2	[M+H]+	Indoles and derivatives	Indoles	C08304		87-52-5	HMDB0035762	MoNA	2	pos	1.98377e+07	8.94632e+06	2.23642e+07	1.30652e+07	1.09518e+07	1.03012e+07	1.80009e+07	6.56312e+06	1.67635e+07	1.56407e+07	5.90031e+06	4.84851e+06	1.88555e+07	1.87122e+07	1.6535e+07	3.18206e+06	5.76527e+06	3.29685e+06	5.59975e+06	6.53399e+06	7.52575e+06	1.32976e+07	8.05204e+06	1.35117e+07	1.57729e+07	6.22691e+06	7.12826e+06	3.34842e+07	1.27854e+07	1.43875e+07	2.71303e+07	5.45698e+07	1.01603e+07
M336T247	Senecionine	336.191	246.9	335.173	0.0676738	C18H25NO5	[M+H]+			C06176		130-01-8		BioDeepDB	2	pos	306679	280095	1.84565e+06	309384	386073	299384	387993	268308	148830	7.88699e+06	3.37945e+06	5.02127e+06	4.95411e+06	2.88363e+06	5.05451e+06	4.92362e+06	1.09483e+07	5.13848e+06	4.75053e+06	4.99777e+06	8.11576e+06	55373.9	2.37312e+06	2.70715e+06	2.66353e+06	58391	103818	5.90297e+06	5.71845e+06	5.63042e+06	5.48295e+06	3.59594e+06	4.83133e+06
M176T126	Indole-3-acetate	176.071	126.1	175.063	0.704263	C10H9NO2	[M+H]+	Indoles and derivatives	Indolyl carboxylic acids and derivatives	C00954	Amino acid metabolism	87-51-4	HMDB0000197	mzCloud	2	pos	6.25338e+06	1.27392e+07	9.04951e+06	1.03482e+07	1.0161e+07	7.83249e+06	1.30066e+07	7.87286e+06	1.01112e+07	1.05952e+07	1.03126e+07	8.50758e+06	1.15286e+07	1.29259e+07	1.04823e+07	1.09889e+07	5.04632e+06	1.1099e+07	1.07799e+07	9.41486e+06	7.40647e+06	6.8118e+06	7.8907e+06	4.58738e+06	3.39181e+06	4.55887e+06	7.51579e+06	1.80562e+07	1.48848e+07	1.11547e+07	1.31073e+07	1.62066e+07	1.52075e+07
M195T326	Caffeine	195.087	326.3	194.08	2.25373	C8H10N4O2	[M+H]+	Imidazopyrimidines	Purines and purine derivatives	C07481	Biosynthesis of other secondary metabolites	58-08-2	HMDB0001847	BioDeepDB	2	pos	2.47384e+07	2.72775e+07	4.25498e+07	2.97332e+07	2.88709e+07	2.12406e+07	6.30602e+07	2.12291e+07	3.47595e+07	3.82446e+07	3.52124e+07	2.61618e+07	3.42269e+07	3.14893e+07	3.27425e+07	1.93614e+07	2.299e+07	1.77125e+07	1.79873e+07	3.14875e+07	3.48235e+07	5.42937e+07	5.96773e+07	5.84063e+07	5.20889e+07	7.05512e+07	4.03926e+07	3.47226e+07	3.21388e+07	3.28097e+07	2.97092e+07	2.83559e+07	3.00516e+07
M206T126	Xanthurenic acid	206.045	126	205.037	0.11648	C10H7NO4	[M+H]+	Quinolines and derivatives	Quinoline carboxylic acids	C02470	Amino acid metabolism	59-00-7	HMDB0000881	mzCloud	2	pos	7.46337e+06	3.33582e+07	3.35839e+07	3.1454e+07	3.30432e+07	3.39878e+07	2.31894e+07	2.24973e+07	4.25938e+07	3.4172e+07	3.73678e+07	4.46202e+07	3.22284e+07	2.10655e+07	5.176e+07	8.32192e+06	1.03305e+07	8.91493e+06	4.36079e+07	2.71277e+07	4.31765e+07	2.24119e+07	2.00838e+07	6.66361e+07	3.38225e+07	2.46664e+07	3.92193e+07	3.48709e+07	3.43785e+07	5.44501e+07	3.55785e+07	5.41531e+07	3.07052e+07
M222T52	N-Acetyl-D-galactosamine	222.097	52.5	221.09	0.769915	C8H15NO6	[M+H]+			C01132	Carbohydrate metabolism	14215-68-0 1811-31-0/14215-68-0/1811-31-0		BioDeepDB	2	pos	1.23303e+08	2.11141e+08	2.48947e+08	2.16814e+08	3.11995e+08	2.24774e+08	2.30767e+08	1.86884e+08	3.98002e+08	2.72882e+08	1.395e+08	6.18885e+07	3.55151e+08	3.67783e+08	3.58345e+08	2.11268e+08	6.22944e+07	1.8537e+08	2.17065e+08	1.75045e+08	2.03397e+08	2.40983e+08	2.3518e+08	1.87607e+08	2.50182e+08	2.46092e+08	8.32505e+07	2.0545e+08	5.90209e+08	3.37116e+08	2.47783e+08	3.84697e+08	5.66778e+08
M245T261	Biotin	245.095	260.5	244.088	1.12609	C10H16N2O3S	[M+H]+	Biotin and derivatives		C00120	Metabolism of cofactors and vitamins; Digestive system; Membrane transport	58-85-5	HMDB0000030	BioDeepDB	2	pos	4.96642e+06	3.11112e+06	6.98259e+06	6.08036e+06	3.46688e+06	3.60564e+06	7.5545e+06	4.29868e+06	4.92317e+06	1.1899e+07	1.36904e+07	2.23327e+07	9.6477e+06	3.95575e+06	1.22458e+07	1.01212e+07	2.24566e+07	1.35865e+07	1.03111e+07	2.00122e+06	4.42223e+06	9.32805e+06	3.08828e+06	3.87064e+06	1.3095e+07	3.03794e+06	1.01234e+07	1.34548e+08	1.07052e+06	950314	4.2577e+06	5.8029e+06	6.38433e+06
M851T467_2	3-Methylcrotonyl-CoA	851.404	466.6	849.157	7.34173	C26H42N7O17P3S	[M+H]+	Fatty Acyls	Fatty acyl thioesters	C03069	Amino acid metabolism	793193-48-3	HMDB0001493	BioDeepDB	2	pos	2.35636e+07	5.44225e+06	2.56327e+06	1.02174e+07	9.63853e+06	1.18565e+06	5.63006e+06	1.01803e+07	2.28528e+07	6.11726e+06	1.18686e+07	3.52549e+06	1.03395e+07	3.29899e+06	1.00879e+07	4.36802e+06	319781	9.89736e+06	4.14718e+06	394212	1.02247e+07	295085	89193.8	148775	1.14231e+06	3.86489e+06	3.15448e+06	9.36578e+06	2.73773e+06	889853	690087	4.90089e+06	3.52671e+06
M211T292	3-Methyl-1-(2,4,6-trihydroxyphenyl)-1-butanone	211.096	292.3	210.089	0.833743	C11H14O4	[M+H]+	Benzene and substituted derivatives	Phenols and derivatives	C07350		26103-97-9	HMDB0033798	GNPS	2	pos	1.23559e+07	1.9426e+07	3.16924e+06	1.90831e+07	6.81112e+06	4.3678e+06	1.3999e+07	1.1544e+07	8.49056e+06	7.28612e+06	4.66346e+06	3.39106e+06	3.34115e+06	4.42065e+06	7.20722e+06	3.13815e+06	7.69295e+06	7.88733e+06	9.37466e+06	1.87974e+07	9.09439e+06	1.90663e+07	8.33376e+06	9.5226e+06	5.89127e+06	3.45216e+06	5.65444e+06	1.26256e+07	6.00144e+06	7.34148e+06	7.11139e+06	1.04946e+07	8.09778e+06
M100T107	N-Methyl-2-pyrrolidinone	100.075	107.4	99.0684	4.75642	C5H9NO	[M+H]+	Extractables/Leachables; Industrial Chemicals; Textile Chemicals/Auxiliary/Dyes; Excipients/Additives/Colorants; Personal Care Products/Cosmetics		C11118		872-50-4		mzCloud	2	pos	2.59307e+07	4.60128e+07	4.12748e+07	4.4496e+07	4.02745e+07	3.50382e+07	3.63921e+07	3.40482e+07	3.47908e+07	4.36881e+07	3.71511e+07	3.53504e+07	2.88645e+07	3.34968e+07	2.12733e+07	1.28344e+07	2.87727e+07	1.49455e+07	1.54567e+07	3.64621e+07	3.6808e+07	5.65432e+07	5.30011e+07	4.94094e+07	5.14393e+07	4.57699e+07	3.80377e+07	4.44861e+07	4.48108e+07	4.33235e+07	3.90603e+07	2.82383e+07	2.33515e+07
M128T89_2	Dihydrothymine	128.071	89.3	128.059	0.00877035	C5H8N2O2	[M]+	Diazines	Pyrimidines and pyrimidine derivatives	C00906		696-04-8	HMDB0000079	BioDeepDB	2	pos	1.45383e+07	1.43999e+07	1.44742e+07	1.52749e+07	1.61209e+07	1.419e+07	1.39039e+07	1.38946e+07	1.36756e+07	1.45985e+07	1.32743e+07	1.26396e+07	1.27755e+07	1.49555e+07	1.04168e+07	1.47831e+07	1.28811e+07	1.24533e+07	1.27979e+07	1.29588e+07	1.26701e+07	1.26462e+07	1.29319e+07	1.30175e+07	1.18539e+07	1.16883e+07	1.30204e+07	1.06308e+07	1.153e+07	1.09492e+07	1.0556e+07	8.51265e+06	8.99214e+06
M137T56	Hypoxanthine	137.046	55.5	136.038	1.28424	C5H4N4O	[M+H]+	Imidazopyrimidines	Purines and purine derivatives	C00262	Nucleotide metabolism	68-94-0	HMDB0000157	MoNA	2	pos	4.48211e+08	1.15457e+09	1.65794e+09	1.03753e+09	8.53254e+08	4.34217e+08	1.19923e+09	3.06517e+08	3.8631e+08	3.49338e+08	1.00238e+09	5.36224e+08	3.63967e+08	8.72443e+08	1.52143e+09	3.71359e+08	8.10441e+08	4.96212e+08	3.71452e+08	1.09025e+09	9.67694e+08	2.67419e+08	8.78732e+08	2.58995e+08	3.26426e+08	2.09335e+08	1.46887e+08	1.91564e+09	1.56692e+09	1.25624e+09	1.3738e+09	1.91963e+09	1.17343e+09
M150T83	p-Synephrine	150.091	82.5	167.095	28.8757	C9H13NO2	[M+H-H2O]+	Phenols	1-hydroxy-2-unsubstituted benzenoids	C04548		94-07-5/NA	HMDB0004826	MoNA	2	pos	7.37619e+06	2.71363e+06	8.83551e+06	4.14785e+06	4.33119e+06	3.94317e+06	6.23069e+06	8.73226e+06	7.22217e+06	5.99012e+06	8.35516e+06	1.03208e+07	5.79145e+06	3.86437e+06	4.73532e+06	6.24267e+06	1.01442e+07	8.55721e+06	8.52722e+06	3.38471e+06	4.28054e+06	5.39496e+06	3.86587e+06	4.18821e+06	5.45086e+06	6.25732e+06	4.44221e+06	1.05838e+07	2.97115e+06	3.50426e+06	8.18106e+06	1.04427e+07	4.06201e+06
M190T54_2	Homocitrulline	190.119	53.6	189.111	1.17821	C7H15N3O3	[M+H]+	Carboxylic acids and derivatives	Amino acids, peptides, and analogues	C02427		1190-49-4	HMDB0000679	BioDeepDB	2	pos	1.70957e+07	7.96645e+06	2.39666e+07	1.03612e+07	1.06654e+07	6.56042e+06	1.341e+07	2.45713e+07	2.41122e+07	2.19693e+07	2.40967e+07	3.70757e+07	2.46157e+07	8.44155e+06	2.14387e+07	2.30897e+07	3.02542e+07	2.46046e+07	2.44947e+07	9.63753e+06	1.30503e+07	1.34323e+07	1.25964e+07	1.02658e+07	2.08077e+07	1.32402e+07	9.80598e+06	1.16942e+07	7.59423e+06	8.12836e+06	9.49843e+06	2.16058e+07	1.92781e+07
M189T125	Glycylleucine	189.123	124.9	188.116	0.361521	C8H16N2O3	[M+H]+	Carboxylic acids and derivatives	Amino acids, peptides, and analogues	C02155		869-19-2	HMDB0000759	MoNA	2	pos	1.16788e+08	6.34268e+07	1.29205e+08	7.42241e+07	7.77922e+07	3.86674e+07	4.85526e+07	1.35097e+08	6.58978e+07	4.42754e+07	1.41189e+08	3.54553e+08	7.37069e+07	2.81998e+07	9.67068e+07	3.88374e+07	1.77306e+08	6.64586e+07	4.45908e+07	2.73566e+07	2.72575e+07	2.32325e+07	2.53912e+07	3.71193e+07	5.36711e+07	8.39309e+07	1.70547e+07	3.74135e+07	1.30383e+07	1.44882e+07	1.77774e+07	4.74294e+07	3.94065e+07
M189T82	N6-Acetyl-L-lysine	189.123	82.4	188.116	0.000387763	C8H16N2O3	[M+H]+	Carboxylic acids and derivatives	Amino acids, peptides, and analogues	C02727	Amino acid metabolism	692-04-6	HMDB0000206	BioDeepDB	2	pos	6.80683e+07	8.26641e+06	1.23377e+07	6.91015e+06	9.49879e+06	5.86574e+06	8.18992e+06	9.97928e+06	4.01104e+06	1.32677e+07	4.74109e+07	6.41765e+06	5.24069e+06	1.98373e+07	3.31496e+06	2.68725e+06	6.40663e+06	4.79651e+07	3.61073e+07	1.57089e+07	8.76732e+06	5.11082e+06	5.97946e+06	7.16059e+06	5.62177e+06	6.15902e+06	4.03775e+07	7.22455e+06	7.83548e+06	8.15397e+06	5.47134e+06	4.95976e+06	3.1795e+07
M217T238	beta-Alanyl-L-lysine	217.155	238.5	217.143	0.0182771	C9H19N3O3	[M]+	Peptidomimetics	Hybrid peptides	C05341	Metabolism of other amino acids		HMDB0060442	BioDeepDB	2	pos	2.31685e+06	1.38532e+07	2.36953e+06	6.13068e+06	2.3574e+06	2.30798e+06	2.19765e+06	2.79085e+06	2.83843e+06	2.00921e+06	2.78118e+06	5.21697e+06	2.80421e+06	2.39187e+06	2.11493e+06	7.0411e+06	6.76901e+06	8.12457e+06	7.36264e+06	7.37757e+06	5.7153e+06	2.66781e+06	2.681e+06	2.82018e+06	2.1873e+06	6.37423e+06	4.75889e+06	4.02346e+06	4.72971e+06	2.707e+06	4.90396e+06	5.95581e+06	4.73218e+06
M245T73	Pseudouridine	245.077	73.1	244.07	0.0493886	C9H12N2O6	[M+H]+	Nucleoside and nucleotide analogues		C02067	Nucleotide metabolism	1445-07-4	HMDB0000767	MoNA	2	pos	2.30979e+07	3.65003e+07	2.67142e+07	2.52249e+07	2.95146e+07	1.88602e+07	2.29327e+07	1.76916e+07	3.69687e+07	2.79006e+07	2.07e+07	2.30968e+07	2.07553e+07	2.23289e+07	3.71926e+07	2.82024e+07	1.41085e+07	1.81803e+07	2.15796e+07	3.52137e+07	2.24768e+07	6.23898e+07	3.79235e+07	3.75854e+07	3.17624e+07	4.77073e+07	4.13393e+07	7.36029e+06	1.48092e+07	2.3112e+07	3.30287e+07	2.85094e+07	2.6016e+07
M294T74_1	N-Acetylmuramate	294.118	74	293.111	0.82473	C11H19NO8	[M+H]+	Organooxygen compounds	Carbohydrates and carbohydrate conjugates	C02713	Carbohydrate metabolism	61633-75-8/10597-89-4	HMDB0060493	MoNA	2	pos	3.24785e+07	2.03371e+07	3.8483e+07	3.07483e+07	3.34884e+07	2.32994e+07	3.45472e+07	3.78096e+07	3.61393e+07	2.0079e+08	1.12711e+08	1.47341e+08	1.70865e+08	1.16245e+08	1.38844e+08	1.00381e+08	2.19557e+08	1.33443e+08	1.0602e+08	1.11022e+08	1.43924e+08	2.67065e+08	2.51725e+07	3.2084e+08	3.51453e+08	3.50748e+07	3.34413e+08	1.77435e+08	1.38953e+08	1.25547e+08	1.29289e+08	1.05654e+08	1.16796e+08
M296T148	Sumatriptan	296.134	148.3	295.135	14.4255	C14H21N3O2S	[M+H]+	Indoles and derivatives	Tryptamines and derivatives	C07319		103628-46-2	HMDB0005037	BioDeepDB	2	pos	9.31104e+06	3.0582e+06	4.14758e+06	5.1476e+06	4.43992e+06	3.32717e+06	2.12042e+06	1.35928e+07	2.861e+06	2.94537e+06	8.11117e+06	2.73849e+07	3.80958e+06	2.32541e+06	4.40132e+06	1.29603e+07	4.93847e+07	2.14703e+07	1.55191e+07	2.17373e+06	7.97589e+06	3.63674e+06	3.28541e+06	3.84058e+06	1.1458e+07	1.28402e+07	2.65667e+06	2.54185e+06	1.51261e+06	1.52018e+06	2.63796e+06	4.6242e+06	3.31638e+06
M318T454	Phytosphingosine	318.299	454.5	317.293	4.93281	C18H39NO3	[M+H]+	Organonitrogen compounds	Amines	C12144	Lipid metabolism	554-62-1	HMDB0004610	MoNA	2	pos	3.28665e+07	7.82254e+06	3.00477e+07	1.96058e+07	1.17213e+07	1.0941e+07	2.56555e+07	3.81727e+07	3.5142e+07	3.92597e+07	3.78642e+07	5.5842e+07	3.43689e+07	2.08374e+07	5.0259e+07	2.99291e+07	4.98624e+07	3.27699e+07	3.78388e+07	1.76694e+07	2.03888e+07	1.93536e+07	2.43131e+07	2.67897e+07	3.36942e+07	2.30407e+07	5.21296e+07	2.15984e+08	7.17906e+06	3.81229e+06	1.88483e+07	2.67274e+07	2.51667e+07
M308T337	Dihydrocapsaicin	308.221	336.7	307.215	1.14742	C18H29NO3	[M+H]+	Benzene and substituted derivatives	Phenols and derivatives	C16952		19408-84-5	HMDB0038457	BioDeepDB	2	pos	2.46758e+07	2.86341e+07	9.59652e+06	3.23355e+07	7.8515e+06	6.50694e+06	3.85841e+07	7.00392e+06	8.84448e+06	1.15707e+07	8.05913e+06	4.80247e+06	7.72337e+07	5.20215e+07	1.13963e+07	2.20145e+07	1.10776e+07	3.71176e+07	3.2065e+07	5.53884e+07	4.60924e+07	4.0212e+06	1.50103e+06	2.66689e+06	1.9546e+06	5.16912e+06	3.86811e+06	5.92144e+07	7.25104e+07	5.69343e+07	9.96806e+07	7.67691e+07	6.33689e+07
M369T451	5alpha-Cholestanone	369.348	450.6	386.355	1.17504	C27H46O	[M+H-H2O]+	Steroids and steroid derivatives	Cholestane steroids	C03238		566-88-1	HMDB0000871	MoNA	2	pos	1.15797e+07	1.67847e+07	2.13026e+07	2.07864e+07	2.1762e+07	1.61685e+07	1.36311e+07	1.85416e+07	2.60956e+07	2.3418e+07	7.71255e+06	2.04585e+07	2.16268e+07	2.27853e+07	1.73363e+07	1.59192e+07	1.19122e+07	1.83135e+07	1.90745e+07	2.15997e+07	1.94187e+07	2.1435e+07	2.83166e+07	1.03136e+07	1.91324e+07	2.80042e+07	1.58931e+07	2.17361e+07	5.40235e+06	2.03542e+07	2.09953e+07	2.33368e+07	2.15353e+07
M397T673	Clionasterol	397.381	672.8	414.386	4.86687	C29H50O	[M+H-H2O]+	Steroids and steroid derivatives	Stigmastanes and derivatives	C19654		83-47-6	HMDB0000649	MoNA	2	pos	3.88924e+07	4.05735e+07	4.02588e+07	4.00074e+07	3.8995e+07	4.09029e+07	3.85488e+07	4.3023e+07	6.27265e+07	5.37667e+07	4.16479e+07	3.87881e+07	1.21543e+07	3.97185e+07	4.08402e+07	5.00551e+07	4.26951e+07	4.81126e+07	3.85964e+07	1.12987e+07	1.23717e+07	1.21683e+07	3.67168e+07	4.06557e+07	4.93823e+07	3.90689e+07	4.69608e+07	1.16178e+07	6.43035e+07	3.82694e+07	4.11542e+07	3.93394e+07	3.69973e+07
M384T654	Myriocin	384.286	654	401.278	28.4316	C21H39NO6	[M+H-H2O]+			C19914		35891-70-4		BioDeepDB	2	pos	1.42064e+07	1.5471e+07	1.51642e+07	1.6657e+07	1.76885e+07	1.52525e+07	3.80536e+06	1.67034e+07	3.07458e+06	1.20566e+07	1.10833e+07	1.5112e+07	1.30194e+07	1.56408e+07	2.39639e+06	2.26933e+06	1.70801e+07	3.3113e+06	1.6229e+07	1.96451e+07	2.95422e+07	8.54341e+06	1.64709e+07	1.09866e+07	1.63158e+07	1.61075e+07	1.2273e+07	1.3463e+07	2.36529e+07	2.20288e+07	2.6088e+07	2.24153e+07	2.28515e+07
M471T620	Glycyrrhetinic acid	471.343	620.5	470.34	8.43547	C30H46O4	[M+H]+	Prenol lipids	Triterpenoids	C02283		471-53-4/1449-05-4 471-53-4/1449-05-4/NA	HMDB0011628	MoNA	2	pos	1.74653e+07	1.46877e+07	1.29062e+07	1.34934e+07	1.77367e+07	1.21826e+07	1.43331e+07	1.42376e+07	2.34385e+06	3.09648e+06	2.92885e+06	2.72972e+06	3.11639e+06	3.08451e+06	2.2735e+06	2.07015e+07	2.79317e+07	2.67035e+07	2.35797e+07	1.61153e+07	1.94106e+07	3.96042e+06	4.0616e+06	7.30778e+06	2.73342e+06	6.29401e+06	2.34688e+06	7.23428e+06	8.78119e+06	1.01707e+07	1.00599e+07	5.8708e+06	8.31237e+06
M130T362	Isoquinoline	130.065	361.5	129.058	0.953368	C9H7N	[M+H]+	Isoquinolines and derivatives		C06323		119-65-3	HMDB0034244	mzCloud	2	pos	1.85367e+06	2.07743e+06	1.84565e+06	2.9931e+06	1.30975e+06	1.84336e+06	2.63471e+06	1.63009e+06	3.40369e+06	2.80989e+06	2.11456e+06	2.6864e+06	2.16635e+06	2.94784e+06	2.16749e+06	3.66653e+06	1.61776e+06	2.64945e+06	3.09212e+06	2.9519e+06	3.27867e+06	3.24999e+06	3.67409e+06	3.43535e+06	2.82241e+06	3.22023e+06	3.79516e+06	2.74401e+06	1.79014e+06	2.94201e+06	2.80204e+06	3.11309e+06	3.30998e+06
M134T293	Hydroxyindole	134.06	293.4	133.053	0.179024	C8H7NO	[M+H]+	Endogenous Metabolites		C02040		2380-94-1		mzCloud	2	pos	3.06309e+07	2.59662e+07	5.08219e+07	2.2495e+07	2.27657e+07	1.59329e+07	2.89353e+07	4.55627e+07	2.98793e+07	3.95234e+07	4.03988e+07	5.11769e+07	3.7495e+07	2.55238e+07	3.62946e+07	3.07546e+07	4.78829e+07	3.04561e+07	3.03813e+07	1.78337e+07	2.31308e+07	4.44071e+07	5.16796e+07	4.51508e+07	4.32581e+07	3.89372e+07	3.02922e+07	4.51519e+07	2.33737e+07	1.6907e+07	3.02331e+07	2.61645e+07	2.11412e+07
M146T276	Quinolin-2-ol	146.06	276	145.053	0.164316	C9H7NO	[M+H]+			C06338		c("70254-42-1", "59-31-4")		mzCloud	2	pos	1.6613e+08	1.29757e+08	1.93959e+08	1.31414e+08	1.43723e+08	4.56847e+07	2.01463e+08	1.89709e+08	1.70997e+08	1.26966e+08	1.82944e+08	1.68155e+08	2.25737e+08	1.83679e+08	1.84165e+08	1.78917e+08	1.67277e+08	2.48559e+08	2.7393e+08	1.41724e+08	1.28496e+08	1.26839e+08	1.12765e+08	1.36513e+08	1.29512e+08	1.32038e+08	1.42135e+08	2.23541e+08	1.22082e+08	1.60603e+08	4.80819e+08	6.53564e+08	2.16148e+08
M147T316	Lysine	147.113	316.4	146.106	0.84289	C6H14N2O2	[M+H]+	Endogenous Metabolites		C16440		70-54-2		mzCloud	2	pos	6.7037e+06	1.62349e+07	4.67587e+07	3.28182e+06	3.65974e+06	3.54579e+07	1.74358e+07	3.205e+06	6.79561e+06	1.17426e+07	1.9219e+07	2.70264e+07	2.7049e+06	3.5361e+06	2.58512e+06	3.35541e+06	2.16519e+06	9.07967e+06	1.08105e+07	6.67813e+06	2.01099e+07	4.69269e+06	1.10653e+06	602800	2.68124e+07	2.21929e+06	2.30076e+06	1.8689e+07	3.46353e+06	2.00617e+07	1.09185e+07	2.30183e+06	2.73107e+07
M153T296	4-Hydroxy-3-methoxy-benzaldehyde	153.055	295.7	152.047	0.810168	C8H8O3	[M+H]+	Phenols	Methoxyphenols	C00755		121-33-5	HMDB0012308	mzCloud	2	pos	3.75926e+06	4.53479e+06	4.26423e+06	4.26623e+06	4.52135e+06	4.46501e+06	4.17e+06	4.01023e+06	4.2387e+06	4.1613e+06	3.93006e+06	4.0203e+06	4.19366e+06	4.53865e+06	4.51592e+06	4.48577e+06	4.13458e+06	4.04085e+06	3.97448e+06	3.88042e+06	3.64525e+06	3.88282e+06	3.70453e+06	3.82607e+06	3.64568e+06	3.41686e+06	3.23862e+06	3.19511e+06	3.13764e+06	3.13392e+06	3.21344e+06	3.10451e+06	3.65347e+06
M162T268	4-Hydroxy-2-quinolone	162.055	268.2	161.048	0.765172	C9H7NO2	[M+H]+			C16716		86-95-3		mzCloud	2	pos	1.31824e+08	1.76336e+08	1.91835e+08	1.90441e+08	1.667e+08	1.87034e+08	2.01221e+08	2.08028e+08	2.01821e+08	1.70832e+08	7.49129e+07	2.82e+08	2.30554e+08	1.90642e+08	2.66335e+08	8.82573e+07	2.71003e+08	6.72375e+07	1.01951e+08	1.67339e+08	1.55798e+08	1.75775e+08	1.99071e+08	1.18572e+08	8.96255e+07	1.46223e+08	8.83638e+07	4.1167e+08	5.1067e+08	4.11383e+08	3.19691e+08	2.68098e+08	2.68937e+08
M165T74	2-Hydroxycinnamic acid	165.054	73.8	164.047	0.0599478	C9H8O3	[M+H]+	Cinnamic acids and derivatives	Hydroxycinnamic acids and derivatives	C01772	Amino acid metabolism	583-17-5 / 614-60-8	HMDB0002641	BioDeepDB	2	pos	7.14842e+07	5.24776e+09	1.93016e+08	1.4301e+08	1.75599e+08	1.32146e+08	5.76632e+07	1.74395e+08	1.86732e+08	7.33387e+07	1.67575e+08	1.93014e+08	2.05083e+08	7.53195e+07	7.54542e+07	2.57837e+08	2.55665e+08	3.70271e+08	7.00189e+07	6.74786e+07	6.92058e+07	6.35517e+07	3.13388e+08	6.30097e+07	6.64877e+07	1.92452e+08	6.51797e+07	1.78181e+08	1.73306e+08	1.9086e+08	1.76967e+08	6.28797e+07	2.23097e+08
M165T317	Jasmone	165.128	317.1	164.12	1.35653	C11H16O	[M+H]+	Organooxygen compounds	Carbonyl compounds	C08490		488-10-8	HMDB0035601	mzCloud	2	pos	2.48914e+06	2.3158e+06	2.38805e+06	2.07213e+06	2.21032e+06	2.45332e+06	4.40389e+06	3.47548e+06	2.25454e+06	4.30038e+06	2.31828e+06	6.09729e+06	9.03246e+06	4.7584e+06	2.59574e+07	1.09034e+07	2.4727e+06	8.21162e+06	6.95454e+06	4.42718e+06	4.25632e+06	7.07946e+06	9.53499e+06	7.48948e+06	2.4565e+06	2.22172e+06	1.91933e+06	6.13761e+06	6.22446e+06	4.78951e+06	8.38366e+06	1.09506e+07	1.27625e+07
M166T50	L-Methionine S-oxide	166.053	50.2	165.046	1.66212	C5H11NO3S	[M+H]+	Endogenous Metabolites		C02989	Amino acid metabolism	3226-65-1		mzCloud	2	pos	2.12953e+07	2.10192e+07	2.05664e+07	2.12938e+07	2.02553e+07	2.05885e+07	1.96657e+07	2.04933e+07	2.10717e+07	2.13002e+07	2.05278e+07	2.22742e+07	2.23112e+07	2.10495e+07	2.09831e+07	2.08266e+07	1.98988e+07	1.97331e+07	2.15734e+07	1.95444e+07	2.05581e+07	2.14663e+07	2.01781e+07	1.96065e+07	2.00012e+07	1.87447e+07	1.94887e+07	1.94018e+07	1.85825e+07	1.87416e+07	2.1301e+07	1.9993e+07	1.20294e+07
M191T71	Carbendazim	191.07	70.8	191.07	4.18694	C9H9N3O2	[M]+	Benzimidazoles	2-benzimidazolylcarbamic acid esters	C10897		10605-21-7	HMDB0031769	BioDeepDB	2	pos	513050	271806	2.23191e+06	490527	458523	395072	183537	4.30007e+06	5.65925e+06	3.42533e+06	1.00822e+07	7.98546e+06	421459	512451	802153	3.14768e+06	1.27116e+07	4.39549e+06	1.68494e+06	419478	620192	977048	968705	900570	416840	426477	674070	706835	336268	528329	525942	574853	657935
M193T277	(-)-Jasmonic acid	193.122	276.8	210.126	20.8883	C12H18O3	[M+H-H2O]+	Fatty Acyls	Lineolic acids and derivatives	C08491	Lipid metabolism	c("6894-38-8", "59366-47-1")	HMDB0032797	mzCloud	2	pos	1.04364e+07	1.4766e+08	8.76898e+07	6.52101e+07	6.42095e+07	5.29693e+07	8.84018e+07	5.08132e+07	4.15131e+07	8.71545e+07	8.98773e+07	8.91383e+07	1.7939e+08	9.0338e+07	1.17498e+08	1.75161e+07	9.81541e+07	1.73862e+07	1.91026e+07	6.89407e+07	6.64369e+07	1.23976e+08	5.33136e+07	5.18374e+07	1.31498e+08	1.10721e+07	1.26895e+08	8.42487e+07	1.38912e+08	8.30086e+07	1.30546e+08	2.13649e+07	1.66684e+08
M185T347	Sebacic acid	185.117	347.1	202.12	9.49667	C10H18O4	[M+H-H2O]+	Fatty Acyls	Fatty acids and conjugates	C08277		111-20-6	HMDB0000792	BioDeepDB	2	pos	3.81494e+06	1.09766e+07	3.47343e+06	1.0412e+07	7.53422e+06	6.68447e+06	6.46671e+06	2.51313e+06	2.99007e+06	5.75773e+06	5.12837e+06	5.3307e+06	3.39409e+06	4.81658e+06	2.99217e+06	1.81214e+06	2.3197e+06	2.33384e+06	2.31838e+06	6.05697e+06	4.96517e+06	6.37845e+06	3.89025e+06	5.86576e+06	6.05455e+06	5.49312e+06	5.50252e+06	5.13346e+06	6.8135e+06	7.94876e+06	5.5891e+06	4.199e+06	3.78383e+06
M235T435	Polygodial	235.169	435.4	234.162	0.748398	C15H22O2	[M+H]+	Endogenous Metabolites		C09712		6754-20-7		mzCloud	2	pos	5.81464e+06	4.30281e+06	7.61166e+06	4.74801e+06	3.88668e+06	2.8398e+06	5.12264e+06	7.05759e+06	7.63564e+06	7.29836e+06	5.69541e+06	6.22387e+06	7.66399e+06	1.2746e+06	1.54296e+07	5.73561e+06	4.8103e+06	1.43333e+06	6.1118e+06	639267	2.71249e+06	9.52355e+06	7.53046e+06	6.75662e+06	1.05281e+07	2.03961e+06	4.47422e+06	2.05537e+07	2.70052e+06	906764	6.85905e+06	1.76293e+07	9.57002e+06
M219T507_1	Nootkatone	219.174	507.4	218.167	0.109502	C15H22O	[M+H]+	Prenol lipids	Sesquiterpenoids	C17914		4674-50-4	HMDB0013687	mzCloud	2	pos	4.67612e+06	9.58147e+06	1.0716e+07	1.25913e+07	3.06076e+06	1.17775e+07	9.71532e+06	4.5299e+06	3.45659e+06	1.74881e+07	1.72179e+07	1.48769e+07	1.67788e+07	9.0507e+06	1.90225e+07	2.59371e+06	3.58199e+06	2.64777e+06	1.92401e+06	7.4584e+06	1.0011e+07	3.53946e+06	1.77644e+07	1.50597e+07	1.39213e+07	1.1622e+07	1.24325e+07	1.99025e+07	1.46993e+07	1.05386e+07	7.75936e+06	3.28315e+06	1.75948e+07
M241T223	Pirbuterol	241.155	222.6	240.147	0.729823	C12H20N2O3	[M+H]+	Pyridines and derivatives	Hydroxypyridines	C07807		38677-81-5	HMDB0015407	mzCloud	2	pos	949318	5.40636e+06	4.21339e+06	5.47861e+06	5.46049e+06	4.62687e+06	4.04822e+06	3.82415e+06	4.32012e+06	974364	3.50791e+06	3.37265e+06	3.71434e+06	4.47458e+06	983440	3.57133e+06	2.29321e+06	1.06088e+06	4.06703e+06	3.73899e+06	3.27579e+06	2.5574e+06	3.8761e+06	2.8183e+06	3.54953e+06	1.71747e+06	2.41663e+06	2.89339e+06	5.03992e+06	1.04804e+06	5.19793e+06	1.10234e+06	867926
M251T405	OPEO	251.2	405.2	250.193	2.21369	C16H26O2	[M+H]+	Extractables/Leachables; Textile Chemicals/Auxiliary/Dyes		D05229				mzCloud	2	pos	1.38468e+06	5.99561e+06	9.36214e+06	8.50694e+06	1.99069e+06	4.93862e+06	1.40329e+06	4.65226e+06	6.28457e+06	1.34613e+07	9.00597e+06	3.45852e+06	3.19366e+06	6.92913e+06	1.28165e+07	1.6647e+06	4.82099e+06	1.52591e+06	1.41121e+06	3.29793e+06	1.17442e+06	5.92296e+06	6.9805e+06	5.07022e+06	5.6822e+06	6.57828e+06	6.2349e+06	9.8856e+06	2.49923e+06	1.00992e+06	1.02485e+06	1.34809e+06	5.91027e+06
M253T387	Cybutryne	253.142	387	253.136	21.2674	C11H19N5S	[M]+	Pesticides/Herbicides		C10927		28159-98-0		mzCloud	2	pos	3.62277e+06	1.38519e+06	5.07578e+06	4.55311e+06	3.76761e+06	3.41623e+06	2.24087e+06	1.47987e+06	4.15139e+06	1.82506e+06	5.71672e+06	1.60062e+06	1.09535e+07	6.26425e+06	1.58243e+07	1.03858e+06	4.03783e+07	1.00306e+06	8.29758e+06	2.80528e+07	3.57027e+07	3.61687e+06	2.46716e+07	3.80687e+06	3.60045e+06	2.92956e+06	1.0259e+07	2.4747e+07	1.75852e+07	8.42078e+06	1.48612e+07	2.36136e+07	9.68688e+06
M240T74_1	Cyanazine	240.087	74	240.089	9.57987	C9H13ClN6	[M]+	Pesticides/Herbicides		C14299		21725-46-2		mzCloud	2	pos	557923	2.32216e+07	4.08594e+07	2.26099e+07	3.08627e+07	5.03493e+07	2.2086e+07	5.73151e+07	4.22803e+07	4.4406e+07	3.41334e+07	3.42587e+07	4.44543e+07	2.9273e+07	5.79075e+07	1.19926e+07	2.47624e+07	1.27696e+07	1.1731e+07	2.63211e+07	3.43839e+07	1.64285e+07	2.32049e+07	5.0492e+07	3.78829e+07	2.52261e+07	3.18307e+07	1.58382e+07	3.03391e+07	3.00618e+07	1.64491e+07	1.82846e+07	4.85598e+07
M266T242	Mirtazapine	266.159	241.9	265.158	25.0828	C17H19N3	[M+H]+	Piperazinoazepines		C07570		61337-67-5 / 85650-52-8	HMDB0014514	BioDeepDB	2	pos	2.63453e+06	1.96319e+06	3.72512e+06	3.20295e+06	2.32922e+06	2.64362e+06	1.66654e+06	3.79863e+06	4.22419e+06	3.04161e+06	2.31505e+06	4.63492e+06	1.48277e+06	4.00448e+06	1.6138e+06	3.25958e+06	3.55854e+06	2.98289e+06	1.71938e+06	2.85374e+06	1.81272e+06	1.17197e+06	2.37345e+06	2.41939e+06	1.23461e+06	2.24362e+06	359841	356673	569909	312270	1.7932e+06	1.50562e+06	3.06954e+06
M267T275	Nevirapine	267.12	275.2	266.117	14.8847	C15H14N4O	[M+H]+	Organonitrogen compounds	Amines	C07263		129618-40-2	HMDB0014383	mzCloud	2	pos	7.67205e+07	8.41294e+07	1.35906e+08	6.20971e+07	1.02166e+08	8.52868e+07	1.11607e+08	4.53338e+07	6.79058e+07	8.7662e+07	1.01865e+08	4.99651e+07	1.33293e+08	9.13738e+07	1.85017e+08	6.83658e+07	1.15019e+08	4.77825e+07	5.04197e+07	5.12791e+07	1.16094e+08	1.49419e+08	7.67431e+07	7.69376e+07	1.30604e+08	1.29948e+08	1.27932e+08	1.19958e+08	1.03851e+08	9.92025e+07	9.18609e+07	1.14874e+08	1.43619e+08
M250T414	Alprenolol	250.178	414.2	249.173	9.41326	C15H23NO2	[M+H]+	Therapeutics/Prescription Drugs		D07156				mzCloud	2	pos	1.79893e+08	8.47212e+08	8.71269e+08	1.91987e+08	9.35009e+08	7.77248e+08	1.88572e+08	7.87221e+08	1.04821e+09	1.80946e+09	9.44854e+08	6.5242e+08	6.78625e+08	6.43705e+08	7.84176e+08	4.63793e+08	6.57508e+08	4.25324e+08	1.95125e+08	8.43219e+08	1.69389e+09	8.39048e+08	7.28941e+08	6.67592e+08	6.72068e+08	6.65812e+08	6.19553e+08	7.27135e+08	6.6817e+08	7.23306e+08	8.72369e+08	7.28435e+08	6.91343e+08
M272T376	Pelargonidin	272.063	375.6	271.061	17.1872	C15H11O5	[M+H]+	Endogenous Metabolites		C05904		c("134-04-3", "7690-51-9")		mzCloud	2	pos	3.75129e+06	1.16861e+06	509378	846465	667295	501603	1.41728e+06	52748.3	1.74905e+06	331046	522026	385094	1.56389e+06	3.95951e+06	1.00644e+06	534230	2.08382e+07	400511	1.44569e+06	1.77106e+07	2.01086e+07	1.27152e+06	1.99317e+06	2.62827e+06	930738	61113.8	989487	4.6486e+06	7.28306e+06	5.95482e+06	5.90936e+06	5.71596e+06	6.46267e+06
M259T74	N6-(L-1,3-Dicarboxypropyl)-L-lysine	259.129	74	276.132	17.1112	C11H20N2O6	[M+H-H2O]+	Carboxylic acids and derivatives	Amino acids, peptides, and analogues	C00449	Amino acid metabolism	997-68-2	HMDB0000279	mzCloud	2	pos	5.32879e+07	2.62605e+07	1.04754e+08	3.36416e+07	3.27454e+07	3.71245e+07	6.97872e+07	7.84314e+07	1.08377e+08	1.08621e+08	1.0746e+08	7.85388e+07	8.29637e+07	5.49338e+07	7.41676e+07	3.93382e+07	443179	3.52775e+07	3.29746e+07	1.30321e+07	1.67331e+06	9.27652e+06	4.2869e+07	3.85812e+07	4.29454e+07	8.48589e+06	5.39602e+06	6.33987e+07	7.50869e+07	7.14072e+07	3.44114e+07	3.85933e+07	7.10417e+07
M260T486	Khellin	260.073	486	260.068	18.8408	C14H12O5	[M]+	Endogenous Metabolites; Natural Products/Medicines		C09010		82-02-0		mzCloud	2	pos	2.62704e+07	493653	3.14337e+07	471909	2.63762e+06	507901	4.67067e+06	5.38928e+07	6.62513e+06	2.40696e+06	1.43892e+07	6.6455e+07	1.20038e+06	512309	956005	2.35842e+06	3.62793e+07	4.51464e+06	1.49604e+06	292653	590536	836080	1.08384e+06	826016	1.09889e+06	1.28767e+07	1.05376e+06	367838	1.00395e+06	478975	340598	751086	1.27205e+06
M279T434	(9Z,11E,13E)-Octadecatrienoic acid	279.231	433.6	278.225	4.21157	C18H30O2	[M+H]+			C08315		506-23-0		mzCloud	2	pos	6.70844e+07	5.1581e+07	6.47159e+07	6.16995e+07	5.12485e+07	5.58257e+07	6.10927e+07	6.71839e+07	6.07413e+07	1.7132e+07	1.51423e+07	6.77398e+06	1.88511e+07	1.33914e+07	2.43106e+07	1.44092e+07	9.14663e+06	1.44977e+07	1.44719e+07	2.1371e+07	1.7674e+07	2.26038e+07	2.33857e+07	2.26858e+07	1.84273e+07	1.44441e+07	1.34595e+07	1.62409e+07	1.95335e+07	1.3481e+07	1.65936e+07	2.35045e+07	2.35239e+07
M273T318_1	Chalconaringenin	273.076	318.1	272.068	0.071113	C15H12O5	[M+H]+	Linear 1,3-diarylpropanoids	Chalcones and dihydrochalcones	C06561		5071-40-9 / 25515-46-2 / 73692-50-9	HMDB0029631	BioDeepDB	2	pos	675616	2.91821e+06	1.48208e+06	2.98209e+06	1.82125e+06	763293	1.30885e+06	302272	695261	825548	7.84414e+06	4.64722e+06	939832	1.42135e+06	4.59179e+06	5.45591e+06	7.03631e+06	5.43826e+06	5.05887e+06	6.45634e+06	6.69904e+06	1.73041e+06	2.84695e+06	3.14344e+06	1.15631e+06	2.63079e+06	9.09777e+06	9.33108e+06	1.06505e+07	1.08868e+07	8.4871e+06	1.21806e+06	4.93488e+06
M281T496	Stearolic acid	281.247	495.8	280.24	2.04802	C18H32O2	[M+H]+	Endogenous Metabolites; Natural Products/Medicines		C08459		506-24-1		mzCloud	2	pos	1.93063e+07	1.46157e+07	8.66162e+06	1.25026e+07	1.23987e+07	1.47031e+07	1.10085e+07	1.32887e+07	9.9905e+06	1.60326e+07	1.9492e+07	1.45989e+07	2.23147e+07	1.16687e+07	3.17542e+07	1.55028e+07	1.61068e+07	1.67959e+07	1.52889e+07	1.87905e+07	1.92846e+07	3.99066e+07	5.6657e+07	5.11781e+07	3.72189e+07	2.94016e+07	3.58073e+07	1.41561e+07	2.52234e+07	1.48643e+07	1.35859e+07	2.15585e+07	2.94606e+07
M283T148	2-Methoxyestrone	283.165	147.9	300.173	1.29253	C19H24O3	[M+H-H2O]+	Steroids and steroid derivatives	Estrane steroids	C05299	Lipid metabolism	362-08-3	HMDB0000010	mzCloud	2	pos	2.41177e+07	3.35545e+07	3.56188e+07	3.42254e+07	3.52201e+07	2.98291e+07	3.35058e+07	2.46552e+07	2.82709e+07	3.26385e+07	2.90519e+07	2.78373e+07	2.75081e+07	2.97641e+07	1.78537e+07	1.06958e+07	2.38583e+07	1.25644e+07	1.03931e+07	3.16742e+07	2.82771e+07	3.72899e+07	4.08397e+07	3.5546e+07	3.81497e+07	3.98605e+07	2.81042e+07	3.1375e+07	3.18562e+07	2.84773e+07	2.80199e+07	2.54314e+07	2.01785e+07
M297T394	12,13-DHOME	297.241	394.4	314.246	10.88	C18H34O4	[M+H-H2O]+	Fatty Acyls	Fatty acids and conjugates	C14829	Lipid metabolism		HMDB0004705	mzCloud	2	pos	2.53039e+07	8.13599e+07	1.39611e+08	1.19166e+08	1.43874e+08	1.68091e+08	1.19642e+08	1.31061e+08	8.68114e+07	1.72835e+08	6.68169e+07	6.4744e+07	9.59183e+07	1.07777e+08	2.1195e+08	1.66732e+08	1.58587e+08	1.56646e+08	1.52925e+08	1.93845e+08	2.52543e+08	1.27665e+08	1.63611e+08	1.85853e+08	1.66225e+08	9.69022e+07	1.40549e+08	1.79133e+08	2.18361e+08	1.55201e+08	2.12779e+08	2.28097e+08	2.43114e+08
M298T668	Tridemorph	298.31	668.2	297.303	1.26043	C19H39NO	[M+H]+	Oxazinanes	Morpholines	C11285		c("24602-86-6", "81412-43-3", "NA")	HMDB0031810	mzCloud	2	pos	7.33772e+06	9.53288e+06	1.64509e+07	1.17979e+07	1.16101e+07	1.04417e+07	1.30638e+07	1.52167e+07	1.23757e+07	2.20927e+07	1.76665e+07	1.76266e+07	1.38873e+07	1.19793e+07	1.80931e+07	8.96715e+06	9.38866e+06	9.26381e+06	7.56301e+06	7.8801e+06	7.50315e+06	2.61428e+07	2.40829e+07	2.53704e+07	2.63134e+07	2.53616e+07	2.05514e+07	1.04334e+07	7.1828e+06	5.08399e+06	4.10195e+06	1.59253e+06	7.43421e+06
M300T580	Palmitoyl ethanolamide	300.289	579.6	299.282	3.01523	C18H37NO2	[M+H]+			D08328				mzCloud	2	pos	2.00433e+07	1.75977e+07	1.3364e+07	1.39896e+07	1.46437e+07	1.05691e+07	1.65038e+07	1.11652e+07	9.40803e+06	1.18379e+07	9.29925e+06	6.52972e+06	1.22297e+07	7.23525e+06	1.58697e+07	2.14054e+07	1.92458e+07	2.84346e+07	2.58184e+07	1.65411e+07	3.37992e+07	1.49588e+07	1.65257e+07	1.53835e+07	1.16435e+07	1.40181e+07	1.37063e+07	1.24711e+07	1.03619e+07	7.20959e+06	1.0162e+07	9.5285e+06	1.38877e+07
M300T445	Sphingosine	300.289	444.8	299.282	0.284545	C18H37NO2	[M+H]+	Organonitrogen compounds	Amines	C00319	Lipid metabolism; Cell growth and death; Signal transduction	123-78-4	HMDB0000252	BioDeepDB	2	pos	7.26506e+08	5.36967e+08	6.7734e+08	1.64474e+08	5.84391e+08	5.19407e+08	5.11595e+08	6.17754e+08	6.02021e+08	8.18266e+08	8.64065e+08	6.66022e+08	1.52928e+08	1.118e+08	2.0611e+08	7.67111e+08	1.14481e+09	1.06827e+09	9.0006e+08	1.6636e+08	1.91184e+08	1.02129e+09	1.09501e+09	1.08916e+09	1.06217e+09	2.31865e+08	4.30232e+09	5.58982e+08	4.47914e+08	1.45255e+08	3.74713e+08	9.30725e+07	1.09732e+08
M326T604_1	Oleoylethanolamide	326.304	604.1	325.298	3.604	C20H39NO2	[M+H]+	Organonitrogen compounds	Amines	C20792	Signal transduction	111-58-0	HMDB0002088	mzCloud	2	pos	3.25777e+08	5.61619e+06	2.30865e+08	5.4493e+06	6.02814e+06	5.33417e+06	3.73427e+06	7.02443e+08	2.60286e+08	6.49918e+07	7.11569e+08	4.9823e+09	1.10753e+08	3.85353e+06	1.36316e+07	5.83275e+08	3.73341e+09	1.32432e+09	8.68138e+08	3.13934e+07	3.21707e+07	5.74242e+06	1.95578e+07	1.00725e+07	6.61731e+07	1.77104e+08	1.159e+08	2.35182e+06	3.24463e+06	2.50364e+06	3.95004e+06	2.77719e+06	4.24406e+06
M310T247	Sinapine	310.164	247.2	310.165	3.2241	C16H24NO5	[M]+	Cinnamic acids and derivatives	Hydroxycinnamic acids and derivatives	C00933		18696-26-9	HMDB0029379	mzCloud	2	pos	3.16569e+06	2.75291e+06	3.12854e+06	3.31228e+06	2.51766e+06	3.16857e+06	4.51254e+06	4.25265e+06	3.96146e+06	9.19519e+06	1.01969e+07	5.6153e+06	1.03339e+07	3.61319e+06	8.09675e+06	2.39233e+06	3.57212e+06	3.40785e+06	2.7594e+06	6.43659e+06	9.63259e+06	2.30279e+07	2.66941e+07	2.77668e+07	1.9062e+07	1.83939e+07	1.03873e+07	4.30528e+06	4.49819e+06	3.11677e+06	4.26517e+06	3.13779e+06	4.33571e+06
M328T497	N,N-Dimethylsphingosine	328.321	497.5	327.314	0.307182	C20H41NO2	[M+H]+	Organonitrogen compounds	Amines	C13914		122314-67-4 / 119567-63-4	HMDB0013645	BioDeepDB	2	pos	5.53775e+07	2.27286e+07	3.49821e+07	2.16251e+07	2.56461e+07	2.65333e+07	7.79979e+06	4.92541e+07	3.08868e+07	2.22133e+07	2.06144e+07	1.96934e+07	1.67494e+07	8.1302e+06	1.77507e+07	3.66398e+07	5.61777e+07	5.62799e+07	4.02889e+07	2.55867e+07	1.56251e+07	2.44148e+07	2.3197e+07	2.80622e+07	5.02546e+06	3.345e+07	4.03857e+07	4.16436e+07	1.5918e+07	1.21636e+07	2.44341e+07	2.22025e+07	1.69974e+07
M331T594	17alpha-Hydroxyprogesterone	331.224	594.2	330.219	8.38104	C21H30O3	[M+H]+	Steroids and steroid derivatives	Pregnane steroids	C01176	Lipid metabolism; Endocrine and metabolic disease; Endocrine system	68-96-2	HMDB0000374	mzCloud	2	pos	5.63959e+07	2.72348e+07	9.82785e+07	4.16395e+07	3.28676e+07	3.74694e+07	5.40762e+07	7.44645e+07	6.15467e+07	9.21532e+07	7.59633e+07	1.30663e+08	5.44806e+07	3.885e+07	5.93719e+07	3.03669e+07	6.62597e+07	3.55385e+07	3.34555e+07	4.95888e+07	4.98315e+07	7.2191e+06	1.6861e+07	6.77045e+07	7.22887e+07	8.75796e+07	4.47547e+07	7.57957e+07	5.89362e+07	8.17863e+07	4.52913e+07	4.16032e+07	3.84655e+07
M357T433_2	(4Z,7Z,10Z,13Z,16Z,19Z)-Docosahexaenoic acid ethyl ester	357.281	433.2	356.272	6.22479	C24H36O2	[M+H]+			C16185		81926-94-5		mzCloud	2	pos	1.15321e+09	1.01819e+09	7.78653e+08	1.10247e+09	1.51331e+09	7.2739e+08	8.05826e+08	1.21939e+09	7.95193e+08	1.04188e+09	8.72232e+08	1.14995e+09	8.91315e+08	1.00359e+09	1.10767e+09	1.3123e+09	1.22681e+09	1.61581e+09	7.78755e+08	1.82427e+09	1.22662e+09	1.23729e+09	1.28745e+09	2.63375e+09	1.01509e+09	9.5206e+08	1.02022e+09	1.20684e+09	1.37128e+09	1.23561e+09	1.44491e+09	1.32021e+09	1.18658e+09
M367T415	Bepridil	367.281	414.7	366.267	19.3966	C24H34N2O	[M+H]+	Benzene and substituted derivatives	Phenylmethylamines	C06847		64706-54-3	HMDB0015374	mzCloud	2	pos	4.90337e+06	2.62884e+06	6.80242e+06	2.69069e+06	2.60597e+06	3.51959e+06	2.58099e+06	5.73525e+06	4.98742e+06	6.40111e+06	5.61813e+06	3.47958e+06	5.15948e+06	5.49266e+06	8.62624e+06	2.0046e+06	6.49876e+06	4.78845e+06	1.57327e+06	4.09994e+06	4.23286e+06	6.79974e+06	9.145e+06	9.16299e+06	7.90846e+06	8.99911e+06	1.43717e+07	3.83022e+06	4.77201e+06	5.01843e+06	3.94776e+06	2.56573e+06	9.76122e+06
M385T599	Cholest-4-en-3-one	385.346	598.7	384.339	1.49476	C27H44O	[M+H]+	Steroids and steroid derivatives	Cholestane steroids	C00599		601-57-0	HMDB0000921	mzCloud	2	pos	1.60995e+07	1.97067e+07	3.19455e+07	3.08353e+07	2.58543e+07	2.96084e+07	6.91472e+07	5.68034e+06	7.14189e+07	1.59838e+07	1.85969e+07	1.56654e+07	2.08268e+07	3.67716e+07	4.83769e+07	4.13605e+07	2.29818e+06	5.66755e+07	3.2106e+06	1.6647e+07	2.98664e+07	1.82781e+07	1.94325e+07	2.01787e+07	2.27418e+07	1.31636e+07	1.62355e+07	1.67784e+07	1.7715e+07	2.01548e+07	1.99299e+07	1.80636e+07	2.32828e+07
M399T538	Tris(butoxyethyl)phosphate	399.251	538.3	398.243	0.0601126	C18H39O7P	[M+H]+	Extractables/Leachables; Textile Chemicals/Auxiliary/Dyes; Industrial Chemicals		C14446		78-51-3		mzCloud	2	pos	3.46296e+07	4.70284e+07	2.8715e+07	4.98068e+07	4.28191e+07	2.20203e+07	4.81691e+07	3.09214e+07	4.35328e+07	7.61295e+07	1.07015e+08	5.77363e+07	1.08784e+08	9.85863e+07	4.79518e+07	5.7253e+07	1.09238e+08	6.74603e+07	4.24695e+07	6.89006e+07	5.52246e+07	9.32589e+07	1.5224e+08	2.84385e+08	9.23862e+07	2.12795e+07	8.22753e+07	4.41853e+07	7.09024e+07	2.63031e+07	3.40313e+07	3.51024e+07	4.00187e+07
M391T547_2	Di-n-octyl phthalate	391.295	546.6	390.277	28.1731	C24H38O4	[M+H]+	Extractables/Leachables; Textile Chemicals/Auxiliary/Dyes; Industrial Chemicals		C14227		117-84-0		mzCloud	2	pos	2.22304e+06	627263	1.12957e+08	603847	1.36278e+06	1.78547e+06	2.02602e+06	2.82474e+06	1.37317e+06	1.85269e+07	1.88266e+07	1.74379e+07	1.06548e+07	8.93772e+06	1.38881e+07	6.948e+06	3.75258e+07	1.45619e+07	1.08885e+07	1.02572e+07	1.26366e+07	1.87727e+07	1.34009e+07	2.21078e+07	1.18378e+07	1.62925e+07	1.19835e+07	1.57325e+07	1.08046e+07	7.50536e+06	8.06188e+06	7.81333e+06	1.06446e+07
M397T543	Vitamin D2	397.345	542.6	396.339	4.46967	C28H44O	[M+H]+	Steroids and steroid derivatives	Vitamin D and derivatives	C05441	Lipid metabolism	50-14-6	HMDB0000900	mzCloud	2	pos	1.00894e+06	210887	1.88906e+06	448666	778643	1.38084e+06	875461	5.29311e+06	1.64751e+06	7.91612e+06	5.869e+06	7.54415e+06	6.27248e+06	3.50944e+06	1.81467e+06	4.87384e+06	1.52265e+07	6.83725e+06	4.71189e+06	8.11686e+06	5.51484e+06	283965	639121	1.08865e+06	672041	614584	876566	7.21492e+06	6.51868e+06	6.51202e+06	5.02407e+06	3.86962e+06	5.34436e+06
M431T598	DL-?-Tocopherol	431.388	598.3	430.381	0.595406	C29H50O2	[M+H]+	Steroids/Vitamins/Hormones; Endogenous Metabolites; Industrial Chemicals; Excipients/Additives/Colorants; Therapeutics/Prescription Drugs; Personal Care Products/Cosmetics; Extractables/Leachables; Textile Chemicals/Auxiliary/Dyes; Natural Products/Medicines		D02332				mzCloud	2	pos	4.56139e+06	4.92109e+06	5.53806e+06	4.7467e+06	4.49669e+06	5.61055e+06	5.6383e+06	5.89762e+06	4.66444e+06	5.45604e+06	4.66173e+06	4.11692e+06	5.63491e+06	6.20529e+06	6.1486e+06	5.67515e+06	1.98717e+06	6.05104e+06	5.19113e+06	4.73625e+06	3.71658e+06	1.13646e+06	5.04947e+06	968254	3.35778e+06	4.75589e+06	5.0991e+06	4.9587e+06	5.82405e+06	1.44397e+06	5.32289e+06	5.76501e+06	5.5762e+06
M439T507_2	Ursolic acid	439.356	507.4	456.36	8.04358	C30H48O3	[M+H-H2O]+	Prenol lipids	Triterpenoids	C08988		77-52-1	HMDB0002395	mzCloud	2	pos	5.39666e+07	1.15889e+08	1.79561e+08	2.31047e+08	2.45366e+08	9.15968e+07	1.38991e+08	9.05118e+07	1.90776e+08	1.11578e+08	1.03077e+08	5.30474e+07	1.73712e+08	8.76153e+07	3.62116e+08	1.00471e+08	5.05094e+07	4.75704e+07	4.5063e+07	1.11718e+08	1.0269e+08	5.01431e+08	5.54458e+08	9.17266e+08	1.86391e+08	1.30606e+09	8.59189e+08	1.64888e+08	4.54431e+08	3.93606e+08	3.94817e+08	3.95911e+08	3.96766e+08
M457T440_1	Oleanolic acid	457.363	440.1	456.36	10.6611	C30H48O3	[M+H]+	Prenol lipids	Triterpenoids	C17148		508-02-1	HMDB0002364	mzCloud	2	pos	1.10476e+08	9.48646e+07	2.88927e+07	7.68556e+07	8.68036e+07	8.79625e+07	1.29218e+08	1.00708e+08	7.22147e+07	7.15923e+07	4.84734e+07	1.15712e+07	6.26626e+07	4.67118e+07	5.01645e+07	7.48802e+07	8.78779e+07	8.622e+07	7.56669e+07	8.10614e+07	1.01926e+08	6.27392e+07	7.51195e+07	2.21537e+07	4.49668e+07	4.96689e+07	5.46207e+07	1.67617e+07	5.93128e+07	4.24781e+07	4.56325e+07	4.52755e+07	1.85062e+07
M565T261_1	Schaftoside	565.153	261.2	564.148	4.20417	C26H28O14	[M+H]+			C10181		51938-32-0		mzCloud	2	pos	1.07726e+06	390108	451797	341462	381364	672385	661043	1.07368e+06	448904	349355	318490	420015	595493	168071	156238	306915	375472	246343	210140	113655	183707	4.674e+06	970214	524596	1.96507e+06	676606	362398	82934.6	54513.8	145743	747595	460632	448171
M119T42	Aminomalonic acid	119.014	42.1	119.022	21.0306	C3H5NO4	[M]+	Carboxylic acids and derivatives	Amino acids, peptides, and analogues	C00872		1068-84-4	HMDB0001147	BioDeepDB	2	pos	2.93915e+07	2.86384e+07	2.76735e+07	2.72822e+07	2.77241e+07	2.81636e+07	2.72074e+07	2.77318e+07	2.82648e+07	2.76322e+07	2.76032e+07	2.88434e+07	2.76414e+07	2.75541e+07	2.6465e+07	2.95199e+07	2.87846e+07	2.83611e+07	2.984e+07	2.8763e+07	2.79305e+07	2.79914e+07	2.80974e+07	2.75918e+07	2.89764e+07	2.80117e+07	2.8327e+07	2.97029e+07	2.79271e+07	2.70017e+07	3.00439e+07	2.93974e+07	2.85496e+07
M102T42	(R)-Methylmalonate semialdehyde	102.022	42.3	102.032	7.74969	C4H6O3	[M]+			C21030				BioDeepDB	2	pos	2.57965e+07	4.47799e+07	4.02388e+07	4.47626e+07	3.92075e+07	3.41833e+07	3.46407e+07	3.27661e+07	3.17527e+07	4.33794e+07	3.47129e+07	3.44978e+07	2.69724e+07	3.38563e+07	2.16421e+07	1.23265e+07	2.64626e+07	1.42289e+07	1.47816e+07	3.41115e+07	3.32284e+07	5.41042e+07	4.98239e+07	4.68445e+07	4.99489e+07	4.5393e+07	3.86406e+07	4.13572e+07	4.3296e+07	4.24e+07	3.77704e+07	2.71604e+07	2.22746e+07
M104T56	2-Hydroxybutyric acid	104.053	55.7	104.047	3.73711	C4H8O3	[M]+	Hydroxy acids and derivatives	Alpha hydroxy acids and derivatives	C05984	Carbohydrate metabolism	600-15-7 / 3347-90-8	HMDB0000008	BioDeepDB	2	pos	3.18738e+07	1.42109e+07	4.45767e+07	2.5477e+07	2.44709e+07	2.22389e+07	3.146e+07	4.07053e+07	2.41335e+07	2.3379e+07	4.37968e+07	5.79652e+07	2.82274e+07	3.19057e+07	3.14092e+07	2.80259e+07	4.99741e+07	4.07388e+07	5.17936e+07	1.917e+07	3.22548e+07	2.64448e+07	3.32592e+07	1.49445e+07	2.77756e+07	2.88002e+07	2.53547e+07	6.24687e+07	1.26182e+07	2.26912e+07	6.18677e+07	8.17491e+07	1.50217e+07
M105T148	2-Phenylethanol	105.069	148.4	122.073	6.46915	C8H10O	[M+H-H2O]+	Benzene and substituted derivatives		C05853	Amino acid metabolism	60-12-8	HMDB0033944	BioDeepDB	2	pos	4.73569e+06	4.75525e+06	5.69498e+06	2.88402e+06	3.1409e+06	3.01218e+06	4.70829e+06	6.88401e+06	4.32431e+06	5.38129e+06	5.68411e+06	8.26577e+06	3.35431e+06	3.79183e+06	4.57391e+06	5.24159e+06	5.69632e+06	5.28162e+06	6.66039e+06	663873	2.59432e+06	3.95455e+06	3.60276e+06	4.94716e+06	4.68968e+06	4.68756e+06	8.26054e+06	1.03778e+07	6.49403e+06	3.68123e+06	5.7194e+06	7.34381e+06	3.62526e+06
M115T56	N-Methylhydantoin	115.05	55.7	114.043	0.208605	C4H6N2O2	[M+H]+	Azolines	Imidazolines	C02565	Amino acid metabolism	616-04-6	HMDB0003646	BioDeepDB	2	pos	1.05211e+07	1.0808e+07	1.78648e+07	1.03932e+07	7.36666e+06	1.08034e+07	8.54234e+06	1.01049e+07	1.68028e+07	1.75674e+07	1.01487e+07	1.80764e+07	1.39792e+07	1.80179e+07	1.93724e+07	2.51588e+07	2.18428e+07	2.97315e+07	1.41259e+07	1.10077e+07	1.74648e+07	1.96599e+07	1.97506e+07	2.29323e+07	1.93703e+07	1.16329e+07	1.392e+07	1.04402e+07	1.53708e+07	1.25112e+07	1.46805e+07	1.57336e+07	1.30373e+07
M119T72	L-2,4-diaminobutyric acid	119.09	72.3	118.074	2.08381	C4H10N2O2	[M+H]+	Carboxylic acids and derivatives	Amino acids, peptides, and analogues	C03283	Amino acid metabolism	1758-80-1	HMDB0006284	BioDeepDB	2	pos	6.71351e+06	4.92712e+06	1.24115e+07	1.51244e+06	1.44286e+06	1.37938e+06	2.23146e+06	8.26542e+06	7.00611e+06	3.29942e+06	8.59586e+06	1.67548e+07	2.02844e+06	1.6436e+06	1.50427e+06	6.47392e+06	1.25554e+07	1.07231e+07	1.36247e+07	1.48882e+06	1.66564e+06	7.71537e+06	7.90905e+06	1.46038e+07	7.5317e+06	2.61218e+06	1.66857e+06	8.86708e+06	1.44882e+06	1.49235e+06	3.4721e+06	3.81284e+06	7.45619e+06
M123T55	4,5,6,7-Tetrahydroisoxazolo(5,4-c)pyridin-3-ol	123.055	55.1	140.059	27.9063	C6H8N2O2	[M+H-H2O]+			C13693		64603-91-4		BioDeepDB	2	pos	1.5651e+07	6.5818e+06	1.87471e+07	9.9559e+06	9.84348e+06	6.27394e+06	9.80176e+06	1.86322e+07	1.59101e+07	1.61169e+07	2.15315e+07	2.95962e+07	9.41013e+06	5.71261e+06	1.23282e+07	7.84084e+06	2.20414e+07	9.29411e+06	7.26016e+06	3.66018e+06	8.37401e+06	3.0197e+06	1.9183e+06	2.14796e+06	7.72173e+06	6.93801e+06	4.62479e+06	8.89917e+06	4.66233e+06	4.90436e+06	4.22772e+06	6.30004e+06	5.69246e+06
M126T43_2	1-Methylhistamine	126.103	43.3	125.095	0.551774	C6H11N3	[M+H]+	Organonitrogen compounds	Amines	C05127	Amino acid metabolism	501-75-7	HMDB0000898	BioDeepDB	2	pos	4.77302e+07	3.68374e+07	5.4373e+07	3.51496e+07	4.4494e+07	3.21946e+07	3.04746e+07	5.64481e+07	5.10817e+07	5.26559e+07	4.00204e+07	4.9017e+07	6.01424e+07	2.69885e+07	9.14185e+07	4.42304e+07	5.66685e+07	4.36342e+07	3.03648e+07	3.33371e+07	4.45217e+07	3.40312e+07	3.34029e+07	3.59623e+07	3.46053e+07	2.31258e+07	8.43571e+07	3.16808e+07	3.68816e+07	2.89791e+07	2.59111e+07	5.71514e+07	6.57441e+07
M127T178	Maltol	127.039	177.8	126.032	1.3854	C6H6O3	[M+H]+	Pyrans	Pyranones and derivatives	C11918		118-71-8	HMDB0030776	BioDeepDB	2	pos	6.95359e+07	1.50693e+07	7.51448e+07	3.48903e+07	4.27611e+07	3.35304e+07	3.28374e+07	6.67481e+07	7.03455e+07	8.67091e+07	4.21122e+07	2.16041e+07	7.70701e+07	3.82124e+07	1.05729e+08	8.04537e+07	2.19636e+07	4.93284e+07	4.51343e+07	2.17345e+07	3.55458e+07	5.98416e+07	7.06918e+07	4.70032e+07	6.03211e+07	7.53966e+07	2.6524e+07	3.71747e+07	3.05447e+07	4.65456e+07	2.82659e+07	5.28673e+07	8.32627e+07
M131T44	Agmatine	131.129	44	130.122	0.0117828	C5H14N4	[M+H]+	Organonitrogen compounds	Guanidines	C00179	Amino acid metabolism	306-60-5	HMDB0001432	BioDeepDB	2	pos	2.69055e+06	2.15581e+06	5.88509e+06	2.2381e+06	2.05972e+06	1.54229e+06	3.38867e+06	4.9704e+06	3.88312e+06	3.40922e+06	3.16263e+06	3.1733e+06	2.67224e+06	1.98304e+06	3.6446e+06	2.08444e+06	3.3465e+06	2.08871e+06	1.81801e+06	1.90043e+06	2.29398e+06	2.43203e+06	2.80847e+06	3.40035e+06	4.31971e+06	3.30064e+06	2.25726e+06	8.39311e+06	1.97313e+06	1.74587e+06	2.95347e+06	4.71088e+06	3.68307e+06
M131T51	N-Acetylputrescine	131.118	50.6	130.111	0.00567521	C6H14N2O	[M+H]+	Carboximidic acids and derivatives	Carboximidic acids	C02714	Amino acid metabolism	18233-70-0 / 5699-41-2	HMDB0002064	BioDeepDB	2	pos	5.32712e+07	1.51136e+08	3.08236e+07	1.13078e+08	5.0943e+07	3.13538e+07	3.88825e+07	2.97895e+07	2.50325e+07	2.02769e+07	2.08751e+07	2.15266e+07	3.14242e+07	1.41423e+07	7.1042e+07	2.14766e+07	1.98997e+07	3.11334e+07	3.85071e+07	1.44565e+07	1.75723e+07	3.53484e+07	4.36957e+07	4.83504e+07	1.54559e+07	1.11394e+07	1.188e+07	2.9849e+07	1.91799e+07	9.70837e+06	3.79367e+07	1.76378e+07	3.65738e+07
M132T387	D-allo-Isoleucine	132.101	386.7	131.095	10.257	C6H13NO2	[M+H]+			C21092		1509-35-9		BioDeepDB	2	pos	3.62791e+07	3.89306e+07	3.20251e+07	3.31931e+07	3.30122e+07	3.4197e+07	1.06991e+07	3.97017e+07	3.91812e+07	3.91665e+07	3.31461e+07	3.3778e+07	3.82478e+07	3.84779e+07	4.16691e+07	4.10724e+07	4.02227e+07	4.05202e+07	4.21037e+07	3.78718e+07	3.60542e+07	3.26525e+07	3.22712e+07	3.61641e+07	3.46806e+07	3.11397e+07	3.34034e+07	3.17789e+07	3.43189e+07	3.18449e+07	3.32865e+07	3.51741e+07	3.60988e+07
M132T433	Beta-Leucine	132.101	432.6	131.095	10.35	C6H13NO2	[M+H]+	Carboxylic acids and derivatives	Amino acids, peptides, and analogues	C02486		5699-54-7	HMDB0003640	BioDeepDB	2	pos	3.20345e+07	3.12869e+07	2.3772e+07	3.88094e+07	7.16803e+07	1.88861e+07	1.83648e+07	4.24794e+07	2.10344e+07	4.97628e+07	9.24033e+07	2.48359e+07	3.55324e+07	4.85657e+07	3.28203e+07	4.18807e+07	4.81133e+07	3.20363e+07	2.98662e+07	1.19081e+07	3.84203e+07	3.47208e+07	8.15035e+06	3.04221e+07	2.74447e+07	8.80222e+06	2.46686e+07	3.13407e+07	5.11222e+07	4.01245e+07	5.04808e+07	2.46887e+07	2.79414e+07
M132T490	N-Carbamoylputrescine	132.101	490	131.106	9.98298	C5H13N3O	[M+H]+	Carboximidic acids and derivatives	Carboximidic acids	C00436	Amino acid metabolism	6851-51-0	HMDB0033458	BioDeepDB	2	pos	1.80477e+07	1.51474e+08	9.9816e+07	1.80531e+08	1.10028e+07	1.78247e+07	2.11729e+07	6.48993e+06	1.85939e+07	7.08082e+07	1.21356e+08	1.81476e+07	1.88119e+07	1.78127e+07	2.4594e+07	5.48719e+07	1.2765e+08	4.64054e+07	1.42355e+08	5.5663e+07	2.54991e+07	1.66153e+08	2.01553e+07	6.48946e+07	2.56563e+07	1.96842e+07	1.19339e+08	3.82909e+07	1.23511e+08	8.19398e+07	4.88744e+07	2.49954e+07	7.19425e+07
M136T360	Tetrahydropteridine	136.076	360	136.075	5.87908	C6H8N4	[M]+	Pteridines and derivatives		C05650		10593-78-9	HMDB0001216	BioDeepDB	2	pos	2.56231e+06	6.24767e+06	3.19323e+06	7.03501e+06	8.15502e+06	6.78368e+06	5.60836e+06	2.3983e+06	5.65309e+06	2.87859e+06	1.91234e+06	3.19215e+06	5.34899e+06	3.39484e+06	6.20671e+06	2.64557e+06	5.32778e+06	2.51509e+06	2.78931e+06	6.66151e+06	7.75616e+06	6.84708e+06	8.94816e+06	2.03317e+07	9.62707e+06	2.64144e+06	1.04973e+07	2.5396e+06	939597	920032	2.59349e+06	5.77922e+06	6.73228e+06
M137T97	allopurinol	137.046	97.2	136.039	0.606263	C5H4N4O	[M+H]+			C06816		315-30-0		BioDeepDB	2	pos	1.27184e+07	1.49083e+07	1.89999e+07	1.27172e+07	2.77089e+07	2.03184e+07	1.3874e+07	1.43755e+07	9.86693e+06	1.92012e+07	3.14854e+07	2.51357e+07	2.59005e+07	5.25262e+06	4.78819e+06	8.49344e+06	1.7153e+07	6.67301e+06	1.28764e+07	1.3607e+07	1.21902e+07	4.08399e+07	3.6382e+07	2.83925e+07	2.54056e+07	5.57135e+06	3.85324e+07	1.18532e+07	4.11725e+06	2.20993e+07	4.43753e+06	5.59692e+06	1.07689e+07
M137T298	2-Methylbenzoic acid	137.06	298.1	136.052	0.00587819	C8H8O2	[M+H]+	Benzene and substituted derivatives	Benzoic acids and derivatives	C07215		118-90-1	HMDB0002340	BioDeepDB	2	pos	8.69717e+06	5.81351e+06	8.13557e+06	6.37224e+06	7.14515e+06	6.9702e+06	9.80913e+06	3.9687e+06	7.62449e+06	6.85294e+06	7.52395e+06	2.46389e+06	2.53643e+06	8.60569e+06	3.06555e+06	1.10192e+07	6.63111e+06	4.61984e+06	3.06476e+06	6.03387e+06	4.84332e+06	9.42434e+06	1.29524e+07	4.0556e+06	3.37273e+06	1.26765e+07	1.00729e+07	7.34485e+06	9.42748e+06	8.70238e+06	4.97803e+06	4.58832e+06	7.38555e+06
M140T35_1	Acetylphosphate	139.982	34.7	139.988	0.777985	C2H5O5P	[M]+	Organic phosphoric acids and derivatives	Phosphate esters	C00227	Carbohydrate metabolism; Metabolism of other amino acids	590-54-5	HMDB0001494	BioDeepDB	2	pos	1.37856e+07	9.33462e+07	1.0198e+07	5.26513e+07	4.10699e+07	5.35363e+07	1.70256e+07	1.42362e+07	8.55274e+06	6.21017e+07	3.27123e+07	2.54748e+07	3.67131e+07	2.99967e+07	7.44009e+07	2.48858e+07	2.64583e+07	5.81805e+07	5.57219e+07	1.96032e+07	4.60618e+06	1.73861e+07	2.03632e+07	2.73067e+07	1.85232e+07	2.7857e+07	4.81803e+06	2.40839e+07	3.69559e+07	2.45948e+07	3.17667e+07	2.84961e+07	4.17555e+07
M140T81	3-Hydroxypicolinic acid	140.034	80.9	139.027	0.155269	C6H5NO3	[M+H]+	Pyridines and derivatives	Pyridinecarboxylic acids and derivatives	C18620		874-24-8	HMDB0013188	BioDeepDB	2	pos	9.08862e+06	9.66036e+06	1.40875e+07	1.18588e+07	1.3901e+07	1.12212e+07	1.24697e+07	1.22442e+07	1.37376e+07	1.22771e+07	1.23346e+07	1.19681e+07	1.28299e+07	1.31719e+07	1.06494e+07	6.48307e+06	1.10163e+07	5.15305e+06	5.19971e+06	9.57415e+06	9.14448e+06	4.42256e+06	5.7536e+06	1.80516e+07	2.1981e+07	1.83848e+07	1.17387e+07	1.22933e+07	3.42709e+06	1.25751e+07	1.08981e+07	1.05893e+07	1.33833e+07
M140T51_2	4-Amino-5-hydroxymethyl-2-methylpyrimidine	140.082	51.2	139.075	0.107115	C6H9N3O	[M+H]+			C01279	Metabolism of cofactors and vitamins; Membrane transport	73-67-6		BioDeepDB	2	pos	2.36859e+06	2.32668e+06	3.31289e+06	3.80073e+06	4.01057e+06	2.79505e+07	5.30934e+06	2.69928e+07	1.05938e+07	3.5083e+07	1.55493e+07	7.31367e+07	2.4348e+07	1.51897e+08	4.14157e+07	1.68154e+07	5.37381e+07	1.93145e+07	4.73402e+06	3.80983e+06	2.3754e+07	2.38796e+07	1.7059e+07	6.4034e+06	1.63693e+07	2.06598e+07	8.70363e+06	3.21742e+07	2.11193e+07	6.35536e+07	1.75989e+07	4.57847e+06	2.03269e+07
M160T83_1	Indoleacetaldehyde	160.076	83.1	159.068	0.0117877	C10H9NO	[M+H]+	Indoles and derivatives	Indoles	C00637	Amino acid metabolism	2591-98-2	HMDB0001190	BioDeepDB	2	pos	5.55799e+06	6.64854e+06	1.66757e+07	7.78746e+06	7.35301e+06	5.48921e+06	8.39608e+06	8.13565e+06	8.67209e+06	1.71113e+07	1.72347e+07	1.72295e+07	1.22227e+07	9.16513e+06	1.40158e+07	9.79032e+06	1.25206e+07	9.94989e+06	9.14411e+06	8.93397e+06	1.21341e+07	5.14734e+07	4.39028e+07	4.17133e+07	5.83412e+07	3.16299e+07	3.63979e+07	1.46524e+07	6.59658e+06	7.76511e+06	9.8969e+06	1.02374e+07	1.004e+07
M143T51	Ectoine	143.082	51.3	142.074	0.0279834	C6H10N2O2	[M+H]+			C06231	Amino acid metabolism	96702-03-3		BioDeepDB	2	pos	3.42514e+08	4.00489e+08	7.07048e+08	4.43587e+08	4.70733e+08	1.41424e+08	6.96464e+08	1.2472e+08	6.73953e+08	1.43684e+08	3.34281e+08	6.95294e+08	3.15296e+08	1.15013e+08	1.42689e+08	4.28265e+08	4.43052e+07	3.34334e+08	3.72146e+08	4.63889e+08	2.92601e+08	1.58908e+08	2.22217e+08	2.38599e+08	2.3002e+08	2.31709e+08	2.17343e+08	1.21627e+08	7.34111e+08	4.29759e+08	4.68872e+08	3.73374e+08	6.70452e+08
M161T433	N(6)-Methyllysine	161.132	433.2	160.121	0.199755	C7H16N2O2	[M+H]+	Carboxylic acids and derivatives	Amino acids, peptides, and analogues	C02728		1188-07-4 / 7622-29-9	HMDB0002038	BioDeepDB	2	pos	5.87244e+06	4.78867e+06	5.81512e+06	7.42481e+06	1.0157e+07	1.24762e+07	9.19257e+06	6.91643e+06	6.11638e+06	1.13662e+07	5.76674e+06	5.17887e+06	7.7723e+06	5.38234e+06	4.39899e+06	6.40885e+06	7.11019e+06	7.89861e+06	9.4043e+06	4.90446e+06	8.75976e+06	1.12964e+07	1.53745e+07	9.86276e+06	6.46929e+06	1.35547e+07	7.25232e+06	7.19849e+06	9.28511e+06	7.06932e+06	5.59203e+06	5.7346e+06	5.44982e+06
M145T55_1	(S)-5-Amino-3-oxohexanoate	145.072	55	145.074	13.0969	C6H11NO3	[M]+	Keto acids and derivatives	Medium-chain keto acids and derivatives	C03656	Amino acid metabolism	19355-90-9	HMDB0012131	BioDeepDB	2	pos	4.2426e+06	8.24055e+06	3.89113e+06	5.65275e+06	3.20126e+06	2.35026e+06	3.28378e+06	1.70886e+06	2.47126e+06	4.21446e+06	2.7581e+06	755161	3.28698e+06	1.9715e+06	6.20206e+06	3.00964e+06	2.79419e+06	3.64279e+06	4.38582e+06	2.96221e+06	3.71301e+06	3.96074e+06	5.35179e+06	6.50456e+06	3.49572e+06	2.25178e+06	3.12014e+06	4.31245e+06	2.65611e+06	2.07095e+06	3.22713e+06	2.53962e+06	3.40301e+06
M146T292	8-Hydroxyquinoline	146.06	292.4	145.053	0.0432401	C9H7NO	[M+H]+			C19434		148-24-3		BioDeepDB	2	pos	3.8495e+07	3.58326e+07	5.48072e+07	3.62184e+07	3.2888e+07	2.23104e+07	4.45404e+07	3.04045e+06	3.74889e+07	3.59062e+07	2.41416e+07	7.04692e+06	2.17165e+07	3.03671e+07	1.87848e+07	3.03309e+07	2.23016e+07	3.04432e+07	2.53055e+07	2.86426e+07	3.26924e+07	2.88081e+07	3.08136e+07	2.43895e+07	2.18425e+07	1.81525e+07	1.20329e+07	6.26931e+07	4.38119e+07	3.99483e+07	4.4751e+07	3.85761e+07	3.3765e+07
M146T116	(2R,5S)-2,5-Diaminohexanoate	146.118	115.8	146.106	1.04885	C6H14N2O2	[M]+			C05161	Amino acid metabolism			BioDeepDB	2	pos	5.83008e+06	1.44793e+06	6.35218e+06	1.93689e+06	1.66601e+06	1.57851e+06	2.47318e+06	2.66579e+06	4.54567e+06	3.32228e+06	3.08797e+06	2.32131e+06	1.36052e+07	4.87144e+06	3.85709e+07	1.1423e+06	1.81228e+06	1.14492e+06	1.96076e+06	2.17403e+06	2.63569e+06	1.69357e+06	2.04361e+06	2.16671e+06	2.63867e+06	1.62911e+06	1.22258e+06	1.39621e+06	1.66149e+06	1.18169e+06	2.01775e+06	1.68264e+07	1.71753e+07
M147T247	Coumarin	147.044	246.7	146.037	0.0110847	C9H6O2	[M+H]+	Coumarins and derivatives		C05851		91-64-5	HMDB0001218	BioDeepDB	2	pos	7.25803e+06	1.28797e+06	5.12083e+06	4.49231e+06	2.42631e+06	712587	3.39854e+06	5.22878e+06	2.86331e+06	3.52391e+06	5.79601e+06	3.7026e+06	2.33477e+06	434739	2.63141e+06	3.68145e+06	4.36896e+06	3.50362e+06	2.92354e+06	1.59837e+06	706503	1.76598e+06	2.26689e+06	1.95101e+06	2.3391e+06	2.74555e+06	828114	510449	344817	828808	1.93736e+06	3.07118e+06	2.79563e+06
M148T303	D-2-Hydroxyglutaric acid	148.039	303.1	148.037	14.8609	C5H8O5	[M]+	Hydroxy acids and derivatives	Short-chain hydroxy acids and derivatives	C01087		13095-47-1 / 103404-90-6	HMDB0000606	BioDeepDB	2	pos	154716	141045	546338	270116	116979	112558	351862	107795	103425	82309.6	866678	689348	3.91538e+06	1.77488e+06	1.00225e+07	104485	82648.6	89135.2	108049	429499	468809	53024.7	21974.5	63460.1	41389.2	52504.6	57226.7	99451.2	398427	303986	724078	9.91527e+06	5.25769e+06
M153T74_2	2-Biphenylol	153.065	74.3	170.073	1.25217	C12H10O	[M+H-H2O]+	Benzene and substituted derivatives	Biphenyls and derivatives	C02499		90-43-7	HMDB0032582	BioDeepDB	2	pos	3.3333e+07	2.43887e+07	1.29561e+07	4.76791e+06	9.83485e+06	7.29546e+07	5.26227e+06	7.24796e+06	3.31432e+07	1.12797e+07	1.9427e+07	9.37251e+07	8.39169e+07	2.5238e+07	1.13858e+07	8.66309e+06	1.1759e+07	6.76954e+07	4.41451e+07	1.41093e+07	6.84713e+07	7.58067e+06	6.92742e+06	7.36029e+06	7.94049e+06	2.96834e+07	7.8046e+06	3.38979e+07	7.65059e+06	2.1662e+07	9.51087e+07	2.85022e+07	6.65597e+07
M154T191	Imidazol-5-yl-pyruvate	154.042	191	154.038	26.6161	C6H6N2O3	[M]+			C03277	Amino acid metabolism			BioDeepDB	2	pos	9.53957e+08	4.33582e+08	7.59978e+08	4.85e+08	4.03677e+08	3.4842e+08	4.3016e+08	2.77072e+08	5.64424e+08	1.06966e+09	9.46953e+08	1.44971e+09	8.94831e+08	5.66313e+08	1.2325e+09	8.11851e+08	1.20207e+09	8.53217e+08	6.52934e+08	6.46812e+08	7.39447e+08	8.3397e+08	7.22677e+08	8.2274e+08	7.47351e+08	6.83996e+08	5.25655e+08	8.02702e+08	7.8002e+08	6.95005e+08	6.25503e+08	8.80971e+08	1.05528e+09
M154T87	o-Hydroxylaminobenzoate	154.05	87.3	153.043	0.00258853	C7H7NO3	[M+H]+			C16235				BioDeepDB	2	pos	4.15579e+07	1.12843e+07	3.1859e+07	1.2873e+07	1.27272e+07	9.94754e+06	1.53575e+07	4.33514e+07	2.62016e+07	1.75641e+07	4.28526e+07	6.78565e+07	2.32781e+07	1.31707e+07	6.08166e+06	3.11727e+07	4.9153e+07	3.68955e+07	3.27805e+07	1.01999e+07	1.7023e+07	1.75045e+07	1.63218e+07	1.71811e+07	2.36555e+07	2.39678e+07	2.36139e+07	1.86253e+07	6.44178e+06	7.33419e+06	1.44717e+07	2.23328e+07	2.21146e+07
M160T210	4-Acetamido-2-aminobutanoic acid	160.097	210.1	160.085	0.27495	C6H12N2O3	[M]+	Carboxylic acids and derivatives	Amino acids, peptides, and analogues	C06442	Amino acid metabolism	1190-46-1	HMDB0031411	BioDeepDB	2	pos	2.49103e+06	1.10332e+06	3.90324e+06	2.68037e+06	3.34954e+06	1.55483e+06	336035	5.0629e+06	4.26985e+06	3.12705e+06	4.65761e+06	2.98969e+06	1.97935e+06	1.12564e+06	332056	153739	1.27936e+06	224816	182940	536229	531549	48498	24442.9	80217.1	1.58865e+06	1.00786e+06	24749.2	1.92159e+06	706484	733709	437636	508845	353799
M160T107	5-Acetamidovalerate	160.097	107.4	159.089	0.149909	C7H13NO3	[M+H]+	Fatty Acyls	Fatty acids and conjugates	C03087	Amino acid metabolism		HMDB0012175	BioDeepDB	2	pos	1.30667e+07	2.7094e+07	2.94538e+07	1.65189e+07	1.38156e+07	1.24328e+07	1.45429e+07	2.45862e+07	1.83951e+07	2.85722e+07	2.16953e+07	2.46224e+07	1.81705e+07	1.55843e+07	1.50589e+07	2.54218e+07	2.63255e+07	2.47774e+07	1.71183e+07	1.48629e+07	1.72549e+07	1.75084e+07	1.96656e+07	2.07189e+07	2.01142e+07	1.87287e+07	1.57113e+07	2.36944e+07	1.83239e+07	1.53103e+07	1.82928e+07	1.44105e+07	1.32953e+07
M161T50	N5-Methyl-L-glutamine	161.092	50.2	160.085	0.065168	C6H12N2O3	[M+H]+			C03153				BioDeepDB	2	pos	2.29992e+07	2.32884e+07	2.27871e+07	2.43305e+07	2.1677e+07	1.84591e+07	2.16435e+07	5.5378e+06	2.17592e+07	1.99989e+07	1.83426e+07	1.13414e+07	1.60875e+07	1.95756e+07	1.45024e+07	2.17234e+07	2.1332e+07	2.1949e+07	2.31192e+07	2.18652e+07	2.30393e+07	1.95763e+07	1.88411e+07	1.8841e+07	1.80787e+07	9.37441e+06	1.4508e+07	1.93113e+07	2.10996e+07	2.06214e+07	1.94063e+07	1.58954e+07	1.52463e+07
M162T316	Indole-3-carboxylic acid	162.055	316.3	161.048	0.0265223	C9H7NO2	[M+H]+	Indoles and derivatives	Indolecarboxylic acids and derivatives	C19837		771-50-6	HMDB0003320	BioDeepDB	2	pos	3.56489e+06	2.38003e+06	4.69126e+06	2.84675e+06	2.10361e+06	2.5169e+06	3.40796e+06	4.12887e+06	3.76185e+06	7.02003e+06	8.44408e+06	9.7417e+06	7.65205e+06	3.78722e+06	1.09952e+07	3.61622e+06	3.93973e+06	2.861e+06	2.07968e+06	2.87484e+06	3.27771e+06	9.50056e+06	9.90349e+06	6.5088e+06	8.64293e+06	1.13856e+07	5.62851e+06	4.3183e+06	3.2776e+06	3.46466e+06	2.95855e+06	6.0324e+06	5.51473e+06
M163T296	2-Deoxystreptamine	163.112	296.2	162.1	0.0037162	C6H14N2O3	[M+H]+			C02627	Biosynthesis of other secondary metabolites	2037-48-1		BioDeepDB	2	pos	2.76374e+06	1.21404e+07	2.39842e+06	1.07321e+07	7.40772e+06	1.41706e+07	2.87272e+06	9.11752e+06	2.77937e+06	1.6808e+06	3.03652e+06	2.94005e+06	1.67235e+06	1.49183e+07	1.63948e+07	1.70172e+07	1.40753e+07	1.61711e+07	1.60463e+07	1.27102e+07	3.71037e+06	1.48783e+07	2.21669e+07	1.63039e+07	6.09474e+06	3.81042e+06	3.46637e+06	9.88385e+06	1.52654e+07	1.17342e+07	8.41051e+06	1.27294e+07	1.41814e+07
M164T92	S-Methyl-L-methionine	164.073	91.8	164.075	7.36618	C6H14NO2S	[M]+			C03172		4727-40-6		BioDeepDB	2	pos	3.35914e+06	3.23729e+06	3.14e+06	3.277e+06	3.22289e+06	3.60189e+06	3.59052e+06	3.88671e+06	3.59478e+06	3.55757e+06	3.79165e+06	4.0412e+06	3.48956e+06	3.52063e+06	2.30876e+06	1.66264e+06	4.02871e+06	3.10922e+06	2.74451e+06	3.57507e+06	4.04607e+06	4.1967e+06	3.44875e+06	3.54104e+06	3.70933e+06	3.51272e+06	3.81312e+06	3.97332e+06	3.98684e+06	3.79374e+06	4.2252e+06	4.32243e+06	2.43101e+06
M166T147	Formylanthranilic acid	166.05	147.2	165.043	0.0282295	C8H7NO3	[M+H]+	Benzene and substituted derivatives	Benzoic acids and derivatives	C05653	Amino acid metabolism	3342-77-6	HMDB0004089	BioDeepDB	2	pos	3.46085e+06	3.60385e+06	3.99742e+06	1.19691e+06	2.98753e+06	2.85359e+06	2.03759e+06	3.70661e+06	3.33545e+06	2.28922e+06	1.44101e+06	4.06959e+06	8.22854e+06	1.22886e+07	9.42028e+06	608709	3.75116e+06	756108	1.82003e+06	5.72561e+06	5.64238e+06	3.70484e+06	5.38122e+06	3.50723e+06	818886	785628	1.4764e+06	3.42427e+06	5.54846e+06	2.53602e+06	6.71697e+06	1.46977e+07	1.01899e+07
M166T55_1	D-Phenyllactic acid	166.072	55.2	166.063	0.157626	C9H10O3	[M]+	Phenylpropanoic acids		C05607	Amino acid metabolism	7326-19-4 / 20312-36-1	HMDB0000563	BioDeepDB	2	pos	1.29964e+08	2.66902e+07	2.46657e+08	1.51676e+07	1.59484e+07	9.90722e+06	1.9173e+07	2.47237e+08	1.05082e+08	1.00633e+08	1.881e+08	4.19468e+08	5.69441e+07	1.20649e+07	9.13357e+07	4.11456e+07	3.38295e+08	7.52528e+07	4.869e+07	6.68166e+06	1.03404e+07	5.55008e+06	2.60823e+06	4.34113e+06	6.87641e+07	7.54765e+07	6.1842e+06	4.74308e+07	5.97757e+06	7.94014e+06	1.82225e+07	3.33377e+07	1.43256e+07
M167T243	Vanylglycol	167.07	243.3	184.074	0.0266953	C9H12O4	[M+H-H2O]+	Phenols	Methoxyphenols	C05594	Amino acid metabolism	534-82-7 / 67423-45-4	HMDB0001490	BioDeepDB	2	pos	4.4418e+06	3.80157e+06	6.25499e+06	6.47681e+06	5.48851e+06	3.33652e+06	5.56279e+06	5.85084e+06	4.79832e+06	1.11329e+07	1.29763e+06	9.84445e+06	1.14001e+07	1.22112e+06	8.90555e+06	6.85731e+06	6.80586e+06	5.08077e+06	6.3264e+06	4.43002e+06	4.96846e+06	1.27359e+07	1.26302e+07	1.30076e+07	1.41464e+07	2.31322e+06	1.7702e+06	6.98272e+06	7.79705e+06	5.00631e+06	5.06502e+06	6.12226e+06	9.0504e+06
M167T307	Perillic acid	167.107	307.5	166.099	0.136464	C10H14O2	[M+H]+	Prenol lipids	Monoterpenoids	C11924		7694-45-3	HMDB0004586	BioDeepDB	2	pos	1.14428e+07	7.60501e+06	1.02921e+07	7.48342e+06	9.88891e+06	9.54155e+06	7.73212e+06	1.85502e+07	9.75816e+06	5.83932e+06	6.18658e+06	6.47491e+06	5.38649e+06	2.63059e+06	1.02827e+07	9.89863e+06	7.40612e+06	1.1338e+07	9.73861e+06	2.78096e+06	4.02688e+06	5.59394e+06	5.7458e+06	5.72476e+06	6.32017e+06	4.87591e+06	719103	3.1869e+06	3.02632e+06	2.56906e+06	3.30422e+06	4.31734e+06	6.09804e+06
M168T85	Isopyridoxal	168.065	84.7	167.058	1.04721	C8H9NO3	[M+H]+	Pyridines and derivatives	Pyridine carboxaldehydes	C06051	Metabolism of cofactors and vitamins	6560-46-9 / 66-72-8	HMDB0004290	BioDeepDB	2	pos	7.7353e+06	1.30612e+07	1.21197e+07	1.24487e+07	1.1279e+07	9.96244e+06	1.08757e+07	9.92333e+06	1.01744e+07	1.25125e+07	1.02896e+07	1.07517e+07	9.02429e+06	9.85108e+06	7.22191e+06	4.06017e+06	9.00373e+06	4.87366e+06	4.75689e+06	1.11362e+07	1.0934e+07	1.61579e+07	1.55425e+07	1.44275e+07	1.44617e+07	1.36802e+07	1.16361e+07	1.22289e+07	1.33925e+07	1.2495e+07	1.20665e+07	9.29378e+06	7.47431e+06
M168T101_2	D-synephrine	168.091	100.7	167.095	0.485092	C9H13NO2	[M+H]+	Benzene and substituted derivatives	Phenols	C01869		614-35-7	HMDB0062811	BioDeepDB	2	pos	1.16241e+07	3.12667e+07	2.09679e+07	2.59739e+07	1.8457e+07	1.56713e+07	1.87513e+07	1.65476e+07	2.11267e+07	3.79527e+07	1.86286e+07	2.60489e+07	3.11491e+07	1.78602e+07	3.8346e+07	1.02675e+07	3.02031e+07	1.13116e+07	8.91898e+06	9.28176e+06	1.51252e+07	3.43573e+07	1.5694e+07	1.33198e+07	1.42853e+07	1.71835e+07	9.54021e+06	2.47265e+07	2.33924e+07	1.2112e+07	1.69469e+07	1.55943e+07	2.41044e+07
M169T101	2-Amino-3-phosphonopropionic acid	169.01	100.8	169.014	26.6257	C3H8NO5P	[M]+	Carboxylic acids and derivatives	Amino acids, peptides, and analogues	C05672	Metabolism of other amino acids	5652-28-8 / 20263-06-3	HMDB0000370	BioDeepDB	2	pos	3.27369e+06	3.12317e+06	4.14947e+06	3.02873e+06	2.99449e+06	2.87902e+06	2.97641e+06	3.75488e+06	3.43222e+06	2.24025e+07	2.04699e+07	2.94294e+07	1.83611e+07	1.33575e+07	1.97489e+07	4.49151e+06	2.73288e+07	2.2535e+07	1.83715e+07	1.24287e+07	3.58996e+06	3.74047e+06	3.60649e+06	3.78755e+06	3.8995e+06	3.65053e+06	3.34186e+06	1.91676e+07	1.37182e+07	1.62972e+07	1.72126e+07	1.90605e+07	1.79899e+07
M169T90	Pyridoxamine	169.097	90	168.09	0.14193	C8H12N2O2	[M+H]+	Pyridines and derivatives	Pyridoxamines	C00534	Metabolism of cofactors and vitamins; Digestive system	85-87-0	HMDB0001431	BioDeepDB	2	pos	5.36413e+06	7.59144e+06	8.35948e+06	6.14156e+06	5.37847e+06	4.47033e+06	5.04988e+06	7.35915e+06	7.33466e+06	6.09306e+06	7.92276e+06	1.04257e+07	8.07729e+06	4.23882e+06	1.00638e+07	1.09373e+07	1.08609e+07	1.01672e+07	9.24652e+06	5.10612e+06	6.33008e+06	6.76017e+06	6.50613e+06	6.53227e+06	2.64753e+06	6.15435e+06	6.52231e+06	2.59297e+06	5.51943e+06	4.48131e+06	1.66921e+06	1.56103e+06	1.20548e+07
M170T67	(R)-2-O-Sulfolactate	169.977	66.9	169.988	0.417709	C3H6O6S	[M]+			C17205				BioDeepDB	2	pos	3.6195e+07	1.0891e+07	5.95908e+07	4.72852e+07	3.35753e+07	4.40222e+07	3.5364e+07	3.26272e+07	5.84563e+07	7.07828e+07	5.14269e+07	1.42438e+07	5.13709e+07	3.82062e+07	7.01777e+07	4.84743e+07	6.49585e+07	6.16924e+07	4.95862e+07	1.41942e+07	1.2062e+07	9.4169e+07	1.7425e+07	1.61809e+07	1.62922e+07	7.37883e+07	1.5276e+07	6.92465e+07	2.17964e+08	5.43606e+07	4.44482e+07	4.06143e+07	6.17658e+07
M170T36	Selenocysteine	169.975	36.3	168.964	15.9173	C3H7NO2Se	[M+H]+	Carboxylic acids and derivatives	Amino acids, peptides, and analogues	C05688	Metabolism of other amino acids	3614-08-2 / 10236-58-5	HMDB0003288	BioDeepDB	2	pos	3.75494e+06	5.41556e+06	7.19217e+06	2.4037e+06	3.03407e+06	4.58844e+06	9.58691e+06	7.58015e+06	8.71177e+06	3.63224e+06	6.58057e+06	7.73664e+06	8.38753e+06	7.00909e+06	5.40055e+06	7.66336e+06	6.63832e+06	7.14515e+06	1.20297e+07	3.33315e+06	6.71594e+06	3.04077e+06	4.39357e+06	2.87232e+06	2.77337e+06	4.5073e+06	5.21889e+06	1.15399e+07	2.96384e+06	6.60592e+06	2.86636e+07	4.0306e+07	7.78332e+06
M170T274	8-Amino-7-oxononanoate	170.118	274	187.121	24.3009	C9H17NO3	[M+H-H2O]+			C01092	Metabolism of cofactors and vitamins	4707-58-8		BioDeepDB	2	pos	2.05182e+07	1.4882e+07	2.33072e+07	1.3014e+07	1.4954e+07	1.15443e+07	1.51629e+07	3.03897e+07	2.08318e+07	2.44004e+07	1.72409e+07	2.68513e+07	1.91089e+07	1.34061e+07	2.02162e+07	3.64294e+07	2.1957e+07	2.53147e+07	1.6434e+07	1.38723e+07	4.68633e+07	1.15084e+07	1.02397e+07	9.54636e+06	1.22902e+07	8.53599e+06	5.19703e+07	3.9575e+07	4.38394e+07	4.48549e+07	9.69315e+06	4.05997e+07	3.82132e+07
M189T46	7,8-Diaminononanoate	189.16	46.2	188.153	0.161978	C9H20N2O2	[M+H]+			C01037	Metabolism of cofactors and vitamins	21738-21-6		BioDeepDB	2	pos	2.42135e+07	1.8797e+07	2.7585e+07	2.43053e+07	2.31894e+07	2.32231e+07	2.02031e+07	4.48591e+07	2.34294e+07	1.79539e+07	1.61361e+07	1.65882e+07	1.6321e+07	7.96336e+06	2.5535e+07	2.34163e+07	1.92163e+07	2.45199e+07	2.16294e+07	8.26676e+06	1.14231e+07	1.82726e+07	1.74763e+07	2.54141e+07	2.29827e+07	1.85738e+07	1.03327e+07	1.22112e+07	1.02351e+07	8.96478e+06	1.1521e+07	1.15171e+07	1.53237e+07
M172T74_1	Tetrahydrodipicolinate	172.06	73.8	171.053	0.121886	C7H9NO4	[M+H]+	Carboxylic acids and derivatives	Amino acids, peptides, and analogues	C03972		2353-17-5	HMDB0012289	BioDeepDB	2	pos	1.34429e+07	1.31921e+07	1.50537e+07	1.39992e+07	1.52654e+07	1.48541e+07	1.26883e+07	1.21326e+07	1.23365e+07	1.19124e+07	1.24224e+07	1.49961e+07	1.34966e+07	1.30742e+07	1.1479e+07	1.49364e+07	1.1872e+07	1.46982e+07	1.40287e+07	1.39133e+07	1.25005e+07	1.1394e+07	1.10979e+07	1.11366e+07	9.6882e+06	1.31785e+07	1.06983e+07	1.0183e+07	1.07465e+07	1.30269e+07	1.17732e+07	1.26938e+07	1.26872e+07
M172T224	Iminoarginine	172.097	224.4	172.096	4.64855	C6H12N4O2	[M]+			C21026				BioDeepDB	2	pos	1.80336e+06	2.44729e+06	2.27252e+06	1.19336e+06	2.25988e+06	1.27221e+06	1.43158e+06	1.97576e+06	2.30348e+06	1.17704e+06	1.92067e+06	2.07547e+06	2.14633e+06	2.31254e+06	1.20366e+06	2.31333e+06	1.42348e+06	1.63768e+06	2.21313e+06	1.42029e+06	2.16423e+06	1.94351e+06	1.09569e+06	1.73751e+06	1.81921e+06	2.04983e+06	1.88359e+06	1.98216e+06	2.02427e+06	2.23533e+06	1.25737e+06	1.3788e+06	2.47644e+06
M172T569	Gabapentin	172.133	569.2	171.126	0.114175	C9H17NO2	[M+H]+			C07018		60142-96-3		BioDeepDB	2	pos	7.90544e+06	2.52304e+07	3.10684e+07	2.55231e+07	2.35828e+07	1.9701e+07	1.9751e+07	1.39572e+07	2.30438e+07	4.56685e+07	2.80949e+07	2.73247e+07	3.45768e+07	2.6677e+07	3.39687e+07	2.47388e+07	3.03511e+07	2.29997e+07	2.03218e+07	2.63379e+07	2.77466e+07	2.68406e+07	2.5726e+07	2.55949e+07	2.48218e+07	2.43955e+07	1.78505e+07	4.06812e+07	4.1577e+07	6.63016e+07	2.68394e+07	2.0578e+07	3.58212e+07
M174T54	(2S,5S)-trans-Carboxymethylproline	174.087	53.8	173.069	0.0228592	C7H11NO4	[M+H]+			C17366				BioDeepDB	2	pos	222647	238340	260538	2.19639e+06	2.2848e+06	2.87741e+06	238077	236797	211478	218295	1.63242e+06	281448	6.87479e+07	1.99232e+07	4.23451e+08	234643	264407	224814	214672	2.81325e+06	4.01103e+06	285088	1.36645e+06	291798	255691	264688	2.40032e+06	4.14409e+06	1.55592e+06	297791	3.72516e+06	1.54102e+08	1.09966e+08
M175T179	Indole-3-acetaldehyde oxime	175.086	179.3	174.079	1.00522	C10H10N2O	[M+H]+			C02937	Amino acid metabolism	2776-06-9		BioDeepDB	2	pos	7.63762e+06	1.35433e+06	9.02972e+06	2.44677e+06	2.91396e+06	4.44837e+06	6.15184e+06	9.18824e+06	2.64443e+06	1.0929e+07	9.58653e+06	1.13092e+07	6.79093e+06	5.04386e+06	1.21015e+07	6.66213e+06	6.48782e+06	6.09397e+06	8.32485e+06	3.64747e+06	3.62226e+06	8.21928e+06	7.63018e+06	6.41076e+06	7.00995e+06	1.60722e+07	5.1931e+06	4.89447e+06	5.19165e+06	4.35266e+06	5.09413e+06	7.82411e+06	1.07449e+07
M177T114	Serotonin	177.102	113.5	176.095	0.0917686	C10H12N2O	[M+H]+	Indoles and derivatives	Tryptamines and derivatives	C00780	Nervous system; Signal transduction; Sensory system; Digestive system; Signaling molecules and interaction; Amino acid metabolism; Cellular community - eukaryotes	50-67-9	HMDB0000259	BioDeepDB	2	pos	1.35336e+06	1.48938e+06	1.26875e+06	1.46479e+06	1.58582e+06	1.32657e+06	1.80296e+06	1.877e+06	1.33201e+06	2.68882e+06	1.94931e+06	875993	3.17301e+06	3.8069e+06	3.11895e+06	573684	1.40253e+06	1.00136e+06	937851	1.37722e+06	2.0843e+06	2.24756e+06	1.82359e+06	1.80607e+06	1.92389e+06	1.61677e+06	2.61293e+06	2.37416e+06	2.26537e+06	4.59544e+06	2.60073e+06	3.30633e+06	2.09229e+06
M179T330	Coniferyl aldehyde	179.07	329.9	178.063	0.134026	C10H10O3	[M+H]+			C02666		458-36-6		BioDeepDB	2	pos	5.53403e+06	5.42616e+06	5.29748e+06	5.48822e+06	4.70742e+06	4.91211e+06	5.42748e+06	4.11975e+06	5.17098e+06	7.13614e+06	4.71556e+06	5.23438e+06	4.9452e+06	7.30607e+06	4.5533e+06	5.94089e+06	4.62238e+06	4.9788e+06	4.61141e+06	5.37921e+06	6.02822e+06	6.45403e+06	5.7901e+06	5.89671e+06	5.56948e+06	5.74769e+06	5.48938e+06	4.26923e+06	4.75019e+06	4.66208e+06	5.11587e+06	6.20862e+06	5.21414e+06
M179T261	(Z)-4-Hydroxy-6-dodecenoic acid lactone	179.07	261.3	178.048	0.27104	C6H10O6	[M+H]+	Lactones	Gamma butyrolactones	C03107		18679-18-0 / 1198-69-2	HMDB0032331	BioDeepDB	2	pos	2.92417e+06	2.48442e+06	1.10187e+07	7.62131e+06	2.88292e+06	2.24657e+06	2.50723e+06	6.60186e+06	1.09469e+07	1.41267e+07	1.5039e+07	1.73951e+07	1.86377e+07	9.7443e+06	1.69116e+07	1.99008e+07	1.75225e+07	1.81073e+07	1.32391e+07	7.30446e+06	8.91322e+06	2.00068e+06	1.86571e+06	2.55614e+06	2.91231e+06	1.74596e+06	5.40698e+06	4.67088e+06	1.13584e+07	8.37667e+06	7.26865e+06	1.01143e+07	1.10881e+07
M180T312	Phenacetin	180.102	311.8	179.095	0.0343114	C10H13NO2	[M+H]+			C07591		62-44-2		BioDeepDB	2	pos	6.77863e+06	4.67066e+06	3.98514e+06	5.09554e+06	5.53138e+06	6.96089e+06	5.95596e+06	5.29428e+06	3.24346e+06	4.86736e+06	3.60003e+06	3.32329e+06	4.81537e+06	4.18434e+06	4.80548e+06	5.7357e+06	1.04128e+07	7.25217e+06	5.26959e+06	6.25439e+06	9.19341e+06	7.24753e+06	8.37086e+06	8.51171e+06	5.74687e+06	8.13032e+06	8.15327e+06	5.10208e+06	7.04768e+06	7.78707e+06	6.59198e+06	6.4096e+06	6.41691e+06
M181T215	Nicotinuric acid	181.061	215.1	180.054	0.132552	C8H8N2O3	[M+H]+	Carboxylic acids and derivatives	Amino acids, peptides, and analogues	C05380	Metabolism of cofactors and vitamins	583-08-4	HMDB0003269	BioDeepDB	2	pos	2.98538e+06	7.09005e+06	9.72282e+06	3.00213e+06	5.2653e+06	2.44637e+06	7.09206e+06	3.49104e+06	6.15659e+06	6.44999e+06	6.81557e+06	5.18147e+06	3.7772e+06	5.31834e+06	4.51132e+06	5.28049e+06	9.22589e+06	4.02211e+06	6.39625e+06	4.67552e+06	3.53441e+06	4.05456e+06	3.74602e+06	3.54733e+06	3.47269e+06	3.60711e+06	3.32173e+06	1.04156e+07	4.39791e+06	3.57332e+06	4.30091e+06	6.35226e+06	7.36945e+06
M181T290	Dulcin	181.101	289.8	180.09	23.8761	C9H12N2O2	[M+H]+	Benzene and substituted derivatives	N-phenylureas	C19415		150-69-6	HMDB0032565	BioDeepDB	2	pos	7.38828e+06	7.32456e+06	9.69905e+06	6.86822e+06	6.76475e+06	6.13796e+06	9.02502e+06	7.37482e+06	7.44949e+06	1.62546e+07	1.13705e+07	1.03003e+07	1.52189e+07	9.96534e+06	2.57944e+07	6.76617e+06	1.02139e+07	6.85061e+06	8.24226e+06	7.98473e+06	8.75867e+06	3.01304e+07	2.70663e+07	2.35523e+07	2.4017e+07	2.58578e+07	1.75428e+07	8.50266e+06	8.22092e+06	7.7481e+06	7.74194e+06	1.54412e+07	1.79848e+07
M182T90	Beta-Tyrosine	182.081	89.9	181.074	0.0248639	C9H11NO3	[M+H]+	Carboxylic acids and derivatives	Amino acids, peptides, and analogues	C04368	Amino acid metabolism		HMDB0003831	BioDeepDB	2	pos	5.49232e+06	1.8668e+07	1.78453e+07	1.22766e+07	5.98126e+06	7.49619e+06	1.0901e+07	1.39907e+07	9.5986e+06	2.29427e+07	1.15468e+07	1.27083e+07	1.34626e+07	1.02056e+07	1.57016e+07	1.1019e+07	1.88341e+07	1.04944e+07	1.02293e+07	1.07438e+07	1.56204e+07	3.16888e+07	4.41196e+07	6.08603e+07	3.65394e+07	2.50112e+07	3.09263e+07	3.08569e+07	2.08414e+07	1.15437e+07	1.94096e+07	1.57604e+07	1.81567e+07
M183T395	Se-Methylselenocysteine	182.983	395.3	182.98	14.012	C4H9NO2Se	[M]+	Carboxylic acids and derivatives	Amino acids, peptides, and analogues	C05689	Metabolism of other amino acids	26046-90-2 / 2574-71-2 / NA	HMDB0004113	BioDeepDB	2	pos	4.41118e+07	6.07381e+07	4.70947e+07	4.56738e+07	6.1469e+07	7.88702e+07	4.66079e+07	3.72696e+07	4.15947e+07	3.78891e+07	5.49436e+07	4.78417e+07	5.32278e+07	5.13745e+07	3.23268e+07	3.28884e+07	2.99795e+07	5.00742e+07	3.74725e+07	4.84686e+07	5.51876e+07	4.3507e+07	4.39894e+07	3.78949e+07	3.23461e+07	4.53008e+07	3.92761e+07	3.91283e+07	5.66311e+07	4.71952e+07	5.02651e+07	3.43239e+07	4.63145e+07
M183T292	5-Oxo-1,2-campholide	183.101	292.4	182.094	0.41507	C10H14O3	[M+H]+			C02952				BioDeepDB	2	pos	4.17184e+06	7.37349e+06	7.27922e+06	7.52806e+06	6.28806e+06	6.26799e+06	6.38247e+06	5.73784e+06	5.78323e+06	7.33764e+06	6.05414e+06	6.14338e+06	5.51162e+06	5.94878e+06	3.451e+06	1.57031e+06	4.87643e+06	1.92246e+06	1.94942e+06	6.58281e+06	6.52768e+06	1.01419e+07	9.70197e+06	8.53818e+06	9.42352e+06	8.19901e+06	6.59333e+06	7.21396e+06	7.65943e+06	7.02874e+06	6.57209e+06	4.71565e+06	3.79696e+06
M204T264_1	N6-(Delta2-Isopentenyl)-adenine	204.124	264.4	203.117	0.551639	C10H13N5	[M+H]+			C04083		2365-40-4		BioDeepDB	2	pos	1.29311e+07	919946	7.17838e+06	834782	3.51283e+06	7.08367e+06	5.90264e+06	2.38689e+07	2.10012e+06	2.8932e+07	1.8185e+07	1.63317e+07	1.20595e+07	1.06339e+07	1.27473e+07	1.68592e+07	1.03655e+07	1.64044e+07	1.26472e+07	5.298e+06	7.21073e+06	1.97838e+07	2.5718e+07	1.67391e+07	1.80522e+07	4.63168e+07	1.07658e+07	7.7875e+06	6.57454e+06	5.61e+06	6.59094e+06	6.69069e+06	1.1572e+07
M187T74_1	5-Guanidino-3-methyl-2-oxopentanoate	187.108	73.8	187.096	0.0228995	C7H13N3O3	[M]+			C20234				BioDeepDB	2	pos	2.81904e+07	3.41669e+07	3.18272e+07	3.08718e+07	1.97658e+07	2.09899e+07	3.87834e+07	3.56234e+07	2.02007e+07	3.22971e+07	4.44541e+07	2.10935e+07	2.43454e+07	4.52519e+07	4.41761e+07	2.66648e+07	2.34413e+07	2.66124e+07	4.95045e+07	3.96975e+07	3.61799e+07	2.53827e+07	1.98576e+07	2.50488e+07	2.71193e+07	2.14384e+07	3.41298e+07	3.8089e+07	3.53294e+07	3.43963e+07	1.84158e+07	3.7666e+07	2.19723e+07
M188T250	3-Indoleacrylate	188.074	250.2	187.063	17.2606	C11H9NO2	[M+H]+			C21283				BioDeepDB	2	pos	3.45192e+07	1.77994e+07	3.28855e+07	2.02172e+07	2.40364e+07	2.40883e+07	1.60228e+07	5.57917e+07	3.21636e+07	2.55047e+07	1.91207e+07	2.59297e+07	1.98737e+07	1.04154e+07	2.48186e+07	1.06631e+06	147137	308656	229348	2.62085e+06	252262	5.83399e+07	6.3787e+07	6.79156e+07	6.48407e+07	5.27236e+07	3.87417e+07	38859.1	53906.2	74198	61394.6	73640.7	2.54238e+06
M188T115	6-Acetamido-3-oxohexanoate	188.092	114.6	187.084	0.0982932	C8H13NO4	[M+H]+			C03682				BioDeepDB	2	pos	5.75073e+06	4.6768e+06	5.23363e+06	4.92512e+06	5.58203e+06	5.63181e+06	5.47608e+06	5.43812e+06	5.59848e+06	5.82616e+06	5.08109e+06	5.74532e+06	4.1866e+06	5.4251e+06	5.24654e+06	6.20015e+06	6.28877e+06	5.1878e+06	6.68424e+06	6.84034e+06	6.49474e+06	7.31736e+06	7.04438e+06	6.57937e+06	6.55248e+06	6.14621e+06	6.76563e+06	6.8382e+06	6.24924e+06	6.67521e+06	6.9432e+06	6.52008e+06	6.82919e+06
M188T310	(3S)-6-Acetamido-3-aminohexanoate	188.128	310.4	188.116	0.504105	C8H16N2O3	[M]+			C21604		131887-44-0		BioDeepDB	2	pos	1.19929e+06	5.84263e+06	6.88324e+06	6.87243e+06	1.29213e+06	5.6329e+06	6.60698e+06	4.84963e+06	390380	5.74253e+06	577443	4.11749e+06	695241	4.62058e+06	714201	288191	1.38589e+06	389786	351647	5.98234e+06	4.39661e+06	1.26828e+06	194104	403951	121018	445298	1.66599e+06	8.60091e+06	6.18777e+06	1.16895e+06	7.13654e+06	5.42624e+06	1.4199e+06
M190T362	L-2-Amino-6-oxoheptanedioate	190.086	361.5	189.064	0.52447	C7H11NO5	[M+H]+			C03871		75650-93-0		BioDeepDB	2	pos	1.17308e+07	1.24703e+07	2.03297e+07	1.20268e+07	1.2994e+07	1.12953e+07	1.09227e+07	1.59098e+07	1.42627e+07	1.43665e+07	8.45469e+06	1.15659e+07	1.27933e+07	1.39803e+07	1.4256e+07	6.74839e+06	8.00739e+06	3.41482e+06	7.17757e+06	1.03875e+07	1.27366e+07	1.38825e+07	1.53787e+07	1.17482e+07	1.22651e+07	1.11292e+07	2.00006e+06	1.60018e+07	2.76032e+07	1.6862e+07	1.40206e+07	9.23681e+06	2.82407e+07
M193T303	Isoscopoletin	193.05	303.1	192.042	0.0280946	C10H8O4	[M+H]+			C18079		776-86-3		BioDeepDB	2	pos	904293	1.06244e+06	937837	1.08575e+06	1.1473e+06	1.3131e+06	1.04625e+06	1.01557e+06	1.25356e+06	1.79171e+06	1.31337e+06	993753	1.52856e+06	1.28081e+06	1.70083e+06	1.06342e+06	1.67103e+06	1.72346e+06	999944	792719	1.56041e+06	1.08321e+06	1.14233e+06	1.01826e+06	1.18166e+06	822751	1.22158e+06	1.10225e+06	1.09491e+06	1.17711e+06	1.05184e+06	1.07465e+06	541222
M193T292	Myristicin	193.086	292.2	192.079	0.124297	C11H12O3	[M+H]+	Benzodioxoles		C10480		607-91-0	HMDB0035873	BioDeepDB	2	pos	1.54152e+06	1.47159e+06	1.71242e+06	2.42701e+06	1.65789e+06	1.18073e+06	2.32777e+06	1.37617e+06	1.34371e+06	2.34359e+06	1.54132e+06	1.89558e+06	5.56351e+06	5.23593e+06	3.03418e+06	2.47123e+06	2.1856e+06	1.5824e+06	1.32403e+06	4.55289e+06	5.07342e+06	3.23012e+06	6.03873e+06	2.8734e+06	2.08382e+06	1.85783e+06	1.93586e+06	6.51564e+06	5.386e+06	4.49878e+06	6.91597e+06	2.36845e+06	6.28191e+06
M194T320	3,4-Methylenedioxyamphetamine	194.117	320.3	193.11	3.25392	C11H15NO2	[M+H]+	Benzodioxoles		C07577		4764-17-4 / 42542-10-9	HMDB0041931	BioDeepDB	2	pos	1.95842e+07	2.05269e+07	1.84724e+07	2.16847e+07	2.02728e+07	2.15905e+07	1.99053e+07	1.91408e+07	1.94194e+07	1.80566e+07	1.97763e+07	2.10117e+07	2.08082e+07	2.02393e+07	2.07119e+07	1.85222e+07	1.86027e+07	2.11217e+07	2.13637e+07	1.97306e+07	1.87271e+07	1.5434e+07	1.61013e+07	1.56653e+07	1.60219e+07	1.74057e+07	1.52647e+07	1.91537e+07	1.94889e+07	2.04393e+07	2.2359e+07	1.99628e+07	2.02964e+07
M195T171	Leucodopachrome	195.065	171.1	195.053	1.96393	C9H9NO4	[M]+	Indoles and derivatives	Indolecarboxylic acids and derivatives	C05604	Amino acid metabolism	18766-67-1	HMDB0004067	BioDeepDB	2	pos	7.29221e+06	5.63607e+06	4.37631e+06	2.95987e+06	3.91263e+06	4.41505e+06	6.61698e+06	3.88846e+06	4.2569e+06	4.10967e+06	7.76296e+06	4.49371e+06	7.4553e+06	5.18578e+06	6.20574e+06	4.58232e+06	5.08046e+06	4.52655e+06	4.07995e+06	4.92946e+06	5.10754e+06	5.90079e+06	5.69477e+06	4.00887e+06	4.35529e+06	4.4403e+06	4.19577e+06	4.26122e+06	4.86946e+06	4.20877e+06	8.34468e+06	7.63681e+06	3.63679e+07
M195T487	3-Methyl-L-tyrosine	195.101	486.9	195.089	2.00969	C10H13NO3	[M]+			C20800				BioDeepDB	2	pos	2.20967e+07	1.13117e+07	6.81752e+06	2.06895e+07	2.53967e+07	4.97134e+06	2.2296e+07	2.09353e+07	1.6954e+07	1.30824e+07	1.47279e+07	1.77435e+07	1.74925e+07	8.79848e+06	7.27422e+06	1.92564e+07	1.08443e+07	643709	1.93926e+07	1.03623e+06	6.24867e+06	1.26639e+06	3.82552e+06	9.76893e+06	1.44307e+07	3.83569e+06	6.93946e+06	1.55291e+07	8.21252e+06	1.52897e+07	9.40436e+06	1.76037e+07	1.20494e+07
M195T401	Neocnidilide	195.138	401.4	194.131	0.00202257	C12H18O2	[M+H]+	Lactones	Gamma butyrolactones	C17002		4567-33-3	HMDB0034450	BioDeepDB	2	pos	305775	5.80133e+06	837972	5.51579e+06	723450	515701	1.42635e+06	170772	342751	4.06838e+06	875059	165395	5.37363e+06	4.84713e+06	5.17853e+06	414612	347221	409032	678106	7.40979e+06	7.63774e+06	7.35388e+06	8.66182e+06	4.86003e+06	748304	600614	1.39738e+06	1.74463e+06	6.43271e+06	4.71822e+06	9.09493e+06	1.0146e+07	8.8111e+06
M197T528	(1S,2R,4S)-(-)-Bornyl acetate	197.154	528.4	196.146	0.0427827	C12H20O2	[M+H]+			C09837		5655-61-8		BioDeepDB	2	pos	2.03092e+07	8.78608e+06	1.4689e+07	7.37861e+06	9.28006e+06	1.37639e+07	2.76382e+07	1.39391e+07	6.8516e+06	7.10068e+06	5.91e+06	2.39814e+06	6.78277e+06	6.24466e+06	5.81923e+06	2.82188e+06	5.86189e+06	3.2763e+06	3.31689e+06	7.81934e+06	9.18442e+06	3.81052e+06	4.70064e+06	5.94365e+06	3.02559e+06	2.58108e+06	4.56709e+06	2.97073e+07	4.73106e+07	4.8484e+07	2.92146e+07	2.3682e+07	1.37464e+07
M200T152	gamma-Glutamyl-beta-aminopropiononitrile	200.091	151.8	199.096	0.949883	C8H13N3O3	[M+H]+	Carboxylic acids and derivatives	Amino acids, peptides, and analogues	C06114			HMDB0060477	BioDeepDB	2	pos	8.46859e+06	4.64463e+06	7.82541e+06	1.36624e+06	6.035e+06	5.96589e+06	8.51959e+06	1.89605e+06	8.1739e+06	1.23899e+07	9.39888e+06	9.5416e+06	2.87115e+06	9.58575e+06	4.11332e+06	6.13544e+06	6.24435e+06	8.72457e+06	5.8734e+06	6.94837e+06	7.51447e+06	1.27224e+07	1.26134e+07	7.81755e+06	9.69076e+06	1.16348e+07	3.62055e+07	1.2426e+06	1.04371e+07	6.53816e+06	7.22357e+06	2.10399e+06	1.38797e+07
M218T152	gamma-L-Glutamyl-D-alanine	218.102	152.2	218.09	0.237954	C8H14N2O5	[M]+			C03738				BioDeepDB	2	pos	2.03006e+07	1.30531e+07	2.03023e+07	1.49575e+07	1.40145e+07	1.37694e+07	1.43381e+07	2.76226e+07	1.8259e+07	2.77913e+07	2.07006e+07	2.54689e+07	1.94602e+07	1.29954e+07	1.7491e+07	1.10782e+07	1.3003e+07	9.63455e+06	1.0896e+07	1.02198e+07	1.02718e+07	1.94195e+07	1.90697e+07	2.16516e+07	2.21612e+07	1.97511e+07	2.25675e+07	1.15209e+07	9.33976e+06	1.17453e+07	9.08005e+06	6.63911e+06	8.01898e+06
M219T98	D-Lysopine	219.134	97.6	218.127	0.057377	C9H18N2O4	[M+H]+			C04020	Amino acid metabolism	34522-31-1		BioDeepDB	2	pos	1.15047e+07	4.73344e+07	1.67783e+07	3.98727e+07	2.87905e+07	1.83154e+07	2.12062e+07	1.0543e+07	1.28952e+07	1.4704e+07	9.50196e+06	8.68414e+06	1.08027e+07	1.69604e+07	5.31947e+06	2.69643e+06	7.47163e+06	4.12425e+06	2.81677e+06	2.30501e+07	1.75865e+07	1.8769e+07	1.68e+07	1.42174e+07	1.46335e+07	1.4621e+07	1.76088e+07	1.89033e+07	2.97157e+07	3.58011e+07	2.37043e+07	1.08353e+07	7.31434e+06
M202T191	Thiabendazole	202.044	191	201.036	0.123322	C10H7N3S	[M+H]+	Benzimidazoles		C07131		148-79-8	HMDB0014868	BioDeepDB	2	pos	1.18331e+09	1.17776e+09	1.17827e+09	1.16719e+09	1.17836e+09	1.1841e+09	1.19092e+09	1.1788e+09	1.17835e+09	1.19082e+09	1.21144e+09	1.23658e+09	1.1893e+09	1.19698e+09	1.19597e+09	1.24481e+09	1.20446e+09	1.21341e+09	1.21357e+09	1.24601e+09	1.18679e+09	1.18922e+09	1.18738e+09	1.17669e+09	1.1843e+09	1.18697e+09	1.17902e+09	1.2155e+09	1.18835e+09	1.17932e+09	1.24211e+09	1.24684e+09	1.18406e+09
M204T55_1	O-Acetylcarnitine	204.123	55.1	204.124	0.594289	C9H18NO4	[M+H]+			C02571	Endocrine and metabolic disease	5080-50-2		BioDeepDB	2	pos	5.40212e+07	4.21253e+07	4.1407e+07	4.44109e+07	7.21819e+07	5.67315e+07	1.92531e+06	3.1193e+07	1.42459e+06	4.04237e+07	3.60586e+07	4.21339e+07	4.18447e+07	4.45782e+07	1.18206e+07	1.73252e+06	3.03495e+07	1.68889e+06	6.18552e+07	4.28666e+07	6.23839e+07	2.86989e+07	4.66423e+07	4.50814e+07	4.36242e+07	8.45029e+07	3.95866e+07	3.25303e+07	4.68759e+07	3.32348e+07	2.55521e+07	8.40958e+07	1.15603e+08
M222T82	Allocystathionine	222.079	82.5	222.067	0.443795	C7H14N2O4S	[M]+	Carboxylic acids and derivatives	Amino acids, peptides, and analogues	C00542		535-34-2	HMDB0000455	BioDeepDB	2	pos	31360.2	3.34449e+07	264602	1.06551e+07	5.28687e+06	3.62021e+06	1.27749e+07	1.30124e+06	233167	240458	193949	140181	3.78037e+06	1.22126e+07	1.85191e+06	63229.5	92968.4	67151.7	110468	2.71254e+06	1.55591e+06	3.23249e+06	5.56286e+06	8.43849e+06	602958	189287	2.81628e+06	3.68832e+06	1.29513e+07	1.35764e+07	1.16344e+07	1.62515e+07	4.9899e+06
M223T145	Apiole	223.093	145.1	222.089	1.96234	C12H14O4	[M+H]+	Benzodioxoles		C10429		523-80-8	HMDB0033776	BioDeepDB	2	pos	260369	3.77875e+06	418541	2.0527e+06	568794	2.44265e+06	409856	381846	1.66934e+06	5.34544e+06	4.52322e+06	477900	3.44014e+06	3.28041e+06	2.94357e+06	2.6743e+06	459369	2.32228e+06	1.91424e+06	1.45995e+06	1.66088e+06	3.9972e+06	4.35536e+06	4.32778e+06	5.31691e+06	2.46098e+06	2.73957e+06	3.40282e+06	3.51514e+06	3.36395e+06	2.8623e+06	3.66441e+06	9.08388e+06
M206T307	Indolelactic acid	206.081	307	205.074	0.00284571	C11H11NO3	[M+H]+	Indoles and derivatives	Indolyl carboxylic acids and derivatives	C02043		1821-52-9	HMDB0000671	BioDeepDB	2	pos	58409.2	51985.7	48394	458558	455648	607353	39178.6	58661.4	56726.4	57980.7	81022.9	79890.8	3.08916e+07	8.79876e+06	1.51303e+08	120992	73325.4	104611	93674.5	251022	238044	39487.9	92871.6	37884.9	40438.4	38350.2	503371	1.22683e+06	469302	107343	1.83738e+06	7.47785e+07	4.92135e+07
M224T264	(2S)-Flavanone	224.092	264.3	224.084	0.686357	C15H12O2	[M]+			C02099		487-26-3		BioDeepDB	2	pos	3.65229e+06	3.13138e+06	5.58801e+06	3.34747e+06	3.11367e+06	3.10039e+06	5.50775e+06	5.056e+06	4.70788e+06	7.57028e+06	6.07724e+06	8.6978e+06	6.67607e+06	4.35094e+06	8.55898e+06	6.11235e+06	5.09404e+06	4.78192e+06	4.50386e+06	4.04225e+06	5.02813e+06	5.95783e+06	7.05544e+06	7.53936e+06	6.94309e+06	8.45763e+06	4.29179e+06	4.85643e+06	4.99718e+06	4.63065e+06	4.23058e+06	3.37272e+06	6.13857e+06
M208T279	N-Acetyl-D-phenylalanine	208.096	278.9	207.089	0.590833	C11H13NO3	[M+H]+			C05620	Amino acid metabolism	10172-89-1		BioDeepDB	2	pos	5.34347e+06	3.71904e+06	5.13669e+06	2.96018e+06	2.65299e+06	1.42152e+06	5.24856e+06	5.68517e+06	1.82423e+06	3.78824e+06	6.34901e+06	1.06407e+07	2.38831e+06	5.18494e+06	3.88308e+06	3.75004e+06	1.01784e+07	4.67001e+06	4.01674e+06	3.8538e+06	2.5317e+06	2.22321e+06	3.06913e+06	2.97474e+06	3.43934e+06	4.41975e+06	2.19392e+06	2.68717e+06	3.16614e+06	3.65779e+06	5.89546e+06	4.96423e+06	2.99255e+06
M209T294	trans-Isoasarone	209.117	293.6	208.11	0.114768	C12H16O3	[M+H]+	Benzene and substituted derivatives	Phenols and derivatives	C17846		2883-98-9	HMDB0031469	BioDeepDB	2	pos	1.50754e+07	2.30482e+07	1.98219e+07	1.81447e+07	2.69394e+07	1.39408e+07	1.72751e+07	1.64391e+07	2.05566e+07	3.31092e+07	1.69781e+07	1.66959e+07	3.19939e+07	2.56541e+07	2.17437e+07	1.60669e+07	1.70361e+07	1.62859e+07	2.20997e+07	1.22338e+07	2.84923e+07	3.60898e+07	2.93302e+07	2.28841e+07	1.94418e+07	2.0888e+07	3.20233e+07	1.54489e+07	2.04639e+07	2.45143e+07	2.34562e+07	2.97333e+07	2.75063e+07
M211T406	(+)-7-Isojasmonic acid	211.133	406.3	210.126	0.0125445	C12H18O3	[M+H]+			C16317	Lipid metabolism	62653-85-4		BioDeepDB	2	pos	6.34906e+06	4.5343e+06	1.719e+07	1.11465e+07	8.89529e+06	8.38806e+06	9.30679e+06	1.24163e+07	7.82035e+06	2.62441e+07	1.7439e+07	2.61315e+07	1.92961e+07	1.87366e+07	1.91599e+07	1.24799e+07	2.29373e+07	1.60592e+07	1.21339e+07	2.12302e+07	1.82588e+07	1.00268e+07	7.65446e+06	8.69204e+06	1.67335e+07	1.66497e+07	1.07544e+07	2.42872e+07	2.01534e+07	2.56528e+07	1.66946e+07	1.75201e+07	2.16127e+07
M229T317_1	Traumatic Acid	229.143	317.2	228.136	0.0224528	C12H20O4	[M+H]+			C16308	Lipid metabolism	6402-36-4	HMDB00933	BioDeepDB	2	pos	4.19929e+07	4.09497e+07	6.27498e+07	4.27379e+07	3.97834e+07	2.8629e+07	4.8424e+07	6.42783e+07	4.96877e+07	1.07276e+08	1.16527e+08	1.20715e+08	7.17173e+07	6.19465e+07	7.43609e+07	4.98339e+07	9.5855e+07	5.57922e+07	5.89803e+07	6.66003e+07	8.88811e+07	3.4133e+08	2.66106e+08	3.19657e+08	3.41647e+08	1.85414e+08	2.7284e+08	8.47563e+07	4.44102e+07	3.16055e+07	5.16199e+07	5.08578e+07	5.37964e+07
M232T410	Fenfluramine	232.133	410.3	231.124	0.0890063	C12H16F3N	[M+H]+			C06996		458-24-2		BioDeepDB	2	pos	5.30636e+06	1.02011e+07	5.61414e+06	9.71454e+06	9.08752e+06	6.55024e+06	9.94934e+06	9.50926e+06	1.17591e+07	6.02061e+06	4.17958e+06	337801	7.41037e+06	1.22969e+07	4.33266e+06	1.16278e+07	5.3538e+07	1.16849e+07	1.28552e+07	3.12894e+07	4.31714e+07	6.3624e+06	1.93908e+07	2.27455e+07	1.89134e+07	382028	1.50198e+07	2.38601e+07	8.32646e+06	4.61491e+06	1.72946e+07	2.49433e+07	1.88679e+07
M232T137	Butyryl-L-carnitine	232.154	137.2	231.147	0.217884	C11H21NO4	[M+H]+			C02862		25576-40-3	HMDB02013	BioDeepDB	2	pos	3.22223e+06	2.9228e+06	2.43284e+06	2.09191e+06	1.63739e+06	1.45418e+06	1.33567e+06	1.24329e+06	1.2679e+06	5.19307e+06	4.08164e+06	3.17187e+06	8.13637e+06	6.87304e+06	1.04523e+07	5.01231e+06	4.15102e+06	4.51733e+06	5.01047e+06	4.6737e+06	4.85326e+06	3.68727e+06	3.91995e+06	4.35856e+06	5.04985e+06	4.76134e+06	4.27645e+06	6.22712e+06	7.94393e+06	6.01442e+06	5.88208e+06	6.8545e+06	8.72695e+06
M217T378	3-Methylindolepyruvate	217.07	378.1	217.074	19.3486	C12H11NO3	[M]+			C05644	Amino acid metabolism			BioDeepDB	2	pos	1.4286e+07	1.35045e+07	1.68583e+07	2.04165e+07	1.11373e+07	1.40374e+07	1.53012e+07	1.71583e+07	2.21935e+07	3.37955e+07	2.09075e+07	1.67371e+07	1.31501e+07	2.69572e+07	1.56071e+07	6.19341e+06	1.93985e+07	5.37974e+06	6.67883e+06	1.79138e+07	1.33385e+07	1.65796e+07	1.65153e+07	1.34683e+07	1.2872e+07	1.63227e+07	1.30892e+07	2.26203e+07	1.80667e+07	1.07377e+07	1.1663e+07	1.56658e+07	8.37684e+06
M217T74_1	N-a-Acetylcitrulline	217.119	73.9	217.106	0.107148	C8H15N3O4	[M]+	Carboxylic acids and derivatives	Amino acids, peptides, and analogues	C15532	Amino acid metabolism	33965-42-3	HMDB0000856	BioDeepDB	2	pos	1.43513e+08	2.5138e+07	4.21996e+07	2.89366e+07	2.44396e+07	9.04245e+07	2.47404e+07	3.94853e+07	9.25554e+07	4.67048e+07	2.62695e+07	3.47428e+07	4.50271e+07	5.28622e+07	4.28651e+07	3.83783e+07	4.74606e+07	3.14664e+07	3.18784e+07	3.79742e+07	2.44917e+07	5.46384e+07	3.56176e+07	3.73167e+07	4.76733e+07	2.8511e+07	2.69417e+07	4.37385e+07	2.68726e+07	3.32611e+07	3.63537e+07	2.40644e+07	3.87031e+07
M237T150	N-Methyl-(R,S)-tetrahydrobenzylisoquinoline	237.16	149.8	237.152	0.0063825	C17H19N	[M]+			C05314				BioDeepDB	2	pos	6.80912e+07	1.30708e+08	1.26708e+08	1.21641e+08	1.29616e+08	1.21354e+08	1.17907e+08	8.90191e+07	9.80107e+07	1.10722e+08	9.38071e+07	1.12137e+08	8.12914e+07	1.06682e+08	5.41227e+07	2.74817e+07	7.8652e+07	3.17652e+07	3.30115e+07	1.09386e+08	1.16199e+08	1.64915e+08	1.57879e+08	1.32426e+08	1.57733e+08	1.56152e+08	9.9807e+07	1.14642e+08	1.32885e+08	9.96418e+07	1.01778e+08	7.5987e+07	6.06618e+07
M221T82	Pyrimidodiazepine	221.092	82.3	221.091	0.255689	C9H11N5O2	[M]+			C02587	Metabolism of cofactors and vitamins			BioDeepDB	2	pos	7.25127e+06	1.31458e+07	2.98787e+07	3.08472e+07	1.84667e+07	5.64116e+06	1.48232e+07	1.64501e+07	1.08576e+07	2.90348e+07	1.64395e+07	1.48951e+07	2.4567e+07	1.13661e+07	1.08881e+07	1.21502e+07	1.73533e+07	1.33493e+07	1.05903e+07	1.81223e+07	2.82691e+07	1.10719e+07	1.71674e+07	1.26266e+07	1.12684e+07	3.95371e+07	1.06384e+07	2.42711e+07	3.10536e+07	2.17968e+07	2.17824e+07	2.79977e+07	3.06873e+07
M230T54	Propazine	230.113	54.2	229.109	0.014429	C9H16ClN5	[M+H]+			C14312		139-40-2		BioDeepDB	2	pos	1.66705e+06	3.74735e+06	1.90662e+07	5.00329e+06	2.0075e+07	1.35577e+07	1.65673e+07	9.45265e+06	7.97036e+06	2.21207e+07	2.02625e+07	1.65483e+07	1.04876e+08	3.44228e+07	2.24453e+08	1.28102e+06	1.38238e+06	1.40867e+06	9.7934e+06	1.43704e+07	1.49284e+07	3.03654e+06	1.1433e+07	1.256e+07	9.39683e+06	2.3794e+06	1.35951e+07	4.07757e+07	2.94571e+07	3.06956e+07	3.38612e+07	2.25796e+08	1.43836e+08
M231T55_1	N-Acetyl-L-2-amino-6-oxopimelate	231.097	55.2	231.074	0.0133481	C9H13NO6	[M]+			C05539				BioDeepDB	2	pos	3.97582e+07	1.38699e+07	3.36252e+07	1.41069e+07	1.70049e+07	9.82004e+06	3.55309e+07	3.73075e+07	2.84227e+07	2.61117e+07	2.79835e+07	4.79655e+07	2.57991e+07	1.25271e+07	4.00515e+07	1.93989e+07	4.85695e+07	2.7023e+07	2.34987e+07	9.69901e+06	9.94247e+06	1.78439e+07	1.1985e+07	1.46245e+07	2.1392e+07	1.43602e+07	2.4532e+07	1.8533e+08	7.71604e+06	1.05756e+07	1.73182e+07	2.60343e+07	1.3185e+07
M233T322	Isoalantolactone	233.154	322.1	232.146	0.0421036	C15H20O2	[M+H]+	Prenol lipids	Terpene lactones	C09484		470-17-7	HMDB0035934	BioDeepDB	2	pos	4.25268e+06	895281	4.06926e+06	1.71242e+06	1.33275e+06	1.14041e+06	1.64193e+06	2.53312e+06	2.22464e+06	3.90343e+06	3.8473e+06	4.30133e+06	3.08614e+06	2.20359e+06	3.52276e+06	3.20774e+06	3.85173e+06	3.48655e+06	3.63174e+06	1.2409e+06	1.28723e+06	3.02274e+06	3.10916e+06	3.3362e+06	3.71394e+06	950969	2.06457e+06	4.75032e+06	1.60808e+06	1.3063e+06	2.15018e+06	3.27871e+06	2.72355e+06
M235T271	Confertifolin	235.169	270.8	234.162	0.0114763	C15H22O2	[M+H]+			C09376		1811-23-0		BioDeepDB	2	pos	3.02492e+07	1.88167e+08	3.53436e+07	1.17804e+08	1.34184e+08	2.11031e+08	4.91538e+07	6.41326e+07	6.66639e+07	1.27661e+08	3.13074e+08	1.8085e+08	1.60167e+08	1.02503e+08	1.09479e+08	1.50814e+08	4.11632e+07	2.08927e+08	1.69539e+08	1.78126e+08	2.51046e+08	5.0659e+07	1.64152e+08	5.61468e+07	2.68592e+08	2.73792e+08	1.99776e+08	3.78625e+07	1.8547e+08	2.61543e+08	4.42959e+07	3.58219e+07	2.15024e+08
M236T388	Farnesoic acid	236.162	388	236.178	10.1135	C15H24O2	[M]+			C16502		462-11-3		BioDeepDB	2	pos	2.58527e+07	1.41314e+07	1.83207e+07	1.6247e+07	2.22301e+07	2.39914e+07	1.79882e+07	2.23494e+07	1.45806e+07	1.25414e+07	1.7417e+07	1.30049e+07	2.05782e+07	1.1597e+07	1.6572e+07	2.00348e+07	1.82989e+07	2.07098e+07	1.84284e+07	1.24477e+07	592962	685436	449808	499696	1.66593e+06	1.51003e+07	393132	1.73224e+07	1.09942e+07	1.9236e+07	1.77963e+07	2.00152e+07	1.79334e+07
M237T92_1	N-Acetyl-D-glucosaminate	237.085	91.7	237.085	1.26537	C8H15NO7	[M]+			C01133		29024-90-6 / 50257-06-2 / 50257-10-8		BioDeepDB	2	pos	5.90633e+06	5.76599e+06	1.06845e+07	2.49078e+07	2.0903e+07	4.67647e+06	2.50301e+07	7.00404e+06	2.88645e+07	1.84725e+07	3.90218e+06	1.31345e+07	4.72804e+06	1.61254e+07	2.10136e+07	1.07749e+07	2.15145e+07	1.13891e+07	1.19288e+07	1.32073e+07	1.84831e+07	1.26844e+07	7.92277e+06	8.46713e+06	1.0658e+07	6.88496e+06	1.25568e+07	1.18353e+07	1.56983e+07	9.88671e+06	9.17588e+06	3.42737e+06	4.50634e+06
M237T235_2	Procaine	237.16	234.6	236.153	1.34527	C13H20N2O2	[M+H]+	Benzene and substituted derivatives	Benzoic acids and derivatives	C07375		59-46-1	HMDB0014859	BioDeepDB	2	pos	2.43902e+07	1.39661e+07	1.51631e+07	1.54127e+07	1.91017e+07	1.98207e+07	3.04327e+07	3.30967e+07	1.93702e+07	5.79708e+06	2.66418e+07	3.75156e+07	6.87402e+06	3.7288e+06	2.68181e+07	1.61739e+07	6.67958e+06	1.17986e+07	1.95755e+07	3.91301e+06	4.20692e+06	1.51401e+07	1.15653e+07	1.01198e+07	9.88649e+06	2.54075e+07	1.10961e+07	4.80733e+06	2.31291e+07	3.25659e+07	5.16797e+06	1.7611e+07	4.28484e+06
M238T112	Sepiapterin	238.095	112.2	237.086	5.56081	C9H11N5O3	[M+H]+	Pteridines and derivatives	Pterins and derivatives	C00835	Metabolism of cofactors and vitamins	17094-01-8	HMDB0000238	BioDeepDB	2	pos	425119	1.45274e+06	2.37144e+06	1.29584e+06	561301	403496	437706	417883	1.96685e+06	2.17781e+06	1.51943e+06	897552	862573	522645	1.04903e+06	570404	595910	563177	1.62104e+06	506853	577473	4.11026e+06	4.02266e+06	3.84155e+06	6.1147e+06	3.11638e+06	2.12252e+06	1.55513e+06	736025	1.71052e+06	675479	885723	786759
M256T55_1	Nicotinate D-ribonucleoside	256.082	54.9	256.082	0.027218	C11H14NO6	[M]+	Organooxygen compounds	Carbohydrates and carbohydrate conjugates	C05841	Metabolism of cofactors and vitamins		HMDB0006809	BioDeepDB	2	pos	9.6054e+06	1.3799e+06	1.07728e+07	5.45362e+06	6.7702e+06	2.3183e+06	7.01004e+06	2.06327e+07	1.18343e+07	1.76213e+07	1.95517e+07	3.19825e+07	1.3853e+07	9.04603e+06	1.00559e+07	1.88852e+07	6.18965e+07	2.15569e+07	1.05636e+07	2.76091e+06	6.25066e+06	1.72221e+07	1.48665e+07	1.05875e+07	1.49173e+07	3.83725e+07	2.6282e+07	1.27208e+07	3.14794e+06	6.54513e+06	1.1143e+06	1.5964e+06	1.13089e+07
M258T54	Glycerophosphocholine	258.108	54.1	258.111	5.6239	C8H21NO6P	[M]+	Glycerophospholipids	Glycerophosphocholines	C00670	Lipid metabolism; Cancer: overview	28319-77-9	HMDB0000086	BioDeepDB	2	pos	3.91838e+07	3.89981e+07	4.22034e+07	2.88306e+07	2.81804e+07	2.60637e+07	4.07442e+07	4.42019e+07	4.53176e+07	3.54126e+07	3.89164e+07	3.67653e+07	2.87834e+07	3.49195e+07	2.61316e+07	1.68633e+07	3.14568e+07	2.00475e+07	2.3467e+07	3.11673e+07	2.07641e+07	1.25769e+07	1.58979e+07	1.24393e+07	1.70243e+07	1.82824e+07	1.26548e+07	4.92665e+07	5.08294e+07	4.60023e+07	4.2328e+07	2.5347e+07	5.62935e+07
M260T54_1	Linatine	260.124	54.2	259.117	1.44547	C10H17N3O5	[M+H]+	Carboxylic acids and derivatives	Amino acids, peptides, and analogues	C05939	Amino acid metabolism	10139-06-7	HMDB0038516	BioDeepDB	2	pos	1.36204e+08	8.24749e+07	1.30624e+08	8.05324e+07	7.9467e+07	2.15964e+07	1.06815e+08	1.63456e+08	2.62742e+07	3.33953e+07	1.90958e+07	2.12912e+07	9.50629e+07	6.38228e+07	1.51687e+08	1.95972e+07	9.4311e+07	1.93588e+07	2.07792e+07	7.07724e+07	3.98547e+07	1.04055e+08	8.77146e+07	1.18202e+08	9.85853e+07	4.46094e+07	2.24664e+08	1.14202e+08	1.56134e+07	1.59952e+07	2.51687e+07	2.30423e+07	8.8877e+07
M243T378	Equol	243.101	378.3	242.094	0.0232939	C15H14O3	[M+H]+	Isoflavonoids	Isoflavans	C14131		531-95-3	HMDB0002209	BioDeepDB	2	pos	7.83258e+06	7.56452e+06	8.76954e+06	7.72451e+06	7.86498e+06	7.82787e+06	7.55629e+06	8.00983e+06	1.12753e+07	1.28601e+07	8.34017e+06	9.6615e+06	7.7248e+06	5.26527e+06	1.07388e+07	8.30707e+06	2.02927e+07	8.03474e+06	7.57681e+06	7.98076e+06	1.28679e+07	1.34514e+07	1.36838e+07	2.19937e+07	2.14379e+07	8.66116e+06	1.14316e+07	9.74787e+06	7.40828e+06	6.27917e+06	7.35014e+06	7.06486e+06	8.53458e+06
M245T85	beta-Alanyl-L-arginine	245.149	84.9	245.149	0.0202156	C9H19N5O3	[M]+	Peptidomimetics	Hybrid peptides	C05340	Metabolism of other amino acids		HMDB0060441	BioDeepDB	2	pos	8.11466e+06	1.35158e+07	7.58564e+06	1.4392e+07	9.35977e+06	9.18652e+06	2.04968e+07	9.22179e+06	4.43545e+06	1.32427e+07	8.1143e+06	1.49417e+07	1.24295e+07	7.29e+06	1.75673e+07	6.59162e+06	7.29126e+06	9.77719e+06	8.65696e+06	8.01473e+06	8.67334e+06	5.70789e+06	5.59395e+06	1.1846e+07	7.33147e+06	6.80619e+06	5.2446e+06	7.69709e+06	1.06743e+07	8.19748e+06	7.76057e+06	6.66036e+06	1.15196e+07
M265T278_1	Subaphylline	265.154	278.4	264.147	2.54946	C14H20N2O3	[M+H]+	Cinnamic acids and derivatives	Hydroxycinnamic acids and derivatives	C10497	Amino acid metabolism	501-13-3	HMDB0033463	BioDeepDB	2	pos	9.69982e+06	6.06232e+06	1.66337e+07	7.80032e+06	6.11873e+06	6.48676e+06	1.51905e+07	8.47228e+06	5.01821e+06	9.01312e+06	2.16314e+07	5.93089e+06	7.88809e+06	1.55105e+07	7.11547e+06	3.56799e+06	2.01501e+07	2.18032e+06	8.53427e+06	7.66653e+06	6.68422e+06	4.58501e+06	4.91858e+06	2.10536e+07	1.81268e+07	4.36895e+06	4.37435e+06	8.94943e+06	1.24246e+07	8.32563e+06	1.04623e+07	9.12558e+06	7.99526e+06
M267T385	Xanthoxic acid	267.159	384.9	266.152	0.403855	C15H22O4	[M+H]+			C13454				BioDeepDB	2	pos	2.08412e+07	3.91449e+06	6.72343e+06	4.17147e+06	4.22775e+06	3.27383e+06	5.62166e+06	2.59698e+06	6.39631e+06	1.40454e+07	1.51976e+07	8.71331e+06	1.36941e+07	1.4018e+07	7.09576e+06	7.32208e+06	7.24614e+06	6.30803e+06	8.25006e+06	1.54844e+07	1.56222e+07	4.7768e+06	6.1889e+06	4.66502e+06	4.51443e+06	6.3237e+06	8.13517e+06	1.82714e+07	2.01496e+07	1.82354e+07	9.33099e+06	9.7349e+06	1.08555e+07
M251T295	Xanthoxin	251.164	294.7	250.157	0.327179	C15H22O3	[M+H]+			C13453		8066-07-7 / 26932-58-1		BioDeepDB	2	pos	2.17876e+07	2.03673e+07	2.16906e+07	1.95851e+07	3.61729e+07	2.71592e+07	2.27211e+07	2.24491e+07	1.63141e+07	1.51087e+07	2.05848e+07	1.79294e+07	3.06153e+07	1.33854e+07	2.99068e+07	4.36476e+07	7.11585e+06	3.51435e+07	4.16496e+07	2.91294e+07	2.59524e+07	1.88795e+07	2.22092e+07	3.06216e+07	1.94994e+07	2.56511e+07	3.07127e+07	1.84685e+07	2.43456e+07	2.40014e+07	1.16329e+07	2.745e+07	3.92901e+07
M253T392	16-Oxopalmitate	253.216	391.8	270.219	14.7463	C16H30O3	[M+H-H2O]+			C19614				BioDeepDB	2	pos	4.71808e+07	1.25699e+07	4.77767e+07	1.77364e+07	2.136e+07	1.8808e+07	2.95902e+07	6.07391e+07	8.718e+07	4.66414e+07	4.77952e+07	5.94951e+07	2.60121e+07	1.57642e+07	3.26914e+07	7.07437e+07	8.77902e+07	6.12423e+07	4.8135e+07	2.45234e+07	2.95164e+07	3.55168e+07	2.73432e+07	2.38672e+07	3.34992e+07	1.74416e+07	2.63451e+07	3.28389e+07	1.77231e+07	1.67525e+07	1.24435e+07	1.29847e+07	1.8547e+07
M276T74_2	4-Hydroxycinnamoylagmatine	276.144	74	276.159	1.06936	C14H20N4O2	[M]+	Cinnamic acids and derivatives	Hydroxycinnamic acids and derivatives	C04498	Amino acid metabolism	7295-86-5	HMDB0033460	BioDeepDB	2	pos	4.06733e+06	4.73516e+06	4.12703e+06	4.78394e+06	4.08764e+06	4.12937e+06	4.10132e+06	4.66201e+06	4.87641e+06	3.84806e+06	4.46996e+06	4.00551e+06	4.59847e+06	4.49297e+06	4.53997e+06	5.25767e+06	4.57122e+06	4.49167e+06	3.50831e+06	4.63718e+06	4.48508e+06	4.58597e+06	4.57293e+06	4.81743e+06	4.63072e+06	4.68221e+06	4.64816e+06	5.16166e+06	4.73472e+06	4.59714e+06	4.75475e+06	5.12059e+06	5.07963e+06
M263T329	Parthenin	263.127	329.4	262.12	0.389322	C15H18O4	[M+H]+			C09523		508-59-8		BioDeepDB	2	pos	4.19966e+06	3.68825e+06	3.9123e+06	3.56245e+06	3.52582e+06	3.09014e+06	2.76436e+06	4.12901e+06	3.84485e+06	1.77075e+07	1.12472e+07	4.56639e+06	1.29984e+07	9.0032e+06	5.05495e+06	8.28784e+06	1.30182e+07	7.70552e+06	6.99033e+06	7.21331e+06	9.10783e+06	1.74174e+07	1.80682e+07	2.57917e+07	1.39773e+07	2.10141e+07	1.16045e+07	1.07754e+07	1.10906e+07	9.27626e+06	8.14309e+06	7.0297e+06	4.20091e+06
M280T89	1-(3,4-Dihydroxyphenyl)-5-hydroxy-3-decanone	280.166	89.4	280.168	6.42477	C16H24O4	[M]+			C17748				BioDeepDB	2	pos	2.08624e+06	1.63495e+06	2.04474e+06	1.73052e+06	1.73862e+06	1.89331e+06	2.65303e+06	1.85728e+06	1.60571e+06	1.59209e+07	2.16461e+07	8.38907e+06	1.55663e+07	1.14564e+07	1.30961e+07	3.8492e+06	2.57493e+06	3.40302e+06	4.76145e+06	1.48918e+07	1.65323e+07	5.66748e+07	6.39595e+07	7.20756e+07	4.71766e+07	2.81276e+07	5.23016e+07	1.90535e+06	2.25002e+06	2.17881e+06	1.63039e+06	2.35057e+06	3.30313e+06
M265T285	Phenylacetylglutamine	265.105	285.5	264.111	0.0365609	C13H16N2O4	[M+H]+	Carboxylic acids and derivatives	Amino acids, peptides, and analogues	C04148	Amino acid metabolism	28047-15-6	HMDB0006344	BioDeepDB	2	pos	8.07533e+06	2.73315e+07	5.8634e+06	2.14274e+07	1.93425e+07	1.91859e+07	1.53731e+07	8.39823e+06	1.39448e+06	1.11281e+06	6.56755e+06	7.7245e+06	9.49686e+06	1.41034e+07	7.56215e+06	1.71486e+07	1.11659e+07	1.41756e+07	1.65576e+07	9.73808e+06	1.08883e+07	1.85867e+07	2.10963e+07	1.84077e+07	1.24551e+07	1.84923e+07	1.14231e+07	2.50045e+06	1.37336e+07	1.24561e+07	1.6897e+07	1.11016e+07	1.37055e+07
M283T563	Vaccenic acid	283.262	562.9	282.256	0.129179	C18H34O2	[M+H]+	Fatty Acyls	Fatty acids and conjugates	C08367		693-72-1	HMDB0003231	BioDeepDB	2	pos	5.02675e+08	4.10997e+09	8.46986e+08	6.99048e+08	1.73344e+08	1.30492e+09	1.72096e+09	2.58288e+09	4.31207e+09	2.02349e+09	2.7101e+09	1.49901e+09	1.6011e+09	3.82631e+09	5.84272e+08	1.32563e+09	6.44339e+08	1.22316e+09	6.38381e+08	3.48821e+08	2.98799e+09	6.35995e+08	5.4186e+08	5.16552e+08	2.96796e+09	5.00435e+08	5.54827e+08	7.39263e+08	3.08646e+09	2.05449e+09	1.587e+09	6.14665e+08	8.24235e+08
M267T384	(10S)-Juvenile hormone III diol	267.195	384.4	284.199	13.2263	C16H28O4	[M+H-H2O]+			C16505				BioDeepDB	2	pos	2.42306e+07	3.9458e+07	2.2903e+07	1.76705e+07	1.72846e+07	2.55583e+07	2.02851e+07	2.07817e+07	2.70905e+07	2.20878e+07	1.86373e+07	1.35152e+07	1.50869e+07	1.85476e+07	1.61735e+07	2.23899e+07	1.35674e+07	3.25702e+07	2.17072e+07	1.72448e+07	2.02058e+07	1.55937e+07	1.93463e+07	1.5223e+07	2.21176e+07	2.24282e+07	1.23868e+07	1.46746e+07	1.31827e+07	1.77732e+07	1.6634e+07	1.71503e+07	2.36832e+07
M271T221	4-Hydroxyestradiol	271.166	221.1	288.173	1.38453	C18H24O3	[M+H-H2O]+	Steroids and steroid derivatives	Estrane steroids	C14209	Endocrine system	5976-61-4 / NA	HMDB0005896	BioDeepDB	2	pos	7.22262e+07	2.52803e+08	9.87057e+07	1.22054e+08	1.06873e+08	9.30584e+07	5.24761e+08	3.56342e+07	2.93867e+07	6.04188e+07	5.02878e+07	3.22441e+07	1.95521e+08	2.85614e+08	2.35188e+08	4.6853e+07	1.98947e+07	1.85651e+08	8.36117e+07	2.55119e+08	1.71916e+08	5.11532e+07	7.60789e+07	8.48039e+07	4.01816e+07	4.55078e+07	9.17991e+07	1.53264e+08	1.31636e+08	1.88821e+08	3.30815e+08	2.88162e+08	1.44138e+08
M273T638	Neocembrene	273.258	637.5	272.25	0.0135533	C20H32	[M+H]+			C09140		31570-39-5		BioDeepDB	2	pos	2.1718e+07	1.10034e+07	2.41847e+07	1.08752e+07	1.2204e+07	8.32321e+06	8.44088e+06	2.96188e+07	1.79075e+07	2.5469e+07	3.32816e+07	2.08091e+07	2.15863e+07	9.00295e+06	2.76324e+07	2.53384e+07	6.97934e+07	1.62107e+07	1.86351e+07	7.25211e+06	1.48562e+07	1.80569e+07	2.25277e+07	1.92233e+07	2.12063e+07	1.62915e+07	1.54099e+07	1.09109e+07	1.28694e+07	1.3639e+07	8.26202e+06	7.68302e+06	2.71814e+07
M276T511_2	Homatropine	276.159	510.6	275.152	0.0831618	C16H21NO3	[M+H]+			C07814		87-00-3		BioDeepDB	2	pos	2.88528e+06	3.50981e+06	3.88535e+06	3.28177e+06	2.94661e+06	2.80229e+06	3.47306e+06	3.03601e+06	3.49398e+06	2.23937e+06	2.86747e+06	2.45459e+06	3.34926e+06	3.31169e+06	3.67507e+06	2.83065e+06	609725	3.43697e+06	2.75144e+06	5.57624e+06	3.03919e+06	2.41159e+06	2.08398e+06	2.46743e+06	1.59459e+06	501225	2.38356e+06	2.77669e+06	3.24023e+06	2.68112e+06	3.46917e+06	3.23152e+06	2.53658e+06
M298T548	3-Ketosphingosine	298.273	547.8	297.267	2.9369	C18H35NO2	[M+H]+			C06121				BioDeepDB	2	pos	5.97143e+07	8.24374e+07	4.36029e+07	9.64988e+07	8.99398e+07	5.34463e+07	7.75597e+07	7.12192e+07	4.86304e+07	5.25347e+07	4.14266e+07	3.95836e+07	1.12422e+07	6.4946e+07	4.24574e+07	1.29347e+07	8.12679e+07	6.28972e+07	4.17784e+07	7.85269e+07	5.31553e+07	9.84767e+06	3.92167e+07	5.82073e+07	6.68535e+06	1.03394e+07	9.14603e+06	7.49185e+06	5.24284e+07	6.62939e+06	1.14077e+07	4.35757e+07	8.64713e+07
M281T128	9-Riburonosyladenine	281.099	128.5	281.076	0.0194562	C10H11N5O5	[M]+			C11501				BioDeepDB	2	pos	2.40531e+06	1.91159e+06	3.82269e+06	1.76577e+06	1.6828e+06	1.74204e+06	1.12915e+06	2.91294e+06	1.33501e+06	5.13794e+06	3.95165e+06	3.62351e+06	3.8803e+06	2.5946e+06	5.51284e+06	2.05545e+06	2.13445e+06	1.93439e+06	1.82795e+06	1.82717e+06	1.80834e+06	6.8881e+06	4.28355e+06	4.17233e+06	3.84162e+06	4.9414e+06	3.33803e+06	2.08556e+06	1.97136e+06	1.92441e+06	1.88491e+06	1.8882e+06	2.1047e+06
M299T383	Enterolactone	299.127	382.9	298.12	1.44575	C18H18O4	[M+H]+			C18165		78473-71-9 / 76543-15-2		BioDeepDB	2	pos	597094	1.31991e+06	4.01387e+06	3.03633e+06	2.7063e+06	2.68972e+06	589593	677700	2.8061e+06	1.29849e+07	6.76527e+06	8.52909e+06	9.23266e+06	8.82434e+06	1.28013e+07	5.13908e+06	6.99438e+06	4.6323e+06	4.82299e+06	5.20286e+06	8.42841e+06	1.57591e+07	7.13282e+06	1.1455e+07	1.34013e+07	7.94512e+06	3.37722e+06	8.237e+06	7.23352e+06	5.8019e+06	4.8907e+06	5.93415e+06	4.4576e+06
M283T354	Qing Hau Sau	283.154	354.1	282.147	1.68107	C15H22O5	[M+H]+			C09538		63968-64-9		BioDeepDB	2	pos	6.19626e+06	5.87374e+06	5.61117e+06	5.20361e+06	5.73469e+06	5.41976e+06	6.3107e+06	6.44654e+06	5.76655e+06	5.64149e+06	6.91202e+06	6.11379e+06	6.48825e+06	7.97806e+06	5.80896e+06	7.12198e+06	6.75376e+06	6.37099e+06	5.07956e+06	4.83838e+06	4.80529e+06	4.84504e+06	5.9654e+06	5.70599e+06	5.62575e+06	4.79793e+06	5.55515e+06	4.63835e+06	5.50482e+06	4.17283e+06	5.71136e+06	5.34652e+06	6.27481e+06
M305T50	Melphalan	305.083	50.1	304.075	1.80503	C13H18Cl2N2O2	[M+H]+	Carboxylic acids and derivatives	Amino acids, peptides, and analogues	C07122		148-82-3	HMDB0015176	BioDeepDB	2	pos	2.1082e+07	7.68738e+07	7.11438e+07	8.20956e+07	7.84228e+07	8.56269e+07	2.26827e+07	3.07004e+07	6.91031e+07	1.91289e+08	1.65081e+07	2.13512e+07	7.92329e+07	6.4805e+07	1.54519e+08	3.67261e+07	2.00242e+07	4.18964e+07	3.41061e+07	5.80408e+07	4.31831e+07	1.05672e+08	1.1993e+08	3.12198e+07	2.65299e+07	9.55255e+07	6.92517e+07	1.53527e+07	1.73726e+07	4.67136e+07	5.4582e+07	4.75479e+07	1.17953e+08
M305T189	6'-Oxolividamine	305.17	189	305.159	2.24671	C12H23N3O6	[M]+			C21256	Biosynthesis of other secondary metabolites			BioDeepDB	2	pos	5.9015e+06	9.52969e+06	1.14018e+07	5.12044e+06	8.27356e+06	8.4575e+06	6.64243e+06	1.14812e+07	9.87383e+06	1.02139e+07	9.89513e+06	1.2732e+07	1.20683e+07	1.41993e+07	1.11936e+07	8.45313e+06	1.84354e+07	9.17528e+06	1.00721e+07	8.89696e+06	1.50444e+07	2.07171e+07	1.91711e+07	6.16428e+06	5.99235e+06	1.71096e+07	2.31832e+07	2.36685e+07	1.97297e+07	1.68001e+07	1.8419e+07	1.8705e+07	1.20592e+07
M311T238	N-Desmethylcitalopram	311.162	238.3	310.148	13.8695	C19H19FN2O	[M+H]+	Benzene and substituted derivatives	Phenylbutylamines	C16608	Xenobiotics biodegradation and metabolism	62498-67-3	HMDB0014021	BioDeepDB	2	pos	2.78353e+07	7.77234e+06	1.59676e+07	1.21521e+07	1.17774e+07	1.11864e+07	1.32618e+07	3.93105e+07	1.21572e+07	2.48445e+07	3.11851e+07	1.66767e+07	1.90694e+07	2.27974e+07	2.37475e+07	1.50846e+07	1.37959e+07	1.5988e+07	1.19696e+07	2.20462e+07	1.09566e+07	2.02717e+07	1.45448e+07	2.39273e+07	2.31098e+07	2.09543e+07	1.17448e+08	2.45897e+07	1.75968e+07	1.58288e+07	7.34255e+06	1.44999e+07	8.74846e+06
M293T497	12-OPDA	293.211	496.7	292.204	0.676813	C18H28O3	[M+H]+			C01226	Lipid metabolism	67204-66-4 / 85551-10-6		BioDeepDB	2	pos	1.2505e+07	4.44209e+07	3.61905e+07	1.90349e+07	9.369e+06	4.1381e+07	1.19707e+07	2.42642e+07	1.97184e+07	2.08788e+07	2.19566e+07	2.79866e+07	1.89902e+07	1.65249e+07	8.59633e+07	1.65477e+07	4.00171e+07	1.86844e+07	2.67515e+07	3.27846e+07	1.19432e+07	2.8515e+08	6.9444e+07	7.16075e+07	7.82273e+07	3.96454e+07	1.3985e+08	1.64763e+07	1.77146e+07	8.63395e+06	2.61046e+07	2.46874e+07	1.9355e+07
M293T439	13(S)-HpOTrE	293.211	439.1	310.214	12.0206	C18H30O4	[M+H-H2O]+			C04785	Lipid metabolism	67597-26-6		BioDeepDB	2	pos	4.50616e+07	1.00222e+07	4.43115e+07	3.36753e+07	2.23454e+07	1.02187e+07	4.79756e+07	1.06831e+07	4.91839e+07	9.0833e+07	1.94048e+07	1.76607e+07	2.00013e+07	5.75374e+07	1.34274e+08	8.84502e+06	1.16131e+07	3.71068e+07	9.55876e+06	2.49256e+07	2.38116e+07	5.34838e+07	6.17826e+07	6.20993e+07	5.08088e+07	5.88067e+07	4.72572e+07	6.71381e+07	6.24665e+07	5.96395e+07	3.75674e+07	4.70672e+07	5.92055e+07
M293T581	Methoprene	293.247	581.4	310.251	1.20186	C19H34O3	[M+H-H2O]+			C14308		40596-69-8 / 41205-06-5		BioDeepDB	2	pos	5.35349e+06	722430	6.76647e+06	1.71335e+06	568070	1.63617e+06	1.90908e+06	7.50663e+06	4.45681e+06	8.33795e+06	1.15969e+07	2.24558e+07	1.20789e+07	5.06127e+06	1.64305e+07	4.24976e+06	2.49098e+07	8.36449e+06	6.08848e+06	3.09499e+06	4.94151e+06	3.36195e+06	4.39785e+06	6.45416e+06	7.72002e+06	1.28328e+07	4.53729e+06	4.41279e+06	1.5207e+06	1.05586e+06	1.37224e+06	3.73098e+06	6.7084e+06
M295T231	Aspartame	295.129	231.1	294.122	0.00553571	C14H18N2O5	[M+H]+	Carboxylic acids and derivatives	Amino acids, peptides, and analogues	C11045	Sensory system	22839-47-0	HMDB0001894	BioDeepDB	2	pos	747640	1.64928e+06	1.60193e+06	2.09393e+06	1.64521e+06	1.03432e+07	3.64861e+06	1.69295e+06	1.10935e+06	1.53561e+06	1.15368e+06	1.09663e+06	8.15578e+06	7.09626e+06	2.13788e+07	1.36315e+06	1.30872e+06	1.01313e+06	1.35086e+06	9.04393e+06	1.1937e+07	1.22213e+06	1.55205e+06	1.28794e+06	1.248e+06	1.53434e+06	804844	1.43748e+06	6.82954e+06	1.92133e+07	2.11385e+07	1.8379e+07	1.21818e+07
M313T386	Levonorgestrel	313.216	386.5	312.209	0.0839404	C21H28O2	[M+H]+	Steroids and steroid derivatives	Estrane steroids	C08153		797-63-7 / 6533-00-2	HMDB0014511	BioDeepDB	2	pos	1.12513e+07	1.62785e+07	1.89497e+07	1.45945e+07	1.67677e+07	1.47988e+07	1.66605e+07	1.58347e+07	1.69325e+07	1.84422e+07	1.80171e+07	1.69461e+07	1.5582e+07	1.80259e+07	9.33157e+06	1.04692e+06	1.06559e+07	4.95286e+06	4.74535e+06	1.52145e+07	1.40363e+07	2.59147e+07	2.25007e+07	2.37201e+07	2.62763e+07	2.34665e+07	1.59271e+07	1.74318e+07	1.8598e+07	1.70099e+07	1.63556e+07	1.37149e+07	1.0069e+07
M299T528	cis-9,10-Epoxystearic acid	299.257	528.4	298.251	0.277473	C18H34O3	[M+H]+			C19418		2443-39-2 / 24560-98-3		BioDeepDB	2	pos	2.94248e+08	4.75533e+08	1.04273e+09	6.62073e+08	5.74559e+08	4.89164e+08	4.70726e+08	4.9431e+08	3.84189e+08	3.32831e+08	3.80939e+08	1.28247e+09	3.80627e+08	5.40366e+08	3.50024e+08	5.18096e+08	4.61104e+08	1.62402e+08	8.10647e+08	4.16125e+08	4.9243e+08	3.8522e+08	4.49581e+08	4.7952e+08	1.04745e+09	4.87101e+08	1.00695e+09	7.73195e+08	1.07678e+08	2.56681e+08	4.33018e+08	5.3384e+08	6.87261e+08
M299T636	9,10-Dihydroxystearate	299.257	636.1	316.261	11.4751	C18H36O4	[M+H-H2O]+			C19622				BioDeepDB	2	pos	8.9236e+06	9.81683e+06	1.95847e+07	1.13683e+07	1.32551e+07	1.17356e+07	6.50365e+06	1.26646e+07	1.06472e+07	1.84753e+07	1.22323e+07	1.6575e+07	1.37072e+07	8.5217e+06	1.08449e+07	2.21113e+06	2.84383e+06	2.00199e+06	1.81755e+06	3.29979e+06	2.19209e+06	7.54641e+06	8.15873e+06	9.25366e+06	9.5439e+06	7.55216e+06	7.79451e+06	2.20409e+06	2.13159e+06	1.59174e+06	1.37008e+06	1.49474e+06	3.42311e+06
M300T519	(R)-10-Hydroxystearate	300.273	519.3	300.266	21.314	C18H36O3	[M]+			C03195		638-26-6		BioDeepDB	2	pos	8.75366e+06	1.06964e+07	2.19961e+07	1.15612e+07	1.11113e+07	9.41022e+06	8.69025e+06	1.64925e+07	1.17574e+07	2.39808e+07	1.97528e+07	1.94675e+07	4.52127e+07	2.8523e+07	2.41978e+07	5.25964e+06	5.774e+06	5.525e+06	6.0653e+06	1.85028e+07	1.2867e+07	1.76806e+07	1.83972e+07	9.07137e+06	9.81854e+06	8.29139e+06	1.93893e+07	3.66073e+07	5.75481e+07	3.92146e+07	4.40719e+07	4.26174e+07	1.33975e+07
M301T397_1	Menthyl pyrrolidone carboxylate	301.2	397.2	318.204	11.7331	C16H30O6	[M+H-H2O]+	Prenol lipids	Terpene glycosides	C03962		52528-10-6	HMDB0032368	BioDeepDB	2	pos	1.68743e+06	8.39019e+06	3.19733e+06	3.80093e+06	2.22168e+06	2.14178e+06	1.25269e+07	414262	306110	2.12009e+06	2.02783e+06	296514	3.76521e+06	8.11867e+06	2.51381e+06	274026	184017	332844	1.64606e+06	4.50893e+06	1.72838e+06	330690	1.82021e+06	529056	93431.3	223060	495531	4.42933e+06	3.03448e+06	4.70981e+06	1.16001e+07	9.05144e+06	5.6893e+06
M321T397	8,9-EET	321.242	397.2	320.235	2.10433	C20H32O3	[M+H]+	Fatty Acyls	Fatty acids and conjugates	C14769	Circulatory system; Nervous system; Sensory system; Endocrine system; Lipid metabolism	81246-85-7 / NA	HMDB0002232	BioDeepDB	2	pos	3.56618e+06	3.4111e+06	4.53718e+06	5.25357e+06	3.96819e+06	3.72884e+06	4.25296e+06	1.35406e+06	2.37334e+06	7.34767e+06	3.93646e+06	1.32754e+06	9.54466e+06	9.11802e+06	1.13639e+07	840014	700256	823369	1.6671e+06	4.83683e+06	4.77866e+06	4.64131e+06	3.14654e+06	3.07845e+06	3.86442e+06	1.64232e+06	4.0644e+06	1.69225e+07	1.71894e+07	4.44177e+06	1.08585e+07	1.27555e+07	3.83225e+06
M309T388	2,3-Dinor-8-iso prostaglandin F2alpha	309.206	388.2	326.209	0.0906234	C18H30O5	[M+H-H2O]+			C14794	Lipid metabolism	221664-05-7		BioDeepDB	2	pos	2.34071e+07	2.76084e+07	3.92252e+07	2.33537e+07	2.65843e+07	2.03214e+07	2.60047e+07	4.18982e+07	3.55015e+07	2.76228e+07	1.42811e+07	3.5406e+07	2.15137e+07	6.11926e+06	4.79709e+07	2.50402e+07	1.31502e+07	1.88639e+07	1.69655e+07	1.70625e+07	4.80423e+07	3.27885e+07	5.02991e+06	1.8683e+07	1.72014e+07	4.28119e+06	1.31681e+07	2.26861e+07	8.30827e+06	7.69466e+06	2.24233e+07	1.91028e+07	3.36179e+07
M317T429	5a-Pregnane-3,20-dione	317.247	429.1	316.24	0.0123007	C21H32O2	[M+H]+	Steroids and steroid derivatives	Pregnane steroids	C03681	Lipid metabolism	566-65-4	HMDB0003759	BioDeepDB	2	pos	4.71585e+06	2.14845e+06	2.23925e+06	2.64796e+06	2.34389e+06	2.62751e+06	816423	6.6553e+06	1.56225e+06	3.89076e+06	1.88186e+06	3.4776e+06	1.07476e+06	575788	3.16755e+06	1.68976e+06	4.25774e+06	1.30216e+07	1.59839e+06	2.62965e+06	3.05977e+06	597250	977206	864059	6.39299e+06	1.56631e+06	7.57268e+06	1.04951e+06	2.25291e+06	1.90733e+06	726753	542954	2.70723e+06
M335T342	Delta-12-Prostaglandin J2	335.222	342.4	334.214	0.409297	C20H30O4	[M+H]+	Fatty Acyls	Eicosanoids	C05958	Lipid metabolism	87893-54-7	HMDB0004238	BioDeepDB	2	pos	1.45076e+07	5.17862e+06	1.86778e+07	1.72392e+07	5.58335e+06	1.89457e+07	6.55597e+06	2.56813e+07	1.8936e+07	1.56013e+07	1.27382e+07	1.66491e+07	1.77259e+07	1.80084e+07	2.91893e+07	1.52283e+07	3.73445e+06	3.98225e+06	3.5874e+06	1.86491e+07	2.05041e+07	1.32725e+07	1.50965e+07	4.03985e+06	1.44439e+07	4.13012e+06	2.33052e+06	9.14902e+06	4.91046e+06	5.9762e+06	6.75224e+06	1.34618e+07	1.34814e+07
M335T478	Prostaglandin-c2	335.218	477.9	334.214	1.3948	C20H30O4	[M+H]+	Fatty Acyls	Eicosanoids	C05955	Lipid metabolism; Nervous system	49825-91-4	HMDB0060095	BioDeepDB	2	pos	7.42317e+06	3.2615e+07	2.59088e+06	1.6139e+07	4.33595e+06	2.89082e+07	1.12094e+07	4.30901e+06	1.37966e+06	2.96699e+06	2.04802e+06	6.51167e+06	9.85637e+06	1.22146e+07	2.81749e+07	6.91308e+07	5.17585e+06	4.624e+07	2.98658e+07	9.41668e+06	1.27045e+07	1.02172e+07	1.00041e+07	2.90583e+06	1.58448e+06	3.33256e+06	2.49957e+06	4.33475e+06	8.05564e+06	9.95443e+06	6.98477e+06	1.72017e+07	1.86962e+07
M319T235	Fluvoxamine	319.165	234.8	318.156	6.30605	C15H21F3N2O2	[M+H]+	Benzene and substituted derivatives	Trifluoromethylbenzenes	C07571		54739-18-3	HMDB0014322	BioDeepDB	2	pos	1.09846e+07	2.96905e+06	4.2227e+06	4.84704e+06	9.18801e+06	9.92664e+06	4.04334e+06	1.68288e+07	4.29634e+06	7.26563e+06	9.06072e+06	2.17812e+06	4.71073e+06	7.10304e+06	1.6308e+06	8.29503e+06	2.03351e+07	8.76138e+06	9.24295e+06	7.13807e+06	8.41007e+06	4.55426e+06	6.39183e+06	7.60241e+06	9.2536e+06	1.49019e+07	6.20269e+06	9.16208e+06	7.17029e+06	7.22256e+06	7.63634e+06	5.92422e+06	4.8332e+06
M319T446	5(S)-HpETE	319.226	445.6	336.23	1.55042	C20H32O4	[M+H-H2O]+			C05356	Lipid metabolism; Nervous system; Endocrine system	71774-08-8		BioDeepDB	2	pos	890988	4.03215e+06	2.52626e+06	3.49408e+06	2.16399e+06	1.1414e+06	3.00091e+06	123159	723487	1.07502e+06	1.53471e+06	87078.2	1.86921e+06	2.41064e+06	1.60211e+06	601478	400323	132559	820326	1.89212e+06	2.41469e+06	3.08621e+06	1.77875e+06	1.21449e+06	176987	861693	1.3328e+06	2.79025e+06	3.11211e+06	1.68052e+06	3.18553e+06	4.51602e+06	3.90208e+06
M325T244	Citalopram	325.175	244.3	324.164	1.04657	C20H21FN2O	[M+H]+	Benzene and substituted derivatives	Phenylbutylamines	C07572	Xenobiotics biodegradation and metabolism	59729-33-8	HMDB0005038	BioDeepDB	2	pos	1.39516e+08	1.0814e+08	1.51036e+08	9.06397e+07	9.57757e+07	1.13107e+08	7.27674e+06	1.55663e+08	1.25248e+08	1.04561e+08	7.47949e+07	7.32637e+07	7.12222e+07	1.47213e+08	7.2249e+07	5.31275e+07	1.91257e+08	4.85361e+07	1.27812e+08	1.49952e+08	1.80556e+08	2.03418e+08	2.1334e+08	2.0212e+08	1.84817e+08	1.96166e+08	2.59451e+08	1.56707e+08	5.24277e+07	1.75305e+08	1.42967e+08	1.13766e+08	1.42992e+08
M327T357	Pentaporphyrin I	327.168	357.3	327.147	0.37901	C19H21NO4	[M-H2O+NH4]+	Tetrapyrroles and derivatives	Porphyrins	C09541		3019-51-0	HMDB0000839	BioDeepDB	2	pos	1.10907e+07	5.27169e+06	7.4067e+06	4.83923e+06	6.84323e+06	8.42325e+06	7.8249e+06	2.1364e+07	1.87583e+07	1.16468e+07	1.03971e+07	8.33374e+06	5.54565e+06	6.2288e+06	4.97625e+06	8.60017e+06	2.63872e+06	9.27468e+06	7.82534e+06	2.01307e+06	1.44733e+06	1.87543e+07	7.43633e+06	6.34385e+06	1.14506e+07	6.45839e+06	1.11625e+07	4.30884e+06	8.38936e+06	4.93025e+06	2.52538e+06	1.72645e+06	3.00126e+06
M330T52	Salutaridinol	330.139	51.6	329.163	0.685543	C19H23NO4	[M+H]+			C05220		3271-79-2		BioDeepDB	2	pos	1.56783e+07	4.82321e+07	9.34094e+07	6.73582e+07	5.36046e+07	4.35397e+07	3.24193e+07	4.29758e+07	4.59466e+07	4.87906e+07	2.40631e+07	3.27107e+07	3.93944e+07	2.31017e+07	3.87827e+07	2.42017e+06	7.09002e+06	3.68655e+06	7.41395e+06	8.36271e+06	8.04631e+06	1.36675e+07	2.26229e+07	1.89053e+07	1.23169e+07	2.15269e+07	1.93845e+07	2.96271e+07	3.0985e+06	2.27608e+06	6.74009e+06	7.35544e+06	9.86019e+06
M329T343	21-Deoxycortisol	329.212	343.5	346.214	14.6836	C21H30O4	[M+H-H2O]+	Steroids and steroid derivatives	Pregnane steroids	C05497	Lipid metabolism	641-77-0	HMDB0004030	BioDeepDB	2	pos	379986	467493	754005	161966	386714	573048	648922	1.6875e+06	644154	2.22909e+06	1.34061e+06	3.70966e+06	160704	536638	1.57045e+06	1.0617e+06	1.82417e+06	1.00329e+06	267840	1.14926e+06	1.12198e+06	1.05177e+06	1.75526e+06	2.48243e+06	1.34944e+06	1.68726e+06	679459	2.53836e+06	873306	145614	1.57592e+06	1.04068e+06	1.17956e+06
M331T368	17alpha,21-Dihydroxypregnenolone	331.226	367.9	348.23	10.3675	C21H32O4	[M+H-H2O]+	Steroids and steroid derivatives	Hydroxysteroids	C05487	Lipid metabolism	1167-48-2	HMDB0006762	BioDeepDB	2	pos	1.16303e+07	7.13249e+06	8.03084e+06	9.06841e+06	7.56662e+06	9.92054e+06	1.39289e+07	1.15122e+07	9.8019e+06	4.6203e+06	2.64635e+06	1.57679e+06	3.65191e+06	2.75811e+06	4.60197e+06	2.80114e+06	1.84313e+06	2.20485e+06	2.54821e+06	2.48793e+06	2.68721e+06	2.16766e+06	6.87862e+06	2.55203e+06	2.98319e+06	2.90798e+06	5.38018e+06	2.5724e+06	3.23221e+06	3.20762e+06	3.43558e+06	3.12991e+06	4.31427e+06
M332T377	Malvidin	332.085	377.4	331.082	12.8762	C17H15O7	[M+H]+			C08716		643-84-5 / 10463-84-0		BioDeepDB	2	pos	4.62092e+06	3.93158e+06	5.99864e+06	4.40606e+06	3.65765e+06	3.60164e+06	4.65387e+06	2.38278e+07	4.83013e+06	1.45767e+07	1.19935e+07	1.76926e+07	1.54938e+07	8.3808e+06	1.69522e+07	8.06647e+06	7.72636e+06	7.51899e+06	9.03253e+06	4.66035e+06	2.7745e+06	1.08326e+07	1.17712e+07	8.2852e+06	1.63108e+07	8.27827e+06	4.60412e+06	1.13364e+07	6.68561e+06	6.56261e+06	7.31421e+06	1.18521e+07	1.20357e+07
M337T412	Prostaglandin F2b	337.235	411.8	354.241	4.54876	C20H34O5	[M+H-H2O]+	Fatty Acyls	Eicosanoids	C02314		4510-16-1 / 89847-02-9	HMDB0001483	BioDeepDB	2	pos	3.73007e+06	5.04532e+06	5.00349e+06	4.78823e+06	4.88885e+06	550598	4.21823e+06	5.21817e+06	7.89644e+06	3.87241e+06	3.50306e+06	5.3364e+06	3.49445e+06	274703	3.77503e+06	456010	6.43114e+06	564415	103387	63147	3.61472e+06	3.74872e+06	4.31557e+06	3.83296e+06	2.649e+06	4.32124e+06	3.64581e+06	4.25263e+06	3.65168e+06	402351	71997.4	102476	595027
M355T84	Tetrahydropalmatine	355.186	84.4	355.178	22.2418	C21H25NO4	[M]+			C02890		483-14-7 / 10097-84-4		BioDeepDB	2	pos	2.06825e+06	7.32201e+06	2.24652e+06	2.00534e+06	3.85952e+06	1.67465e+06	5.14474e+06	3.0032e+06	3.88135e+06	5.7795e+06	3.11364e+06	4.22062e+06	5.37104e+06	4.06101e+06	9.07707e+06	3.30272e+06	4.12937e+06	3.19439e+06	2.97605e+06	2.73183e+06	3.73161e+06	1.58465e+07	1.26698e+07	1.31393e+07	1.06707e+07	8.95242e+06	7.1596e+06	5.80177e+06	7.1882e+06	7.17345e+06	6.62751e+06	5.72242e+06	7.82259e+06
M339T369	5,6-DHET	339.251	369.3	338.246	0.583812	C20H34O4	[M+H]+	Fatty Acyls	Eicosanoids	C14772	Lipid metabolism; Nervous system	213382-49-1	HMDB0002343	BioDeepDB	2	pos	1.21506e+07	8.87095e+06	7.08236e+07	1.21595e+06	2.00195e+06	1.03067e+07	1.56103e+06	2.92715e+07	2.36176e+06	8.2101e+07	8.46331e+07	6.5659e+07	6.63346e+07	1.73267e+06	5.66129e+07	2.40425e+07	8.37928e+07	2.50678e+07	2.04449e+07	1.06179e+07	1.26267e+07	1.06723e+07	1.24739e+07	1.11751e+07	2.12657e+07	2.19256e+07	1.90558e+06	2.6519e+07	1.90822e+06	1.5329e+06	1.19899e+07	1.04683e+07	9.70655e+06
M346T93	L-Alanyl-gamma-D-glutamyl-L-lysine	346.197	93.5	346.185	1.74074	C14H26N4O6	[M]+			C21160				BioDeepDB	2	pos	1.94291e+06	1.79952e+06	1.19069e+06	1.88643e+06	4.16061e+06	446619	2.21049e+06	736149	2.56991e+06	6.60121e+06	5.98876e+06	9.19224e+06	2.58731e+06	2.34799e+06	3.06968e+06	1.72445e+06	1.43017e+07	3.10446e+06	985379	1.59956e+06	1.59024e+06	1.45568e+07	2.85669e+06	1.31918e+07	1.33689e+07	1.57867e+07	8.03957e+06	6.25257e+07	275118	229770	2.51085e+06	1.32457e+07	776748
M369T333	11-Dehydro-thromboxane B2	369.224	333.4	368.22	0.377626	C20H32O6	[M+H]+	Fatty Acyls	Eicosanoids	C05964	Lipid metabolism; Nervous system	67910-12-7	HMDB0004242	BioDeepDB	2	pos	7.26704e+07	2.5905e+07	6.3014e+07	4.15624e+07	7.57227e+07	1.01821e+08	1.1102e+08	2.21908e+07	6.68445e+07	1.19334e+08	5.03165e+07	1.2525e+07	1.41153e+08	2.10168e+08	1.67598e+08	2.10676e+07	4.64293e+07	2.55515e+07	3.05234e+07	1.12895e+08	6.61741e+07	4.22628e+07	1.86716e+07	1.64795e+07	1.52041e+07	2.83137e+07	1.86915e+07	1.9234e+08	2.2076e+08	2.14919e+08	2.37153e+08	1.74854e+08	1.82892e+08
M351T369	Prostaglandin G2	351.214	369.3	368.22	0.0366718	C20H32O6	[M+H-H2O]+	Fatty Acyls	Eicosanoids	C05956	Lipid metabolism; Immune system; Nervous system	51982-36-6	HMDB0003235	BioDeepDB	2	pos	2.30542e+07	1.07138e+07	2.00685e+07	1.57665e+07	1.44721e+07	1.64457e+07	3.02149e+07	1.08558e+07	2.47202e+06	4.27532e+07	9.52284e+06	1.09491e+06	4.33255e+07	6.61025e+07	3.53642e+07	980339	1.66775e+06	1.31698e+06	1.98733e+06	3.52512e+07	2.50189e+07	1.6619e+07	3.57413e+06	1.27397e+07	3.42856e+06	2.66173e+06	4.03736e+06	5.05143e+07	7.48677e+07	7.55537e+07	6.47038e+07	5.68658e+07	9.17525e+07
M369T453_1	Misoprostol	369.261	452.7	368.256	7.98965	C21H36O5	[M+H]+			C07227		59122-46-2		BioDeepDB	2	pos	2.90769e+07	3.57373e+07	3.90308e+07	1.70625e+07	1.61197e+07	3.18648e+07	2.40869e+07	2.15402e+07	1.62041e+07	4.30623e+07	2.17555e+07	1.22101e+07	2.72107e+07	3.06764e+07	1.86123e+07	2.02277e+07	5.76439e+07	2.77746e+07	1.86495e+07	1.97392e+07	2.61833e+07	4.24699e+07	4.4079e+07	3.24296e+07	3.36673e+07	6.92719e+07	8.37367e+07	5.03893e+07	4.54126e+07	3.50259e+07	5.52599e+07	2.75508e+07	2.68214e+07
M353T417_1	(13E)-11a-Hydroxy-9,15-dioxoprost-13-enoic acid	353.229	417	352.225	1.55131	C20H32O5	[M+H]+	Fatty Acyls	Eicosanoids	C04654		22973-19-9	HMDB0001320	BioDeepDB	2	pos	5.91368e+07	7.35169e+07	4.08124e+07	6.1263e+07	9.38601e+07	1.33301e+08	6.36304e+07	8.65084e+07	8.01088e+07	3.11688e+07	2.61797e+07	1.27409e+08	5.31843e+07	5.88184e+07	1.4434e+07	1.10475e+08	1.60139e+08	9.77254e+07	1.14094e+08	4.74e+07	1.16799e+08	8.17552e+07	9.30026e+07	1.81699e+08	6.89432e+07	7.59193e+07	9.48551e+07	4.80628e+07	7.69918e+07	1.73215e+08	1.03787e+08	8.9225e+07	4.16809e+07
M371T400	6-Keto-prostaglandin F1a	371.258	400.2	370.236	0.340814	C20H34O6	[M+H]+	Fatty Acyls	Eicosanoids	C05961	Lipid metabolism	58962-34-8	HMDB0002886	BioDeepDB	2	pos	4.86889e+07	5.03221e+07	8.5475e+07	7.097e+06	1.14679e+07	6.52243e+06	4.59775e+07	7.29514e+07	4.98139e+07	7.54069e+07	7.00676e+07	5.78448e+07	4.21152e+07	3.19063e+07	3.99862e+07	6.93376e+07	4.13573e+07	8.94319e+07	6.98305e+07	6.12169e+07	9.2544e+07	1.70093e+08	1.51104e+08	1.80169e+08	1.44283e+08	1.78651e+08	1.13323e+08	5.11538e+07	3.33986e+07	8.24614e+06	3.36232e+07	1.01871e+07	7.49336e+06
M353T280	Prostaglandin I2	353.235	279.6	352.225	8.351	C20H32O5	[M+H]+			C01312	Circulatory system; Signal transduction; Lipid metabolism; Signaling molecules and interaction; Immune system	35121-78-9		BioDeepDB	2	pos	3.07188e+06	3.79396e+06	6.92347e+06	3.3698e+06	2.48574e+06	2.5095e+06	2.60568e+06	9.67598e+06	4.97941e+06	1.99667e+06	7.21174e+06	2.14364e+07	7.05482e+06	3.02674e+06	8.02472e+06	6.80513e+06	1.77386e+07	6.0579e+06	6.33004e+06	3.78985e+06	4.95779e+06	5.47499e+06	5.85387e+06	5.81596e+06	6.13636e+06	9.47082e+06	3.06598e+06	5.68164e+06	3.98092e+06	5.27325e+06	3.15641e+06	4.05519e+06	1.02781e+06
M353T310	15-Keto-prostaglandin F2a	353.242	310.5	352.225	27.2448	C20H32O5	[M+H]+	Fatty Acyls	Eicosanoids	C05960	Lipid metabolism	35850-13-6	HMDB0004240	BioDeepDB	2	pos	1.03042e+07	5.46916e+07	5.89618e+07	1.23642e+07	4.25749e+07	3.49634e+07	2.14859e+07	1.84001e+07	1.49355e+07	5.24946e+07	5.66916e+07	2.32111e+07	5.29548e+07	7.92887e+06	6.98849e+07	9.00841e+06	1.7775e+07	2.32891e+07	9.05717e+06	2.69676e+07	2.43787e+07	5.44981e+07	5.93643e+07	2.16258e+07	6.00726e+07	1.96185e+07	8.24368e+06	2.01611e+07	6.48549e+06	7.37047e+06	1.56685e+07	1.84746e+07	1.36261e+07
M353T428	Prostaglandin E2	353.248	427.9	352.225	2.08247	C20H32O5	[M+H]+	Fatty Acyls	Eicosanoids	C00584	Cancer: overview; Nervous system; Signal transduction; Sensory system; Endocrine system; Digestive system; Lipid metabolism; Signaling molecules and interaction; Immune disease; Immune system; Infectious disease: parasitic; Infectious disease: viral	363-24-6	HMDB0001220	BioDeepDB	2	pos	2.12195e+06	5.57137e+06	4.62389e+06	3.91641e+06	5.31812e+06	5.50963e+06	4.72291e+06	1.4584e+06	2.81908e+06	5.55478e+06	2.52184e+06	1.45967e+06	5.57437e+06	6.04879e+06	7.08746e+06	1.93734e+06	1.34679e+06	1.95018e+06	2.01718e+06	7.29524e+06	6.70105e+06	1.75929e+06	3.74477e+06	3.66006e+06	2.05856e+06	1.41653e+06	884252	7.40425e+06	1.50962e+07	9.58072e+06	1.60743e+07	1.37386e+07	1.3325e+07
M374T426_2	3-Oxo-5beta-cholanate	374.277	426.4	374.282	12.5575	C24H38O3	[M]+			C03070		1553-56-6		BioDeepDB	2	pos	6.43584e+08	2.74667e+08	4.92209e+08	3.04395e+08	3.77121e+08	3.00382e+08	6.87397e+08	5.70816e+08	4.54584e+08	3.05068e+08	2.00105e+08	1.41537e+09	2.63416e+08	1.89584e+08	4.56484e+08	1.40859e+09	3.53247e+08	5.46874e+08	4.27879e+08	2.10153e+08	1.72775e+08	1.74525e+08	2.18863e+08	1.82211e+08	1.72651e+08	4.38487e+08	2.01776e+08	1.94611e+08	1.06419e+08	1.02507e+08	2.06291e+08	2.18507e+08	1.1755e+08
M363T399	18-Hydroxycorticosterone	363.215	398.9	362.209	1.40926	C21H30O5	[M+H]+	Steroids and steroid derivatives	Hydroxysteroids	C01124	Lipid metabolism; Endocrine system	561-65-9	HMDB0000319	BioDeepDB	2	pos	514051	4.11951e+06	3.19662e+06	5.37908e+06	1.73263e+06	4.61013e+06	8.0251e+06	3.24105e+06	8.10869e+06	2.12273e+07	1.08372e+07	1.14366e+07	3.89588e+06	4.9504e+06	1.1843e+07	3.63038e+06	1.68711e+06	4.67318e+06	2.96242e+06	5.13563e+06	3.02033e+06	1.24352e+06	1.1098e+06	1.17827e+06	3.11151e+06	3.39169e+06	1.45698e+06	8.92409e+06	6.07239e+06	1.19357e+07	3.15776e+06	4.41686e+06	2.97813e+06
M362T322	Aurachin B	362.253	322.4	379.251	26.8707	C25H33NO2	[M+H-H2O]+			C21140		108354-12-7		BioDeepDB	2	pos	73199.1	117059	150714	45055.7	130932	88142.6	145617	165651	146246	5.94967e+06	1.95988e+07	5.23651e+06	1.2624e+07	9.30705e+06	1.75165e+07	5.21145e+06	5.47241e+06	5.20473e+06	2.09552e+06	2.0451e+07	3.86285e+07	1.05149e+08	1.27146e+08	1.53523e+08	2.87368e+07	9.51081e+07	8.45113e+07	5.71104e+06	4.60481e+06	4.43602e+06	5.96228e+06	3.64544e+06	9.01707e+06
M363T289	Cortisol	363.238	289.4	362.209	0.064351	C21H30O5	[M+H]+	Steroids and steroid derivatives	Hydroxysteroids	C00735	Endocrine and metabolic disease; Cancer: overview; Excretory system; Digestive system; Endocrine system; Lipid metabolism; Signaling molecules and interaction; Cancer: specific types	50-23-7	HMDB0000063	BioDeepDB	2	pos	2.2544e+06	2.30772e+06	3.12823e+06	2.22945e+06	2.48759e+06	1.45427e+06	1.72788e+06	4.13031e+06	1.68177e+06	6.57799e+06	6.42155e+06	9.11007e+06	6.69525e+06	4.13085e+06	6.80076e+06	7.8687e+06	1.41095e+07	1.01076e+07	9.35991e+06	7.16365e+06	8.97738e+06	6.45322e+06	6.99184e+06	8.38029e+06	2.87929e+06	5.70258e+06	5.20466e+06	5.92279e+06	3.41839e+06	3.31212e+06	5.08177e+06	4.94777e+06	5.90064e+06
M383T571	7-Dehydrodesmosterol	383.329	571.4	382.324	5.67659	C27H42O	[M+H]+	Steroids and steroid derivatives	Cholestane steroids	C05107	Lipid metabolism	1715-86-2	HMDB0003896	BioDeepDB	2	pos	1.15984e+07	1.63675e+06	1.10863e+07	3.41729e+06	6.05461e+06	5.82638e+06	5.14481e+06	1.54491e+07	8.82513e+06	8.23729e+06	7.57945e+06	1.02369e+07	5.29745e+06	2.01029e+06	5.23988e+06	5.8076e+06	1.3859e+07	8.36868e+06	6.77753e+06	3.69814e+06	6.7222e+06	5.37924e+06	5.17784e+06	5.00216e+06	3.88813e+06	8.83511e+06	4.00636e+06	7.67169e+06	2.88389e+06	3.19592e+06	2.71382e+06	3.01464e+06	3.68556e+06
M389T430	3-Geranylgeranylindole	389.313	429.6	389.308	11.5588	C28H39N	[M]+			C20525				BioDeepDB	2	pos	3.64371e+06	3.29816e+06	2.82946e+06	1.91821e+06	2.07483e+06	2.90487e+06	2.80229e+06	4.95727e+06	1.88593e+06	3.32119e+06	3.18476e+06	3.71498e+06	4.59302e+06	3.24861e+06	8.19194e+06	4.14613e+06	3.43737e+06	3.67103e+06	2.78248e+06	3.89542e+06	2.8421e+06	3.5671e+06	4.62495e+06	4.61578e+06	3.5342e+06	5.14737e+06	3.0855e+06	3.38539e+06	2.28396e+06	2.78103e+06	2.68713e+06	2.93161e+06	6.47425e+06
M376T586	Docosatetraenoyl Ethanolamide	376.317	585.7	375.314	0.845349	C24H41NO2	[M+H]+			C13829		150314-35-5		BioDeepDB	2	pos	7.83305e+07	3.69676e+07	1.14992e+07	5.16024e+07	6.28601e+07	7.75514e+07	7.68756e+07	8.71429e+07	1.36605e+07	4.83265e+07	5.75979e+07	4.2047e+07	5.17346e+07	5.84606e+07	8.63867e+06	5.65946e+07	1.08019e+08	8.11209e+07	6.32001e+07	9.30928e+07	9.11949e+07	2.58114e+07	2.92948e+07	4.91971e+07	2.02805e+07	5.34109e+07	9.77477e+06	8.4408e+07	1.28063e+08	1.17216e+08	8.40975e+07	8.3786e+07	6.47465e+07
M395T531	Tylactone	395.29	530.6	394.272	26.3705	C23H38O5	[M+H]+			C12000		74758-60-4		BioDeepDB	2	pos	8.67455e+06	8.55748e+06	8.91203e+06	1.48148e+07	9.61014e+06	1.124e+07	9.55067e+06	1.38504e+07	8.74055e+06	1.28665e+07	9.89019e+06	8.56731e+06	7.76501e+06	1.03289e+07	6.97724e+06	8.20225e+06	1.00988e+07	1.40857e+07	1.08061e+07	7.1974e+06	6.35181e+06	1.9345e+07	1.74654e+07	1.55617e+07	1.30993e+07	1.10805e+07	1.85812e+07	7.52185e+06	8.41775e+06	9.51071e+06	7.8042e+06	6.19672e+06	7.77108e+06
M394T615	Ergosta-5,7,22,24(28)-tetraen-3beta-ol	394.331	615	394.324	18.5124	C28H42O	[M]+			C05440	Lipid metabolism	29560-24-5		BioDeepDB	2	pos	1.14902e+06	759941	8.56152e+06	4.32668e+06	2.61118e+06	3.64387e+06	2.94857e+06	5.01571e+06	709876	1.53604e+07	2.14465e+07	3.21861e+07	1.24879e+07	6.21616e+06	1.29158e+07	1.36882e+07	3.33972e+07	1.4408e+07	1.22327e+07	6.2655e+06	1.22831e+07	2.18242e+06	2.6426e+06	3.15679e+06	2.36292e+06	5.37538e+06	1.30781e+06	1.3746e+07	9.15482e+06	1.12381e+07	6.90466e+06	9.86209e+06	5.20086e+06
M384T51	Lacto-N-biose I	384.15	51.5	383.143	0.0117349	C14H25NO11	[M+H]+	Organooxygen compounds	Carbohydrates and carbohydrate conjugates	C06372		50787-09-2	HMDB0006575	BioDeepDB	2	pos	5.99469e+07	7.52184e+07	5.4306e+07	4.87342e+07	5.28924e+07	5.14113e+07	5.59977e+07	1.12615e+08	5.37195e+07	1.08431e+08	9.75088e+07	8.74759e+07	6.77381e+07	5.52476e+07	8.08675e+07	5.93783e+07	7.17588e+07	1.09102e+08	5.58629e+07	5.1275e+07	5.97225e+07	1.74611e+08	1.86071e+08	1.4596e+08	1.4766e+08	1.52859e+08	1.10463e+08	6.25767e+07	5.80503e+07	6.25296e+07	9.22826e+07	8.62353e+07	5.40918e+07
M385T314	16-Methoxy-2,3-dihydro-3-hydroxytabersonine	385.219	313.5	384.205	0.319499	C22H28N2O4	[M+H]+			C04578				BioDeepDB	2	pos	1.51909e+07	6.87705e+06	7.05929e+06	9.78696e+06	1.36531e+07	4.90903e+06	1.17778e+07	3.67117e+06	3.75125e+06	1.62038e+07	9.24305e+06	3.48467e+06	1.83803e+07	4.51765e+06	1.55729e+07	2.01697e+07	4.59286e+07	1.81022e+07	1.82877e+07	2.53528e+07	1.57203e+07	6.06815e+06	5.73684e+06	1.57765e+07	1.72939e+07	6.66558e+06	5.71901e+06	8.24733e+06	4.04274e+06	3.69883e+06	8.60734e+06	1.32483e+07	1.3533e+07
M385T620	Zymosterol intermediate 2	385.348	620.5	384.339	3.17635	C27H44O	[M+H]+	Steroids and steroid derivatives	Cholestane steroids	C05437	Lipid metabolism	128-33-6	HMDB0006271	BioDeepDB	2	pos	3.14468e+06	2.92803e+06	3.24397e+06	2.93214e+06	4.94891e+06	8.88679e+06	1.66094e+06	3.86487e+06	2.47603e+06	1.84698e+06	2.66057e+06	3.43838e+06	2.08717e+06	3.62705e+06	2.07169e+06	3.80359e+06	2.9138e+06	3.32706e+06	3.57081e+06	2.26542e+06	1.31723e+06	2.29796e+06	2.5079e+06	2.40186e+06	3.47242e+06	1.81882e+06	3.8182e+06	4.57401e+06	2.60904e+06	8.04739e+06	3.79835e+06	2.60053e+06	2.33796e+06
M387T344	5'-Oxoaverantin	387.106	343.5	386.1	3.03793	C20H18O8	[M+H]+			C20502				BioDeepDB	2	pos	9.02439e+06	1.0157e+07	1.05908e+07	9.8466e+06	9.26548e+06	9.61106e+06	5.98726e+06	9.59713e+06	6.3259e+06	1.31498e+07	1.01508e+07	1.22933e+07	1.00414e+07	8.13556e+06	7.97779e+06	9.90835e+06	1.13896e+07	1.18954e+07	1.2619e+07	1.18774e+07	1.42322e+07	6.04157e+06	7.27902e+06	6.36469e+06	5.16554e+06	7.91862e+06	6.0461e+06	8.39846e+06	1.00396e+07	9.72978e+06	3.72098e+06	826868	2.63927e+06
M405T388	Lovastatin	405.263	388.1	404.256	2.16156	C24H36O5	[M+H]+	Lactones	Delta valerolactones	C07074		75330-75-5	HMDB0014372	BioDeepDB	2	pos	3.83013e+06	3.86475e+06	1.37514e+07	5.82747e+06	6.56375e+06	5.41868e+06	5.77247e+06	7.80124e+06	3.58553e+06	1.71881e+07	2.04428e+07	2.27544e+07	1.50542e+07	1.02609e+07	1.4998e+07	1.13241e+07	2.75777e+07	1.61246e+07	1.46385e+07	1.02931e+07	1.35199e+07	1.20805e+07	1.65149e+07	1.85648e+07	1.802e+07	2.04914e+07	1.1016e+07	1.16338e+07	9.82589e+06	6.66919e+06	9.44229e+06	7.75542e+06	8.37848e+06
M411T375	Coleonol	411.234	374.6	410.231	1.80241	C22H34O7	[M+H]+			C09076		66575-29-9 / 66428-89-5		BioDeepDB	2	pos	7.69809e+06	1.17029e+06	1.3714e+07	9.16372e+06	9.71326e+06	8.54246e+06	1.11801e+07	1.4129e+07	9.8439e+06	2.5326e+07	1.43807e+07	1.07469e+07	1.52122e+07	1.25425e+07	1.74115e+07	1.69549e+07	2.54884e+07	1.7688e+07	1.59727e+07	1.46632e+07	1.2169e+07	9.68148e+06	3.88027e+06	1.18299e+07	8.20644e+06	2.17874e+07	6.27062e+06	1.9943e+07	1.63377e+07	1.6023e+07	1.35484e+07	6.78022e+06	1.87228e+07
M411T654_1	5-Dehydroavenasterol	411.359	654.2	410.355	7.47765	C29H46O	[M+H]+	Steroids and steroid derivatives	Stigmastanes and derivatives	C15783	Lipid metabolism		HMDB0006852	BioDeepDB	2	pos	1.68521e+07	3.80832e+07	3.51976e+07	2.31935e+07	2.93798e+07	2.18866e+07	2.81111e+07	5.29475e+06	6.49691e+06	2.28158e+07	6.01748e+06	2.42311e+07	3.00209e+07	2.93607e+07	2.57765e+07	2.35584e+07	2.01314e+07	3.94969e+07	3.29413e+07	6.33817e+06	2.60465e+07	2.28363e+07	2.2226e+06	1.39249e+07	4.75518e+06	3.17462e+06	1.2172e+06	6.1379e+06	2.48881e+07	1.96428e+07	4.39987e+07	3.64697e+07	3.33699e+07
M395T684	alpha-Spinasterol	395.367	683.6	412.37	0.023425	C29H48O	[M+H-H2O]+	Steroids and steroid derivatives	Stigmastanes and derivatives	C08840		481-18-5	HMDB0033873	BioDeepDB	2	pos	3.63419e+06	7.97777e+06	8.47051e+06	2.96389e+06	7.78552e+06	3.37496e+06	5.93855e+06	3.46006e+06	1.77636e+06	7.98947e+06	7.69763e+06	1.3268e+07	9.2197e+06	9.38089e+06	1.13254e+07	1.72416e+06	2.38387e+06	6.66662e+06	6.9142e+06	6.98365e+06	2.60389e+06	1.25613e+07	1.5303e+07	1.68521e+07	1.08137e+07	2.1806e+07	1.5301e+07	9.38989e+06	7.83215e+06	1.44137e+07	1.16343e+07	2.43691e+07	2.27174e+07
M415T463_3	Yamogenin	415.324	463.3	414.313	5.41765	C27H42O3	[M+H]+			C08918		512-06-1 / 512-04-9		BioDeepDB	2	pos	4.90495e+07	8.64298e+07	3.4979e+07	9.21017e+07	1.09293e+08	1.45166e+08	6.50033e+07	1.25266e+08	2.87058e+07	7.21805e+07	5.32941e+07	7.67904e+07	3.74203e+07	5.70583e+07	7.34911e+07	6.30197e+07	6.55075e+07	9.72801e+07	6.95639e+07	8.004e+07	1.00076e+08	1.00494e+08	1.13832e+08	3.3405e+08	3.30085e+07	1.86976e+08	5.45242e+07	8.86916e+07	8.26229e+07	7.31538e+07	6.33601e+07	8.58646e+07	6.00556e+07
M397T561	14alpha-Hydroxy-5beta-cholest-7-ene-3,6-dione	397.309	560.6	414.313	7.13299	C27H42O3	[M+H-H2O]+			C16509				BioDeepDB	2	pos	5.991e+06	1.05366e+07	1.46716e+07	9.69142e+06	7.61755e+06	120346	137595	253074	5.79776e+06	3.28992e+07	9.6977e+06	1.03536e+06	1.47902e+07	3.643e+07	291549	104696	3.42043e+06	113474	252111	1.72489e+07	1.21027e+07	1.168e+06	1.88108e+06	8.6743e+06	77904.5	7.54856e+06	257079	6.01708e+07	5.54417e+07	3.39507e+07	6.74671e+07	1.34542e+07	1.30927e+07
M399T395_2	3beta,5beta-Ketodiol	399.327	394.6	416.329	14.3591	C27H44O3	[M+H-H2O]+			C16493		39219-57-3		BioDeepDB	2	pos	6.46955e+07	3.87245e+07	5.0188e+07	3.8429e+07	4.28054e+07	3.25462e+07	2.5895e+07	5.09062e+07	4.0051e+07	6.10597e+07	5.56581e+07	5.05165e+07	4.07561e+07	2.97121e+07	4.0007e+07	3.86599e+07	6.70588e+07	5.92083e+07	3.81872e+07	2.98332e+07	3.50095e+07	6.4608e+07	4.53348e+07	3.56216e+07	5.6533e+07	9.50868e+07	3.80738e+07	8.00444e+07	3.03757e+07	3.06385e+07	4.73707e+07	3.88557e+07	4.16938e+07
M400T481_2	Palmitoyl-L-carnitine	400.342	481.5	399.335	0.00425469	C23H45NO4	[M+H]+			C02990	Lipid metabolism	2364-67-2		BioDeepDB	2	pos	8.02086e+07	1.90242e+07	2.44435e+07	2.59312e+07	3.50794e+07	1.45981e+08	9.34697e+07	9.55037e+07	5.14095e+07	1.23022e+08	3.09764e+07	5.63646e+07	5.45601e+07	1.26598e+08	2.6397e+07	9.01446e+07	1.596e+08	9.68839e+07	1.6842e+08	5.95487e+07	1.62091e+08	2.03929e+07	5.21801e+07	3.00628e+07	2.07471e+07	9.52163e+07	6.83958e+07	5.07891e+07	2.37745e+08	1.81365e+08	5.34319e+07	4.12786e+08	1.75241e+08
M407T686	Lupenone	407.366	686	424.37	2.53815	C30H48O	[M+H-H2O]+			C16990		1617-70-5		BioDeepDB	2	pos	1.01575e+07	1.00276e+07	1.09235e+07	1.38444e+06	9.07578e+06	3.98709e+06	1.23879e+07	8.16505e+06	1.2283e+06	2.83383e+06	2.52535e+06	4.85712e+06	9.67086e+06	4.02576e+06	1.51794e+07	1.53132e+07	5.44239e+06	1.15788e+07	4.76647e+06	4.19829e+06	4.52304e+06	3.77968e+06	7.37319e+06	2.74143e+06	9.38367e+06	3.90463e+06	2.5194e+06	8.62733e+06	6.12513e+06	1.44882e+07	3.67579e+06	1.04486e+07	4.29528e+06
M430T354	2,22-Dideoxy-3-dehydroecdysone	430.296	354.1	430.308	1.37423	C27H42O4	[M]+			C16498				BioDeepDB	2	pos	529524	1.58759e+06	99962.4	1.5177e+06	1.02995e+06	1.04856e+06	940343	257595	118718	201494	174325	156350	520064	692642	191128	931228	275936	974470	1.4218e+06	345492	208457	476679	496540	534684	396493	391318	552486	1.35992e+06	208407	785594	409317	1.72769e+06	652013
M413T484	Hecogenin	413.309	484.3	430.308	18.7124	C27H42O4	[M+H-H2O]+			C08902		467-55-0		BioDeepDB	2	pos	9.68762e+06	8.32993e+06	1.36833e+06	7.86622e+06	1.64471e+06	7.82225e+06	1.61732e+06	1.09036e+06	1.05068e+06	903617	5.62768e+06	3.5947e+06	6.98376e+06	9.33637e+06	3.88318e+06	980982	393384	6.78433e+06	5.83019e+06	1.43967e+06	4.99718e+06	302118	497603	161651	247621	313709	914562	6.30442e+06	8.22468e+06	9.4277e+06	1.80936e+06	7.02579e+06	4.77273e+06
M414T556_1	5alpha-Ergosta-7,22-diene-3beta,5-diol	414.32	555.7	414.35	3.57462	C28H46O2	[M]+			C04416				BioDeepDB	2	pos	3.92194e+06	1.43801e+06	3.4905e+06	1.64815e+06	1.80185e+06	1.97304e+06	2.34027e+06	6.19188e+06	3.23311e+06	2.41572e+06	3.29573e+06	2.97326e+06	1.83288e+06	497470	1.38225e+06	3.11021e+06	3.31434e+06	2.0869e+06	2.24493e+06	1.68328e+06	2.04945e+06	5.16643e+06	5.59464e+06	1.99073e+06	5.6587e+06	1.20298e+07	8.13759e+06	3.54722e+06	345397	1.11005e+06	319287	1.24628e+06	1.72788e+06
M415T240	Cephalosporin C	415.113	239.7	415.105	19.031	C16H21N3O8S	[M]+	Carboxylic acids and derivatives	Amino acids, peptides, and analogues	C00916		61-24-5	HMDB0060450	BioDeepDB	2	pos	1.31278e+06	1.68156e+06	3.14071e+06	1.63105e+06	2.70081e+06	3.64356e+06	1.56816e+06	1.8422e+07	2.19422e+06	1.191e+07	9.31039e+06	1.49152e+07	7.25961e+06	2.29477e+06	1.11336e+07	3.26496e+06	1.37474e+07	2.48411e+06	2.33321e+06	1.93735e+06	2.57402e+06	1.56746e+06	424189	550750	1.79865e+06	8.93844e+06	1.98492e+06	4.1706e+06	2.15315e+06	1.979e+06	2.45677e+06	2.06659e+06	7.12206e+06
M437T260	HC-toxin	437.237	260	436.232	0.249145	C21H32N4O6	[M+H]+			C15676		83209-65-8		BioDeepDB	2	pos	4.45671e+07	2.44824e+07	1.54997e+07	4.91758e+07	3.90451e+07	4.55418e+07	1.62636e+07	4.58582e+07	9.23713e+06	9.19865e+06	6.41408e+06	5.32435e+06	1.32445e+07	1.29012e+07	1.17141e+07	3.63903e+07	1.98363e+07	3.82508e+07	3.59672e+07	2.98415e+07	4.69136e+07	4.55814e+07	4.36807e+07	3.93402e+07	2.20487e+07	1.51845e+07	1.62636e+07	4.25946e+07	4.75922e+07	5.33314e+07	2.85987e+07	2.10522e+07	4.19966e+07
M436T587	Demethylphylloquinone	436.339	586.9	436.334	4.35254	C30H44O2	[M]+	Prenol lipids	Quinone and hydroquinone lipids	C13309	Metabolism of cofactors and vitamins		HMDB0004649	BioDeepDB	2	pos	15466.5	16907.1	4.44011e+06	14571.6	15085.8	22271.2	5.23019e+06	8172.78	17465.5	1.71269e+07	9.68223e+06	9.80451e+06	1.03137e+07	1.23759e+07	1.69649e+07	1.33176e+07	2.35702e+07	1.57106e+07	1.49358e+07	2.09925e+07	2.54187e+07	30048.2	4.93745e+06	23997.7	23127.3	20127.7	84223.5	1.53514e+07	2.18366e+07	1.59919e+07	1.45263e+07	1.708e+07	1.22524e+07
M421T259	Pomiferin	421.167	259.3	420.157	1.07772	C25H24O6	[M+H]+			C10519		572-03-2		BioDeepDB	2	pos	2.5441e+07	6.81507e+06	3.22382e+06	4.40984e+06	1.93339e+07	2.21794e+07	1.09593e+07	1.5081e+07	1.19667e+07	2.08154e+07	7.3266e+06	1.5259e+07	1.49472e+07	1.41152e+07	1.98932e+07	1.56213e+07	2.8014e+07	1.43085e+07	1.42027e+07	1.27018e+07	1.28362e+07	8.54989e+06	1.20309e+07	9.53858e+06	9.49808e+06	1.08083e+07	9.69576e+06	1.56001e+07	1.77377e+07	1.06707e+07	1.32021e+07	6.94184e+06	7.88483e+06
M422T410	Leukotriene E4	422.242	409.6	439.239	24.2373	C23H37NO5S	[M+H-H2O]+	Fatty Acyls	Eicosanoids	C05952	Lipid metabolism; Immune system; Signaling molecules and interaction	75715-89-8	HMDB0002200	BioDeepDB	2	pos	528836	277185	556465	432517	420256	293618	536257	711925	453616	1.45843e+06	284186	1.09117e+06	936345	566563	988755	676479	779508	546112	574358	618594	698091	3.34306e+06	3.8891e+06	3.04273e+06	3.02975e+06	2.87285e+06	2.98395e+06	522637	304966	319631	411038	424830	2.02586e+06
M443T478_3	4a-Carboxy-4b-methyl-5a-cholesta-8,24-dien-3b-ol	443.355	478.5	442.345	7.04627	C29H46O3	[M+H]+	Prenol lipids	Triterpenoids	C15808	Lipid metabolism		HMDB0001181	BioDeepDB	2	pos	1.03151e+08	2.24315e+08	2.58474e+08	2.10321e+08	7.40614e+07	6.5461e+07	1.07938e+08	6.24162e+07	1.19566e+08	1.18306e+08	9.69965e+07	5.96225e+07	7.36162e+07	7.10577e+07	1.20288e+08	5.4969e+07	1.67226e+08	1.9686e+08	9.96889e+07	2.36428e+08	2.01481e+08	6.3742e+07	6.34595e+07	7.39449e+07	1.77078e+08	1.28994e+08	2.08843e+08	2.34191e+08	2.19662e+08	1.70653e+08	8.45955e+07	4.69751e+07	9.46046e+07
M427T488	Euphol	427.362	487.8	426.386	14.812	C30H50O	[M+H]+	Prenol lipids	Triterpenoids	C08624		514-47-6	HMDB0031438	BioDeepDB	2	pos	4.35054e+08	1.55271e+08	1.28183e+07	1.01943e+07	1.66367e+07	1.21718e+07	3.35479e+07	4.13647e+07	1.07154e+07	8.99477e+06	1.08e+07	2.75727e+07	1.80911e+08	4.86772e+07	4.15999e+07	1.34822e+07	2.49995e+07	6.00096e+07	3.87545e+06	2.47419e+07	2.01389e+07	3.8592e+07	1.29291e+07	2.09027e+08	5.04253e+07	1.86794e+07	3.62418e+07	9.6267e+07	1.3131e+08	3.33746e+07	1.10856e+07	1.16534e+07	3.22415e+07
M427T544	Taraxerol	427.356	544.2	426.386	2.47687	C30H50O	[M+H]+	Prenol lipids	Sesterterpenoids	C08637		127-22-0	HMDB0034920	BioDeepDB	2	pos	2.52558e+07	2.48021e+07	2.08266e+07	2.21888e+07	2.68624e+07	2.62427e+07	2.285e+07	2.64726e+07	2.0026e+07	2.34862e+07	1.97373e+07	2.18015e+07	2.36815e+07	1.98015e+07	1.65911e+07	1.69075e+07	2.29717e+07	2.17154e+07	2.01433e+07	9.1078e+06	2.01048e+07	1.65183e+07	1.63744e+07	1.32246e+07	1.62818e+07	1.94221e+07	6.04699e+06	1.61582e+07	1.66845e+07	2.00599e+07	2.17486e+07	1.76997e+07	1.87201e+07
M429T657	24,25-Dihydrolanosterol	429.404	656.8	428.402	12.7526	C30H52O	[M+H]+	Prenol lipids	Triterpenoids	C05109	Lipid metabolism	79-62-9	HMDB0006839	BioDeepDB	2	pos	7.01779e+06	6.87972e+06	4.47141e+06	5.93918e+06	7.33573e+06	2.43286e+06	9.2837e+06	8.84872e+06	7.41568e+06	950735	1.43167e+07	1.17073e+07	1.05357e+07	5.25096e+06	5.40684e+06	1.07415e+07	6.53007e+06	2.58643e+06	887914	1.4708e+07	2.11245e+07	5.28658e+06	7.66428e+06	9.72061e+06	1.01357e+07	1.14964e+07	1.13403e+07	1.14983e+07	4.88509e+06	1.52395e+07	9.37726e+06	5.36092e+06	4.65769e+06
M432T260_2	Gentamicin C1a	432.28	260	449.285	5.63061	C19H39N5O7	[M+H-H2O]+			C00908	Biosynthesis of other secondary metabolites	26098-04-4		BioDeepDB	2	pos	3.84232e+08	5.5433e+08	3.1837e+08	1.10416e+09	1.54034e+09	2.58705e+09	1.35854e+09	1.09472e+09	8.98639e+08	1.9812e+09	5.41607e+08	2.87262e+08	5.18862e+08	5.33444e+08	3.27902e+08	5.12536e+08	1.08922e+09	1.49856e+09	9.49356e+08	9.91759e+08	1.65546e+09	1.39709e+09	1.45009e+09	2.23839e+09	7.53535e+08	1.22787e+09	2.87933e+09	1.42945e+09	1.26497e+09	1.7597e+09	6.41694e+08	5.3383e+08	6.79985e+08
M433T359	3beta,5beta-Ketotriol	433.331	358.9	432.324	0.0553849	C27H44O4	[M+H]+			C16494				BioDeepDB	2	pos	6.40046e+07	2.00704e+06	1.78415e+07	3.83875e+06	3.66013e+06	4.8392e+06	7.18883e+06	1.75415e+07	9.25652e+06	7.25324e+06	6.60096e+06	3.19056e+07	1.07746e+07	2.96307e+06	1.17445e+07	1.15203e+07	2.67307e+07	1.52466e+07	2.05964e+07	3.69836e+06	5.87043e+06	1.23186e+07	1.62985e+07	1.16492e+07	9.68752e+06	2.04079e+07	1.80888e+07	3.04702e+06	1.95976e+06	2.33634e+06	3.14992e+06	3.06068e+06	3.14201e+06
M438T274_2	N1,N8-Bis(4-coumaroyl)spermidine	438.237	273.5	437.231	3.36804	C25H31N3O4	[M+H]+			C21169				BioDeepDB	2	pos	1.96229e+07	1.47241e+07	1.69472e+07	1.34344e+07	1.48924e+07	1.37157e+07	1.33308e+07	2.03892e+07	1.14938e+07	5.00003e+07	8.17885e+07	9.71878e+07	2.6144e+07	2.4418e+07	7.95035e+07	4.8194e+07	8.79598e+07	2.69401e+07	3.48383e+07	5.02783e+07	4.3632e+07	1.22014e+08	1.20286e+08	1.21569e+08	1.10527e+08	1.96272e+08	9.2129e+07	3.49737e+07	2.95689e+07	2.14549e+07	3.76924e+07	2.40586e+07	5.03925e+07
M441T583_2	(24R)-24-Methylcycloarta-25-en-3-beta-ol	441.37	583.2	440.402	5.17315	C31H52O	[M+H]+			C11513				BioDeepDB	2	pos	6.02649e+08	1.24009e+09	1.60558e+09	1.35263e+09	9.84404e+08	1.79876e+09	2.50878e+09	2.10343e+09	6.91496e+08	1.58953e+09	1.14569e+09	4.38109e+08	3.26797e+09	8.86927e+08	8.93852e+08	4.91316e+08	1.6512e+09	3.61453e+08	8.09509e+08	8.58607e+08	1.4953e+09	1.4734e+09	2.24246e+09	1.63379e+09	1.54977e+09	3.26741e+08	1.38415e+09	2.71701e+09	1.74499e+09	8.32267e+08	2.51221e+09	1.4652e+09	5.67899e+08
M441T537	24-Methylenecycloartanol	441.369	536.7	440.402	9.37201	C31H52O	[M+H]+			C08830	Lipid metabolism	1449-09-8		BioDeepDB	2	pos	3.5899e+06	4.19229e+06	3.45073e+06	2.93453e+06	2.47537e+06	4.52637e+06	3.01398e+06	2.616e+06	1.62013e+06	9.66804e+06	2.48801e+06	1.15706e+06	1.95205e+06	9.18637e+06	1.94132e+06	2.29601e+06	1.29249e+06	2.94117e+06	3.12387e+06	1.45731e+06	2.82517e+06	8.67517e+06	1.02304e+06	8.00507e+06	1.16639e+07	3.03387e+06	3.91418e+06	2.50793e+06	9.50976e+06	1.00987e+06	1.31797e+07	5.52972e+06	4.09901e+06
M459T552_2	Soyasapogenol B	459.35	551.8	458.376	24.6289	C30H50O3	[M+H]+	Prenol lipids	Triterpenoids	C08980		595-15-3	HMDB0034648	BioDeepDB	2	pos	2.32119e+08	4.26016e+07	1.46606e+08	5.03352e+07	5.40648e+07	1.54813e+08	7.59139e+07	8.46171e+07	1.34931e+08	2.69762e+08	1.1236e+08	7.0787e+07	1.81332e+08	1.57475e+08	1.13684e+08	5.12851e+07	3.03971e+08	6.04831e+07	1.61303e+08	2.17166e+08	1.47951e+08	1.21113e+08	3.35854e+08	3.88709e+08	2.49815e+08	3.77561e+08	3.76327e+08	7.48349e+07	2.2622e+08	6.7773e+07	6.06435e+07	1.40587e+08	2.36804e+08
M462T366	3-Dehydroecdysone	462.266	366.4	462.298	1.21707	C27H42O6	[M]+			C02513		39750-00-0		BioDeepDB	2	pos	2.08839e+06	5.16934e+06	3.0459e+06	2.97844e+06	3.49655e+06	4.21347e+06	3.62148e+06	1.97847e+06	1.21044e+06	3.8086e+06	2.04358e+06	776029	2.75419e+06	5.09312e+06	2.84427e+06	708453	427654	1.85559e+06	842610	2.64225e+06	3.18628e+06	2.44082e+06	4.59041e+06	5.89429e+06	5.02199e+06	4.27444e+06	3.08907e+06	3.33789e+06	2.52704e+06	7.29651e+06	8.08767e+06	4.62587e+06	4.30163e+06
M445T484_3	Arabidiol	445.371	483.6	444.397	5.20545	C30H52O2	[M+H]+			C19828				BioDeepDB	2	pos	1.61687e+07	700778	2.65511e+07	300779	1.89316e+07	237854	2.47491e+07	548626	1.65285e+07	5.96752e+07	2.85973e+07	2.57326e+07	7.26273e+07	4.94621e+07	5.75967e+07	2.49238e+07	4.7563e+07	2.30491e+07	2.72411e+07	5.89972e+07	5.68771e+07	1.73677e+07	1.64988e+07	2.38855e+07	436505	353468	1.88356e+07	1.01969e+08	1.08916e+08	6.89787e+07	1.23603e+08	1.22508e+08	1.328e+08
M445T632	Dammarenediol II	445.371	631.7	444.397	5.64274	C30H52O2	[M+H]+			C19829		14351-29-2		BioDeepDB	2	pos	8.6783e+06	2.08157e+06	2.12133e+06	5.14842e+06	7.45708e+06	2.63911e+06	1.11481e+07	7.47586e+06	1.87325e+06	1.12038e+07	7.96625e+06	8.09665e+06	3.20204e+06	9.23575e+06	8.08847e+06	4.78733e+06	9.92037e+06	5.08316e+06	4.92911e+06	2.57228e+06	1.03656e+07	2.73999e+06	3.03089e+06	3.46296e+06	6.68978e+06	5.22716e+06	1.25729e+07	1.76463e+06	8.15772e+06	2.09264e+06	5.67354e+06	4.27327e+06	4.56233e+06
M445T651	Lupan-3beta,20-diol	445.371	650.8	444.397	6.87447	C30H52O2	[M+H]+			C19863				BioDeepDB	2	pos	2.05606e+07	6.91181e+06	6.56722e+06	1.12143e+07	1.12636e+07	2.81336e+07	1.10265e+07	3.04283e+07	9.34614e+06	3.40768e+07	1.64865e+07	1.38941e+07	2.62148e+07	1.43533e+07	1.74458e+07	1.09511e+07	1.02732e+07	1.19498e+07	7.51271e+06	2.55943e+07	1.48788e+07	1.15516e+07	1.49919e+07	2.92374e+07	3.60253e+07	1.34108e+07	1.29278e+07	6.86644e+06	9.03321e+06	4.3742e+06	1.85525e+06	7.87259e+06	8.08934e+06
M455T489	Ribostamycin	455.275	488.8	454.228	23.0596	C17H34N4O10	[M+H]+			C01759	Biosynthesis of other secondary metabolites	25546-65-0		BioDeepDB	2	pos	2.95929e+06	2.94986e+06	2.44883e+06	1.80545e+06	3.58931e+06	1.57155e+06	1.93107e+06	2.55835e+06	397492	999852	935678	1.06288e+06	2.71135e+06	2.34147e+06	2.74171e+06	479609	538447	550333	482839	649442	1.25259e+06	3.10635e+06	2.91202e+06	4.53811e+06	3.34151e+06	1.13456e+07	1.64848e+06	2.2465e+06	4.54235e+06	2.49729e+06	2.97243e+06	3.41555e+06	3.84479e+06
M464T405	3-Epiecdysone	464.283	405.5	464.314	0.29258	C27H44O6	[M]+			C16496				BioDeepDB	2	pos	1.08498e+06	4.72356e+06	1.95386e+06	3.75664e+06	4.51402e+06	4.57965e+06	4.26673e+06	1.56644e+06	2.16018e+06	1.66642e+06	1.40533e+06	1.51174e+06	2.84998e+06	4.79428e+06	4.7149e+06	2.77868e+06	2.21501e+06	3.61654e+06	2.52338e+06	1.13689e+07	1.48006e+07	3.32099e+06	4.09806e+06	2.31024e+06	1.70665e+06	6.70683e+06	3.28867e+06	4.40743e+06	3.11885e+06	4.57146e+06	4.93914e+06	3.46283e+06	2.85449e+06
M476T466	Retinoyl b-glucuronide	476.276	465.6	476.241	0.199382	C26H36O8	[M]+	Prenol lipids	Terpene glycosides	C11061	Metabolism of cofactors and vitamins	401-10-5	HMDB0003141	BioDeepDB	2	pos	4.24144e+06	2.72079e+06	4.16376e+06	5.20879e+06	2.72988e+06	4.88693e+06	1.63492e+06	5.84984e+06	3.26861e+06	1.00022e+07	1.52995e+07	1.33965e+07	1.14366e+07	5.6121e+06	3.47524e+06	3.13812e+06	4.33651e+06	4.48557e+06	2.44412e+06	6.36797e+06	4.34788e+06	5.7541e+07	4.03151e+07	5.35477e+07	5.92392e+07	1.5998e+07	1.65689e+07	3.70452e+06	2.53243e+06	1.7212e+06	3.39214e+06	1.66967e+06	3.1025e+06
M480T335_2	26-Hydroxyecdysone	480.277	335.5	480.309	1.80565	C27H44O7	[M]+			C16499		52717-49-4		BioDeepDB	2	pos	9.95965e+06	1.55262e+07	9.89835e+06	1.15461e+07	1.38915e+07	1.72257e+07	1.14695e+07	1.75694e+07	1.26035e+07	1.50748e+07	1.13254e+07	4.31118e+06	8.12737e+06	1.35294e+07	1.74389e+07	1.46645e+07	4.36065e+07	1.57496e+07	2.31183e+07	4.82948e+07	3.49428e+07	5.62933e+07	6.43768e+07	1.1587e+08	5.11028e+07	1.24188e+08	1.92957e+07	3.59135e+07	3.11587e+07	2.39134e+07	1.72204e+07	1.66147e+07	1.57915e+07
M482T489_2	Antibiotic JI-20A	482.331	489.2	481.275	13.4497	C19H39N5O9	[M+H]+			C17704	Biosynthesis of other secondary metabolites	51846-97-0		BioDeepDB	2	pos	1.12233e+07	1.51552e+07	3.53562e+06	1.14625e+07	1.4221e+07	1.12596e+07	1.59894e+07	6.09295e+06	3.30203e+07	1.31433e+07	7.48438e+06	4.23137e+06	7.09732e+06	6.02883e+06	8.28807e+06	9.81053e+06	9.99365e+06	8.44005e+06	7.45474e+06	4.36768e+06	1.06004e+07	8.75892e+06	7.70256e+06	8.36741e+06	5.24361e+06	6.6082e+06	1.01049e+07	1.75203e+07	1.14481e+07	8.29589e+06	9.06908e+06	1.04645e+07	7.6506e+06
M484T522	Kanamycin B	484.264	521.8	483.254	5.00554	C18H37N5O10	[M+H]+			C00825	Biosynthesis of other secondary metabolites	4696-76-8		BioDeepDB	2	pos	6.57062e+06	1.49912e+06	1.67787e+06	4.57158e+06	6.52471e+06	6.84901e+06	7.88413e+06	2.15239e+06	7.57333e+06	3.83523e+06	2.68282e+06	1.09275e+07	2.39631e+06	1.83068e+06	2.62297e+06	9.29113e+06	3.90021e+06	2.37634e+06	2.04286e+06	4.11247e+06	1.73054e+07	1.80324e+07	2.71306e+07	3.42858e+06	1.57886e+07	1.09661e+07	6.87471e+07	7.84336e+06	2.84345e+06	2.506e+06	2.59885e+06	1.74682e+06	2.92579e+06
M495T591_2	Mibefradil	495.299	590.6	495.29	10.5047	C29H38FN3O3	[M]+			C07222		116644-53-2		BioDeepDB	2	pos	3.15813e+07	6.88911e+07	2.87835e+07	6.93621e+07	4.57794e+07	5.33612e+07	6.9766e+07	3.05261e+07	2.3175e+07	1.20505e+08	4.17976e+07	4.79621e+07	1.36346e+08	2.25555e+08	5.22642e+07	4.34346e+07	2.08136e+07	4.1038e+07	6.55859e+07	3.72312e+08	3.78375e+08	2.45513e+07	3.53082e+07	3.49596e+07	3.3008e+07	2.72822e+08	3.51221e+07	1.93496e+08	2.54965e+08	1.01603e+08	2.18967e+08	3.13909e+08	1.32658e+08
M568T493_1	5-Oxoavermectin ''1b'' aglycone	568.336	493	568.304	8.40858	C33H44O8	[M]+			C11962				BioDeepDB	2	pos	3.16723e+07	5.49162e+06	6.51926e+06	1.82064e+07	3.43255e+07	4.31203e+07	8.11619e+07	2.84825e+07	1.73301e+07	2.81374e+07	1.03776e+07	3.05249e+06	9.60632e+06	1.53502e+07	5.30412e+06	3.19786e+07	1.03644e+06	5.99286e+07	5.36736e+07	6.5699e+07	3.95234e+07	4.25525e+06	924071	2.81436e+06	1.86295e+06	4.78797e+06	1.51582e+07	1.70394e+07	2.6375e+07	2.96543e+07	2.90659e+07	2.66912e+07	8.78039e+06
M719T573_4	1-Hexadecylthio-2-hexadecanoylamino-1,2-dideoxy-sn-glycero-3-phosphocholine	718.588	572.7	735.584	16.7467	C40H84N2O5PS	[M+H-H2O]+			C04873		116457-99-9		BioDeepDB	2	pos	2.38255e+08	1.10965e+08	2.00536e+08	1.31267e+08	9.53874e+07	1.52635e+08	5.94596e+07	6.02453e+07	1.25355e+08	1.77472e+08	1.86656e+08	2.81314e+08	1.80346e+08	4.60749e+08	1.84391e+08	1.13642e+08	1.71034e+08	2.15893e+08	8.72326e+08	8.70727e+07	2.43765e+08	6.29856e+07	1.26159e+08	2.70226e+08	2.15019e+08	1.58947e+08	4.81971e+08	7.89844e+07	4.32299e+07	3.68525e+07	7.72541e+07	1.94442e+08	9.9474e+07
M123T48	Sulfoacetaldehyde	122.976	48.1	123.983	1.43118	C2H4O4S	[M-H]-	Organic oxides	Carbonyl compounds	C00593	Metabolism of other amino acids	32797-12-9		MetaDNA	2	neg	1.24457e+07	631943	1.48949e+07	4.21818e+06	5.81249e+06	2.88818e+06	7.73133e+06	1.944e+07	9.21217e+06	1.23089e+07	9.75027e+06	1.28001e+07	6.52511e+06	742656	579163	6.49588e+06	9.02185e+06	6.26816e+06	5.0081e+06	861844	2.99538e+06	4.0365e+06	354614	582405	9.83144e+06	1.28296e+07	454493	627803	716777	776318	674020	6.94506e+06	745759
M134T97	2-Phenylacetamide	134.061	97.4	135.068	1.31283	C8H9NO	[M-H]-	Benzene and substituted derivatives	Carbonyl compounds	C02505	Amino acid metabolism	103-81-1	HMDB0010715	MetaDNA	2	neg	2007.31	11566.3	823267	24154.3	16152.5	274017	5275.11	583182	6102.82	918987	6354.74	3154.54	1.74415e+07	4.94214e+06	5.70576e+07	8349.69	2472.05	4216.55	11777.7	374820	357253	951740	10759.3	4.15949e+06	777968	544636	235652	188731	96779.3	69362.6	1.15957e+06	3.86298e+07	3.25519e+07
M147T77	2-Oxo-4-methylthiobutanoic acid	147.012	76.9	148.019	0.516964	C5H8O3S	[M-H]-	Carboxylic acids and derivatives	Alpha-keto acids and derivatives	C01180	Amino acid metabolism	583-92-6	HMDB0001553	MetaDNA	2	neg	1.4148e+07	2.80242e+07	1.73978e+07	2.89114e+07	4.37628e+06	6.47249e+06	2.03938e+07	2.14878e+06	8.98444e+06	4.70687e+06	1.29423e+07	1.82779e+06	1.54208e+07	6.68433e+06	1.63665e+06	2.13516e+06	1.37449e+06	1.75091e+06	1.90891e+06	1.06728e+07	5.97349e+06	1.25598e+06	3.62632e+06	769378	919575	3.59611e+06	767984	3.10196e+06	3.42788e+06	7.34783e+06	4.44236e+06	3.78425e+06	5.83414e+06
M299T52	7-Methylxanthosine	299.098	51.8	299.099	3.00904	C11H15N4O6	[M]-	Azacyclic compounds	Alcohols and polyols	C16352	Biosynthesis of other secondary metabolites			MetaDNA	2	neg	1.75939e+07	3.16365e+07	2.83113e+07	2.67652e+07	2.30451e+07	2.15206e+07	1.40604e+07	1.7407e+07	2.28787e+07	3.01433e+07	2.22201e+07	2.41257e+07	2.13489e+07	2.30302e+07	1.71126e+07	1.83953e+07	2.26795e+07	1.39891e+07	1.56548e+07	2.12186e+07	2.37372e+07	1.82342e+07	2.33924e+07	2.41678e+07	1.54611e+07	2.47211e+07	1.46762e+07	2.36688e+07	2.12904e+07	1.72977e+07	1.06667e+07	8.05715e+06	2.19993e+07
M173T60	D-Arginine	173.105	60	174.112	1.01673	C6H14N4O2	[M-H]-	Carboxylic acids and derivatives	Amines	C00792		157-06-2	HMDB0003416	MetaDNA	2	neg	3.66736e+07	1.02596e+07	3.36777e+07	1.7464e+07	1.64892e+07	1.47211e+07	3.15999e+07	8.2982e+06	2.56675e+07	2.32819e+07	9.88123e+06	6.38849e+06	4.23327e+07	3.48487e+07	3.60889e+07	3.43111e+06	5.94942e+06	3.99609e+06	7.81489e+06	9.30971e+06	1.09304e+07	1.04729e+07	5.44645e+06	9.28141e+06	1.51643e+07	5.72996e+06	6.04975e+06	3.07837e+07	1.36741e+07	2.13127e+07	3.84188e+07	1.03279e+08	1.77568e+07
M149T86	2-Methoxy-4-vinylphenol	149.061	85.7	150.068	0.509859	C9H10O2	[M-H]-	Benzene and substituted derivatives	1-hydroxy-2-unsubstituted benzenoids	C17883		7786-61-0	HMDB0013744	MetaDNA	2	neg	1.17419e+06	1.08174e+06	1.7999e+06	729014	452331	414107	421050	3.00362e+06	2.52842e+06	700246	4.06542e+06	9.85681e+06	934624	420947	1.06155e+06	8.2554e+06	5.44413e+06	6.86309e+06	5.29765e+06	536749	535704	387053	401415	634956	371828	662857	284806	1.04393e+06	199738	356539	822270	1.24497e+06	427817
M194T151	5-Keto-D-gluconate	194.046	151	194.043	15.4605	C6H10O7	[M]-	Carboxylic acids and derivatives	Alcohols and polyols	C01062		3470-36-8	HMDB0011731	MetaDNA	2	neg	1.94346e+06	1.80567e+06	1.53491e+06	1.60512e+06	1.78589e+06	1.7353e+06	1.45831e+06	1.27966e+06	987661	1.96157e+06	1.67214e+06	1.90562e+06	1.60054e+06	1.62804e+06	1.62597e+06	1.59431e+06	1.40665e+06	1.26367e+06	1.53527e+06	1.85077e+06	1.64027e+06	1.00686e+06	1.65758e+06	1.56592e+06	1.85522e+06	1.50242e+06	1.15001e+06	1.59063e+06	1.73808e+06	1.83407e+06	1.61596e+06	1.93791e+06	1.55926e+06
M321T304	dTMP	321.043	304.2	322.057	19.6979	C10H15N2O8P	[M-H]-	Azacyclic compounds	Alcohols and polyols	C00364	Nucleotide metabolism	365-07-1	HMDB0001227	MetaDNA	2	neg	4.11089e+07	1.25908e+07	5.33622e+07	1.04765e+07	3.7623e+07	3.29629e+07	3.1945e+07	1.68392e+07	3.9038e+07	5.97118e+07	9.44853e+06	3.8594e+07	3.21302e+07	8.46906e+06	2.17744e+07	8.26942e+06	2.63346e+07	1.67138e+07	7.40003e+06	5.38161e+06	2.71305e+07	1.13032e+08	1.02601e+08	1.2915e+08	8.88299e+07	1.01139e+08	1.48968e+08	4.19947e+07	1.00607e+07	2.12093e+07	6.43331e+06	3.14273e+06	1.41583e+07
M287T558	Androstanedione	287.201	558.2	288.209	0.77994	C19H28O2	[M-H]-	Organic oxides	Androstane steroids	C00674	Lipid metabolism	846-46-8	HMDB0000899	MetaDNA	2	neg	1.34937e+07	4.17728e+06	2.91563e+06	6.06709e+06	1.79954e+06	1.24618e+06	3.71868e+06	1.0042e+07	1.48714e+06	1.42719e+07	1.63922e+07	5.11698e+06	4.18771e+06	7.23757e+06	551175	3.28363e+06	6.01157e+06	4.4581e+06	482985	2.24612e+06	1.2194e+06	1.27065e+07	1.00696e+07	3.83507e+06	4.81164e+06	1.89581e+06	5.47104e+06	452158	1.27427e+06	1.33373e+06	1.74491e+06	3.152e+06	555302
M405T362_1	3alpha,7alpha-Dihydroxy-12-oxo-5beta-cholanate	405.262	361.8	406.272	5.73452	C24H38O5	[M-H]-	Carboxylic acids and derivatives	Alcohols and polyols	C01292		2458-08-4		MetaDNA	2	neg	3.33241e+07	3.97596e+08	6.6502e+07	2.78819e+08	2.2137e+08	2.57334e+08	9.92753e+07	7.18843e+06	2.74202e+06	5.95683e+06	7.40867e+06	6.89144e+07	4.08425e+07	3.65726e+07	3.77049e+07	1.35805e+08	7.18657e+07	1.25346e+08	7.15419e+07	1.43005e+07	2.30411e+08	2.10066e+08	1.94083e+08	3.06977e+08	1.13862e+08	9.87956e+07	7.62473e+08	4.51332e+07	6.72811e+06	1.54248e+07	5.72586e+06	2.71329e+07	4.60907e+06
M405T341	7-Oxodeoxycholate	405.264	340.7	406.272	2.52674	C24H38O5	[M-H]-	Carboxylic acids and derivatives	Alcohols and polyols	C04643		911-40-0		MetaDNA	2	neg	4.13614e+07	8.00045e+07	6.08553e+07	4.71458e+07	3.78658e+07	5.97869e+07	3.5753e+07	4.6955e+07	2.65569e+07	2.10853e+08	2.19152e+08	3.10865e+08	2.94677e+08	2.1292e+08	2.99666e+08	3.36257e+08	9.31189e+08	3.9876e+08	3.31215e+08	4.30317e+08	6.22725e+08	3.35917e+08	3.95011e+08	4.64153e+08	2.41403e+08	4.23394e+07	3.55859e+08	2.8839e+08	1.64313e+08	1.15096e+08	2.73613e+08	2.29049e+08	8.25642e+07
M100T53	2-Iminobutanoate	100.041	53.1	101.048	1.75929	C4H7NO2	[M-H]-			C20905				MetaDNA	2	neg	1.95196e+07	1.13966e+07	1.47922e+07	1.19854e+07	1.23982e+07	1.32706e+07	1.63546e+07	1.85699e+07	1.8661e+07	1.51922e+07	1.36692e+07	1.49247e+07	1.09127e+07	1.02136e+07	9.62843e+06	1.02747e+07	1.36077e+07	1.35177e+07	1.35747e+07	1.21939e+07	1.44846e+07	1.56721e+07	1.12631e+07	9.96243e+06	1.46056e+07	1.30131e+07	1.32156e+07	1.14894e+07	1.00299e+07	1.10547e+07	1.08402e+07	1.01903e+07	8.80205e+06
M129T47	Itaconic acid	129.019	47	130.027	4.06141	C5H6O4	[M-H]-	Carboxylic acids and derivatives	Carbonyl compounds	C00490		97-65-4/2964-00-3	HMDB0002092	MetaDNA	2	neg	1.24697e+07	5.89978e+07	2.27911e+07	6.73662e+07	7.23616e+07	5.81966e+07	1.87546e+07	1.1936e+08	9.79278e+07	2.90606e+07	2.89194e+07	2.09796e+07	2.69743e+07	1.1888e+07	8.44693e+07	8.36845e+07	1.44162e+07	8.51085e+07	8.16751e+07	2.11304e+07	2.16473e+07	2.58319e+07	2.59683e+07	4.97244e+07	3.29923e+07	1.95496e+07	2.52709e+07	2.73513e+07	3.71195e+07	3.61432e+07	2.09242e+07	1.34799e+07	2.54782e+07
M172T48	N-Acetyl-L-glutamate 5-semialdehyde	172.061	47.8	173.069	0.139485	C7H11NO4	[M-H]-	Carboxylic acids and derivatives	Amino acids, peptides, and analogues	C01250	Amino acid metabolism	13074-21-0	HMDB0006488	MetaDNA	2	neg	2.13328e+07	3.17037e+07	2.84708e+07	3.3262e+07	3.30653e+07	3.19153e+07	2.93984e+07	2.87321e+07	3.74995e+07	4.25794e+07	3.04967e+07	3.53042e+07	4.20855e+07	3.8971e+07	4.51422e+07	2.91517e+07	3.14859e+07	2.78327e+07	2.74617e+07	3.41227e+07	3.16025e+07	3.9809e+07	3.8052e+07	3.73158e+07	4.10253e+07	4.7193e+07	3.31049e+07	6.60661e+07	4.90394e+07	4.27559e+07	5.0193e+07	4.20493e+07	3.69743e+07
M253T340	2,7,4'-Trihydroxyisoflavanone	253.05	340.3	272.068	1.14602	C15H12O5	[M-H2O-H]-	Benzene and substituted derivatives	1-benzopyrans	C15567				MetaDNA	2	neg	336056	8.62934e+07	1.86402e+06	9.51083e+07	8.62638e+07	9.48165e+07	6.91177e+06	1.38454e+06	853007	521475	1.23255e+06	1.08506e+06	3.74287e+08	5.77222e+07	3.24205e+09	9.72029e+07	3.8156e+07	1.2614e+08	6.6834e+07	5.93848e+07	7.12739e+07	1.16811e+07	2.88768e+06	5.17989e+06	1.13786e+08	3.41199e+06	5.15135e+07	1.17541e+07	2.10383e+06	1.97242e+06	9.10445e+06	1.4813e+09	4.14207e+08
M310T51_2	trans-Cinnamoyl beta-D-glucoside	310.114	51.1	310.105	29.3449	C15H18O7	[M]-	Benzene and substituted derivatives	Alcohols and polyols	C04164				MetaDNA	2	neg	1.0902e+07	2.45721e+06	7.87555e+06	2.65025e+06	6.95683e+06	8.41955e+06	5.83829e+06	2.21611e+07	1.72489e+07	1.98886e+07	2.40375e+07	2.52658e+07	1.83992e+07	1.12226e+07	1.40465e+07	1.2149e+06	2.4192e+06	1.78178e+06	1.81453e+06	3.13965e+06	2.80477e+06	3.89838e+07	3.84976e+07	4.21192e+07	3.94316e+07	6.84078e+07	3.46868e+07	1.48352e+07	1.45785e+07	1.19462e+07	3.13598e+06	6.62639e+06	1.23865e+07
M178T76	2-Dehydro-D-glucose	178.051	75.8	178.048	18.5344	C6H10O6	[M]-	Organic oxides	Alcohols and polyols	C02779				MetaDNA	2	neg	237925	289129	304167	328972	297710	346041	233204	188580	243571	318144	257506	219327	2.42195e+07	1.20077e+07	1.04374e+08	317495	280163	311418	254122	1.47066e+06	1.38341e+06	370505	547181	433334	382463	796906	1.65043e+06	1.16165e+06	1.26592e+06	884279	594362	6.31219e+07	7.17993e+07
M334T524	12-Keto-leukotriene B4	334.223	524.1	334.214	25.4328	C20H30O4	[M]-	Carboxylic acids and derivatives	Acryloyl compounds	C05949	Lipid metabolism	136696-10-1	HMDB0004234	MetaDNA	2	neg	4.86516e+06	2.35644e+06	2.25446e+06	3.46371e+06	3.6393e+06	5.38615e+06	4.67249e+06	3.36119e+06	5.57745e+06	4.15056e+06	4.27614e+06	2.73866e+06	4.47032e+06	4.48635e+06	2.7608e+06	2.73204e+06	4.31372e+06	4.07631e+06	4.29937e+06	4.55985e+06	5.08111e+06	4.12743e+06	2.51818e+06	1.72301e+06	2.99882e+06	2.66708e+06	4.24186e+06	2.84896e+06	3.3107e+06	3.90833e+06	3.83844e+06	2.48949e+06	2.5577e+06
M117T74	5-Hydroxypentanoic acid	117.056	73.8	118.063	0.649263	C5H10O3	[M-H]-	Carboxylic acids and derivatives	Alcohols and polyols	C02804		13392-69-3	HMDB0061927	MetaDNA	2	neg	1.43023e+07	1.6797e+07	2.4408e+07	1.32541e+07	1.16474e+07	1.04745e+07	1.16024e+07	2.33208e+07	1.19803e+07	2.33919e+07	1.1928e+07	1.16966e+07	2.44786e+07	2.64803e+07	1.37877e+07	9.28166e+06	2.02381e+07	9.25912e+06	1.25152e+07	1.16803e+07	1.30111e+07	1.13952e+07	1.18509e+07	1.76932e+07	5.84842e+06	1.19369e+07	1.05424e+07	1.98038e+07	1.97299e+07	1.90675e+07	1.9436e+07	1.42219e+07	1.0411e+07
M265T269	5'-Dehydroadenosine	265.075	268.6	265.081	23.0118	C10H11N5O4	[M]-	Azacyclic compounds	Alcohols and polyols	C11500		3110-98-3		MetaDNA	2	neg	1.07261e+06	1.29711e+06	2.4256e+06	1.52933e+06	1.62932e+06	1.30058e+06	1.63244e+06	1.09014e+06	1.00169e+06	4.07825e+06	4.38712e+06	2.71945e+06	4.50403e+06	4.1909e+06	2.33578e+06	2.11565e+06	2.98081e+06	2.05062e+06	2.2336e+06	5.38782e+06	5.58381e+06	809133	862007	995729	790232	1.29501e+06	818247	5.6467e+06	6.89234e+06	6.93032e+06	3.16188e+06	3.36428e+06	3.62934e+06
M108T94	Hydroxylaminobenzene	108.046	93.9	109.053	3.48001	C6H7NO	[M-H]-	1-hydroxylamino, 2-unsubstituted benzenoids	Arylhydroxamates	C02720		100-65-2		MetaDNA	2	neg	4.39481e+06	639118	4.03304e+06	1.39623e+06	1.48647e+06	1.15885e+06	1.92597e+06	5.817e+06	2.76672e+06	1.45536e+06	4.80639e+06	9.81726e+06	241752	140152	293598	2.44308e+06	6.06588e+06	4.12679e+06	3.02381e+06	171159	1.04791e+06	333606	905434	257121	2.04929e+06	2.46179e+06	1.6152e+06	815893	128097	148812	148570	95806.3	109856
M407T321_1	3alpha,7alpha,12beta-Trihydroxy-5beta-cholanate	407.28	320.6	408.288	0.186604	C24H40O5	[M-H]-	Carboxylic acids and derivatives	Alcohols and polyols	C04661				MetaDNA	2	neg	1.57229e+08	9.27481e+07	8.47225e+07	9.31422e+07	1.08383e+08	1.09056e+07	1.46237e+08	1.97205e+08	2.45934e+08	2.26772e+08	9.02232e+07	9.44055e+07	1.33213e+08	4.58462e+07	6.6519e+07	2.88804e+08	2.17245e+08	2.0792e+08	1.14656e+08	1.09188e+08	1.1667e+08	1.10377e+08	1.23741e+08	1.12629e+08	1.37432e+08	1.43934e+08	1.32422e+08	2.48241e+08	1.63564e+08	7.5676e+07	1.56553e+08	8.18415e+07	2.26511e+07
M178T48	L-Galactono-1,4-lactone	178.044	47.8	178.048	20.7809	C6H10O6	[M]-	Carboxylic acids and derivatives	Alcohols and polyols	C01115	Carbohydrate metabolism	1668-08-2		MetaDNA	2	neg	3.52891e+06	3.53571e+06	1.46886e+07	1.44399e+07	3.19127e+06	3.33948e+06	1.29237e+07	3.04695e+06	2.81514e+07	9.70618e+06	2.63735e+06	3.17391e+06	3.24729e+07	1.5082e+07	1.12647e+07	3.49482e+06	3.39424e+06	3.26886e+06	3.21249e+06	3.37519e+06	1.29873e+07	3.17606e+06	3.1879e+06	3.14827e+06	2.91229e+06	2.84135e+06	2.60001e+06	1.81686e+07	6.43539e+06	2.16791e+07	1.04779e+07	1.76077e+07	1.85006e+07
M181T590	D-Altritol	181.069	590.2	182.079	13.9392	C6H14O6	[M-H]-			C21524				MetaDNA	2	neg	1.04568e+08	2.48862e+07	1.74241e+08	5.62011e+07	1.35681e+08	6.39231e+07	1.38615e+08	3.7364e+07	1.00873e+08	1.23244e+08	2.17276e+08	1.46773e+08	4.48963e+07	1.8535e+08	1.44115e+08	7.67145e+07	1.05179e+08	3.68104e+07	3.80308e+07	6.98265e+07	1.02338e+08	4.54808e+07	1.32529e+08	1.43946e+08	1.13888e+08	6.34642e+07	8.77622e+07	5.62729e+07	5.06081e+07	1.21302e+08	1.22725e+08	1.88525e+08	4.21243e+07
M160T138	2,4-Diketo-3-deoxy-L-fuconate	160.041	137.7	160.037	21.2451	C6H8O5	[M]-			C20781	Carbohydrate metabolism			MetaDNA	2	neg	1.338e+07	1.17684e+07	1.36544e+07	1.14669e+07	1.01202e+07	8.28203e+06	1.26165e+07	7.13984e+06	1.3219e+07	3.23387e+06	1.84352e+06	1.77103e+06	2.85391e+06	2.6576e+06	3.45417e+06	1.94493e+06	2.23929e+06	1.79024e+06	1.66126e+06	1.99173e+06	2.29544e+06	3.33357e+06	3.93533e+06	3.68516e+06	3.07142e+06	2.07726e+06	2.28262e+06	4.43978e+06	4.60219e+06	3.29021e+06	3.01922e+06	3.39566e+06	4.12549e+06
M176T47_2	(4S,5R)-4,5,6-Trihydroxy-2-iminohexanoate	176.057	47.4	177.064	0.99968	C6H11NO5	[M-H]-			C20845				MetaDNA	2	neg	7.92566e+06	2.14105e+07	1.25427e+07	2.52096e+07	2.15591e+07	1.77849e+07	1.57275e+07	8.84178e+06	1.80896e+07	1.34913e+07	1.27237e+07	1.88376e+07	3.53006e+07	2.20471e+07	4.30711e+07	1.99013e+07	1.23271e+07	2.08243e+07	2.27849e+07	2.89584e+07	2.54467e+07	1.50389e+07	9.31814e+06	9.68668e+06	1.5896e+07	1.41512e+07	1.38196e+07	2.86584e+07	2.46364e+07	2.31984e+07	2.7692e+07	2.06172e+07	2.70118e+07
M181T422	D-Iditol	181.069	421.5	182.079	14.4915	C6H14O6	[M-H]-	Organooxygen compounds	Alcohols and polyols	C01489		25878-23-3		MetaDNA	2	neg	5.24878e+07	3.96579e+07	9.6004e+07	5.33982e+07	3.50203e+07	3.53508e+07	3.53357e+07	3.34328e+07	2.58889e+07	1.03076e+08	3.18286e+07	9.92181e+07	7.5301e+07	3.06544e+07	9.3798e+07	2.04925e+08	4.10227e+07	2.85692e+07	8.64467e+07	6.11238e+07	5.29389e+07	2.63087e+07	2.59453e+07	9.79024e+07	8.14778e+07	2.9656e+08	2.72239e+07	7.13481e+07	2.01607e+08	7.82697e+07	4.75031e+07	2.32316e+07	4.77121e+07
M297T521	Ricinoleic acid	297.243	521.3	298.251	2.09929	C18H34O3	[M-H]-	Carboxylic acids and derivatives	Alcohols and polyols	C08365		141-22-0	HMDB0034297	MetaDNA	2	neg	3.85221e+08	4.00282e+08	1.87647e+08	3.0157e+08	2.49625e+08	3.32031e+08	4.29689e+08	3.82417e+08	4.86413e+08	3.12823e+08	3.26286e+08	3.00162e+08	5.90267e+08	3.48851e+08	2.24184e+08	3.00322e+08	6.34008e+08	8.70454e+08	8.35741e+08	8.09891e+08	6.58613e+08	6.8124e+08	3.02354e+08	3.36236e+08	2.58989e+08	4.39124e+08	2.45348e+08	4.5617e+08	1.73633e+08	3.68255e+08	4.03205e+08	3.39041e+08	3.39929e+08
M179T76	(E)-3-(2,3-Dihydroxyphenyl)-2-propenoic acid	179.035	75.6	180.042	1.5416	C9H8O4	[M-H]-	Benzene and substituted derivatives	1-hydroxy-2-unsubstituted benzenoids	C12623	Amino acid metabolism	38481-04-8	HMDB0032057	MetaDNA	2	neg	6.98243e+06	6.8365e+06	7.35421e+06	7.02692e+06	5.60007e+06	5.29744e+06	6.17051e+06	3.17607e+07	3.16069e+07	5.67877e+06	3.14202e+07	1.28425e+07	6.29394e+06	6.65535e+06	5.31184e+06	4.5469e+06	7.44681e+06	8.17102e+06	4.65061e+06	3.87101e+06	2.69724e+07	3.5086e+06	8.97026e+06	8.96183e+06	1.02769e+07	3.62877e+06	2.34845e+07	8.45721e+06	5.70207e+06	5.11279e+06	6.06419e+06	5.31317e+06	5.51798e+06
M305T650	11,14,17-Eicosatrienoic acid	305.248	650.3	306.256	2.04424	C20H34O2	[M-H]-	Carboxylic acids and derivatives	Carbonyl compounds	C16522	Lipid metabolism	17046-59-2	HMDB0060039	MetaDNA	2	neg	2.71795e+06	4.3937e+08	4.44526e+08	3.89928e+08	3.77136e+08	2.77927e+08	2.20267e+08	2.77394e+08	1.80369e+08	6.66488e+08	2.18546e+08	3.70108e+07	1.15814e+08	1.59772e+08	1.0908e+07	2.32376e+06	2.43532e+07	1.35072e+08	1.31608e+08	1.37134e+08	2.68252e+07	5.0245e+08	4.00423e+08	4.30076e+08	6.19219e+08	4.2507e+08	1.64834e+08	4.18059e+08	4.83118e+08	3.86727e+08	2.34826e+08	7.30956e+06	8.70257e+06
M309T581	11Z-Eicosenoic acid	309.279	581.1	310.287	2.66425	C20H38O2	[M-H]-	Carboxylic acids and derivatives	Carbonyl compounds	C16526	Lipid metabolism	26764-41-0/5561-99-9	HMDB0002231	MetaDNA	2	neg	3.88186e+07	3.60736e+08	1.72327e+08	2.2321e+08	7.86764e+07	1.95252e+07	4.55648e+07	6.75872e+07	2.73908e+07	1.83289e+08	2.20757e+08	1.5152e+08	5.13572e+07	1.15968e+08	991672	1.63985e+06	6.66323e+07	2.35236e+06	5.06679e+06	5.85568e+07	1.05415e+07	2.99751e+08	1.32328e+08	1.67962e+08	1.15903e+08	4.59164e+07	6.43211e+07	2.62656e+08	5.53468e+08	3.3631e+08	2.66151e+08	7.70886e+07	7.56203e+07
M333T498	13,16,19-Docosatrienoic acid	333.279	497.7	334.287	3.07249	C22H38O2	[M-H]-	Carboxylic acids and derivatives	Carbonyl compounds	C16534				MetaDNA	2	neg	2.0837e+07	4.22559e+06	3.99698e+06	6.60775e+06	5.34564e+06	4.03822e+06	4.37584e+06	4.41491e+06	2.25161e+06	6.51173e+06	585667	1.16013e+06	1.36437e+06	700934	836868	523928	1.02952e+06	364486	452065	2.54721e+06	5.6581e+06	5.81325e+06	4.98897e+06	2.1253e+07	2.01583e+07	1.92658e+07	4.06403e+06	6.06792e+06	5.79518e+06	3.8426e+06	862672	768870	442671
M147T43	Citramalic acid	147.029	43.1	148.037	4.24403	C5H8O5	[M-H]-	Carboxylic acids and derivatives	Alcohols and polyols	C00815		597-44-4/2306-22-1	HMDB0000426	MetaDNA	2	neg	7.61947e+07	2.24617e+07	7.39382e+07	3.28159e+07	3.49247e+07	4.54136e+07	4.53425e+07	9.13479e+07	8.80211e+07	3.93745e+07	1.0318e+08	2.40958e+08	6.94791e+07	2.91559e+07	9.351e+07	1.64861e+08	1.71896e+08	1.6803e+08	1.50122e+08	6.24764e+07	7.50196e+07	1.99234e+07	1.58509e+07	2.16525e+07	3.33024e+07	1.75046e+07	2.3934e+07	5.57133e+07	1.2812e+07	1.45249e+07	4.68067e+07	1.19997e+08	4.88476e+07
M312T419	9,10-12,13-Diepoxyoctadecanoate	312.226	419	312.23	13.4516	C18H32O4	[M]-	Carboxylic acids and derivatives	Carbonyl compounds	C14836	Lipid metabolism			MetaDNA	2	neg	4.75108e+06	951952	5.4042e+06	942798	1.20019e+06	661883	3.60388e+06	4.10569e+06	2.62745e+06	3.74607e+06	6.78054e+06	3.91984e+06	1.52606e+06	1.40356e+06	2.02469e+06	1.66364e+06	2.86195e+06	2.40739e+06	1.51521e+06	1.16421e+06	2.0804e+06	1.52164e+06	2.56698e+06	2.14795e+06	1.82201e+06	1.63901e+06	1.73893e+06	3.59193e+06	524186	1.27757e+06	4.19345e+06	5.3191e+06	2.44386e+06
M160T49	beta-D-Glucosamine	160.061	48.9	179.079	3.06133	C6H13NO5	[M-H2O-H]-	Organonitrogen compounds	Alcohols and polyols	C08349		14257-69-3/3416-24-8	HMDB0030091	MetaDNA	2	neg	1.71674e+08	1.43296e+08	1.65989e+08	1.25784e+08	1.21048e+08	1.05574e+08	1.60078e+08	9.36036e+07	1.68293e+08	4.78579e+07	3.67382e+07	3.4014e+07	4.04816e+07	3.49922e+07	4.58503e+07	4.19966e+07	4.87965e+07	4.11488e+07	4.03855e+07	3.70235e+07	3.98189e+07	3.07945e+07	3.2605e+07	3.51821e+07	3.39396e+07	2.66503e+07	2.84187e+07	5.33515e+07	6.3877e+07	4.64299e+07	4.48731e+07	3.93231e+07	4.65971e+07
M162T255	4-Hydroxy-2-oxoglutaric acid	162.02	254.7	162.016	20.9855	C5H6O6	[M]-	Carboxylic acids and derivatives	Alcohols and polyols	C01127	Carbohydrate metabolism	1187-99-1	HMDB0002070	MetaDNA	2	neg	2.52623e+06	4.78615e+06	4.42436e+06	5.5447e+06	4.71931e+06	5.32574e+06	6.53404e+06	2.44916e+06	3.25315e+06	3.36425e+06	4.46356e+06	3.08328e+06	1.92218e+07	1.34219e+07	4.57657e+07	2.34553e+06	2.34068e+06	3.22109e+06	3.6894e+06	4.64342e+06	5.44871e+06	3.26652e+06	3.43767e+06	1.00538e+06	2.6315e+06	2.3277e+06	4.74984e+06	7.32566e+06	1.33846e+07	1.36884e+07	1.03747e+07	5.76677e+07	2.85724e+07
M325T53	Melibiitol	325.114	53.1	344.132	2.12234	C12H24O11	[M-H2O-H]-	Fatty Acyls	Alcohols and polyols	C05399	Carbohydrate metabolism	497-83-6	HMDB0006791	MetaDNA	2	neg	1.31118e+07	3.01548e+06	1.20691e+07	989211	7.65711e+06	1.06941e+07	1.01473e+07	2.37412e+07	1.81892e+07	3.29975e+07	2.23884e+07	2.36502e+07	1.91993e+07	3.16381e+06	2.04035e+07	5.68909e+06	7.29354e+06	6.28551e+06	1.09093e+06	2.83064e+06	1.59681e+06	2.86505e+07	2.99577e+07	3.29191e+07	3.30271e+07	5.10406e+07	1.83598e+07	1.66009e+06	4.70074e+06	3.34696e+06	1.18036e+07	1.25969e+07	4.60485e+06
M103T50_1	gamma-Aminobutyric acid	102.957	50.4	103.063	12.5083	C4H9NO2	[M]-	Carboxylic acids and derivatives	Amino acids, peptides, and analogues	C00334	Metabolism of cofactors and vitamins; Metabolism of other amino acids; Signal transduction; Nervous system; Sensory system; Endocrine system; Carbohydrate metabolism; Signaling molecules and interaction; Amino acid metabolism; Substance dependence	56-12-2	HMDB0000112	BioDeepDB	2	neg	2.28748e+06	1.91739e+06	1.60853e+07	1.98524e+06	1.92379e+06	1.78957e+06	2.39293e+06	2.8284e+07	2.47393e+06	1.01634e+07	2.33498e+07	2.28675e+07	1.25972e+07	2.22783e+06	3.49591e+07	2.59263e+06	1.01408e+07	2.75291e+06	2.90272e+06	1.10095e+07	1.05352e+07	3.57845e+07	3.45255e+07	3.55124e+07	3.83033e+07	2.44489e+07	2.72969e+07	1.48258e+07	8.33487e+06	9.12325e+06	2.34343e+06	2.67453e+06	1.16778e+07
M103T44	Malonate	103.004	43.7	104.011	0.233001	C3H4O4	[M-H]-			C00383	Lipid metabolism; Metabolism of other amino acids; Nucleotide metabolism	141-82-2 / 156-80-9		BioDeepDB	2	neg	4.03074e+06	7.32012e+06	4.40811e+06	6.75701e+06	6.1347e+06	4.63053e+06	5.53663e+06	2.93669e+06	3.81248e+06	5.01779e+06	3.69365e+06	4.06108e+06	8.7074e+06	1.01041e+07	1.02584e+07	2.47754e+06	2.59825e+06	2.65742e+06	3.87999e+06	4.9923e+06	4.33731e+06	5.98139e+06	5.41222e+06	4.00947e+06	5.40798e+06	2.92903e+06	3.43088e+06	4.43154e+06	5.61378e+06	6.31237e+06	6.99925e+06	1.18661e+07	6.44538e+06
M103T271	(R)-3-Hydroxybutyric acid	103.04	271.3	104.047	2.17392	C4H8O3	[M-H]-	Hydroxy acids and derivatives	Beta hydroxy acids and derivatives	C01089	Carbohydrate metabolism; Signal transduction	625-72-9/300-85-6	HMDB0000011	BioDeepDB	2	neg	3.187e+06	2.28136e+06	3.42088e+06	2.09052e+06	1.76763e+06	1.22571e+06	2.58367e+06	3.22845e+06	3.91066e+06	2.40101e+06	2.90903e+06	4.24969e+06	2.65138e+06	2.0831e+06	2.49733e+06	2.57677e+06	3.52628e+06	3.97152e+06	3.1301e+06	1.6443e+06	1.55826e+06	1.84356e+06	1.82532e+06	2.25174e+06	1.51621e+06	1.9859e+06	1.25548e+06	1.74952e+06	1.88921e+06	1.51058e+06	2.03388e+06	2.54921e+06	1.92756e+06
M105T47	Glyceric acid	105.019	47	106.027	0.228529	C3H6O4	[M-H]-	Organooxygen compounds	Carbohydrates and carbohydrate conjugates	C00258	Carbohydrate metabolism; Amino acid metabolism; Lipid metabolism	473-81-4	HMDB0000139	BioDeepDB	2	neg	3.07346e+07	2.13349e+07	1.35681e+07	3.81377e+07	3.46806e+07	4.16263e+07	4.29773e+07	1.06562e+07	3.37922e+07	4.34948e+06	2.25917e+07	1.34912e+07	3.39022e+07	5.32553e+07	8.49202e+06	1.26737e+07	1.40185e+06	1.6013e+07	2.02157e+07	4.22601e+07	1.96394e+07	5.54508e+06	2.61325e+06	2.02175e+06	4.91377e+06	5.1982e+06	7.53149e+06	2.08261e+07	3.12851e+07	5.10331e+07	3.68423e+07	2.18563e+07	1.75763e+07
M115T56	Maleic acid	115.04	56.1	116.011	13.4833	C4H4O4	[M-H]-			C01384	Carbohydrate metabolism; Amino acid metabolism; Metabolism of cofactors and vitamins	110-16-7		BioDeepDB	2	neg	4.92073e+07	9.45418e+07	6.03567e+07	5.23439e+07	4.89838e+07	3.69585e+07	5.18797e+07	5.20834e+07	3.64596e+07	3.33499e+07	4.38316e+07	4.35188e+07	8.69288e+07	8.77799e+07	4.58402e+07	7.05848e+07	7.21369e+07	4.28442e+07	7.50019e+07	4.23967e+07	5.2647e+07	9.4744e+07	3.81569e+07	3.40759e+07	3.85549e+07	5.31084e+07	3.79487e+07	4.67317e+07	3.48334e+07	4.58758e+07	4.25437e+07	5.95664e+07	9.96092e+07
M115T43	Maleamate	115.004	42.8	115.027	13.671	C4H5NO3	[M]-			C01596	Metabolism of cofactors and vitamins	557-24-4		BioDeepDB	2	neg	4.34076e+07	6.57612e+07	1.33214e+07	5.0882e+07	4.32377e+07	8.53386e+06	2.79314e+07	5.03644e+07	2.60274e+07	1.20943e+07	6.86926e+06	1.45201e+07	2.4268e+07	6.12244e+06	2.342e+07	2.77231e+07	2.39348e+07	2.44154e+07	2.03313e+07	7.29114e+06	1.01843e+07	7.26728e+07	4.00646e+07	7.50919e+07	4.68174e+07	5.69775e+07	1.21949e+07	5.53306e+07	6.21042e+07	6.66798e+07	1.52515e+07	2.66879e+07	2.45707e+07
M117T34	5-Aminopentanoic acid	116.928	34.2	117.079	2.33293	C5H11NO2	[M]-	Carboxylic acids and derivatives	Amino acids, peptides, and analogues	C00431	Amino acid metabolism	660-88-8	HMDB0003355	BioDeepDB	2	neg	3.69777e+07	3.45509e+07	2.96036e+07	2.83906e+07	3.27741e+07	3.01454e+07	3.41187e+07	2.65773e+07	2.5664e+07	2.73266e+07	2.75716e+07	2.66604e+07	3.06759e+07	3.60534e+07	3.3199e+07	3.07984e+07	3.51323e+07	2.60876e+07	2.6807e+07	3.08786e+07	2.95996e+07	3.47933e+07	3.77293e+07	3.16982e+07	2.91762e+07	3.70614e+07	3.67342e+07	3.03228e+07	3.50859e+07	3.54742e+07	3.20578e+07	2.74549e+07	2.97722e+07
M116T55	L-Norvaline	116.073	55	117.079	6.68548	C5H11NO2	[M-H]-			C01826		6600-40-4		BioDeepDB	2	neg	1.95769e+08	2.6422e+07	1.78708e+08	4.14768e+07	7.85592e+07	2.86382e+07	9.54321e+07	2.41346e+08	1.27292e+08	1.48276e+08	1.11023e+08	1.56345e+08	3.24052e+07	1.1463e+07	1.30446e+08	1.19741e+08	8.77983e+07	1.01777e+08	8.94302e+07	1.48946e+07	3.35326e+07	2.7964e+07	2.40868e+07	2.4078e+07	8.64445e+07	1.21434e+08	2.37038e+07	1.72056e+07	1.97473e+07	2.00158e+07	1.30787e+07	1.00298e+08	9.86506e+07
M117T689	Betaine	116.928	688.8	117.079	3.74012	C5H11NO2	[M]-	Carboxylic acids and derivatives	Amino acids, peptides, and analogues	C00719	Amino acid metabolism; Membrane transport	107-43-7 / 590-46-5	HMDB0000043	BioDeepDB	2	neg	1.21894e+09	1.4115e+09	1.19446e+09	1.05677e+09	1.83042e+09	1.15837e+09	1.09611e+09	1.50458e+09	1.32442e+09	8.08803e+08	8.76635e+08	8.1533e+08	1.25487e+09	8.69572e+08	1.08367e+09	1.1023e+09	8.85609e+08	9.89619e+08	9.88308e+08	1.6663e+09	1.27076e+09	9.11437e+08	1.0757e+09	1.18991e+09	6.88002e+08	7.03154e+08	4.7156e+09	1.38065e+09	1.33242e+09	1.11115e+09	1.37254e+09	1.2534e+09	1.4734e+09
M117T43	Succinic acid	117.019	43	118.027	3.87924	C4H6O4	[M-H]-	Carboxylic acids and derivatives	Dicarboxylic acids and derivatives	C00042	Cancer: overview; Metabolism of cofactors and vitamins; Nervous system; Signal transduction; Endocrine system; Carbohydrate metabolism; Amino acid metabolism; Energy metabolism	110-15-6	HMDB0000254	BioDeepDB	2	neg	5.07496e+08	9.74483e+07	3.68073e+08	8.17139e+07	7.6936e+07	7.15722e+07	3.49475e+08	4.09424e+08	3.6443e+08	3.128e+08	4.46272e+08	1.61176e+08	4.80754e+08	3.58852e+08	4.3272e+08	4.91927e+08	7.9467e+08	5.94172e+08	4.70655e+08	2.63884e+08	5.94073e+07	9.35924e+07	1.16999e+08	1.19547e+08	7.90242e+07	2.45674e+08	2.21131e+08	7.59419e+07	6.20683e+07	5.32597e+07	3.18618e+08	5.44626e+08	3.64094e+08
M119T93	Phenylacetaldehyde	119.05	92.8	120.058	0.638386	C8H8O	[M-H]-	Benzene and substituted derivatives	Phenylacetaldehydes	C00601	Amino acid metabolism	122-78-1	HMDB0006236	BioDeepDB	2	neg	80819.4	5.18087e+06	941017	3.18087e+06	1.71007e+06	3.86127e+06	1.58783e+07	800659	786876	4.92312e+06	1.1246e+06	627171	1.39798e+07	7.30016e+06	1.1585e+07	61945.1	593119	26284.5	1.65768e+06	6.23147e+06	7.22636e+06	1.67802e+07	1.93193e+07	1.38889e+07	5.71322e+06	5.50903e+06	5.99405e+06	1.11922e+07	1.25389e+07	7.0931e+06	1.12958e+07	1.41883e+07	1.13783e+07
M121T274	Erythritol	121.029	273.6	122.058	4.04115	C4H10O4	[M-H]-			C00503	Membrane transport	149-32-6		BioDeepDB	2	neg	2.47373e+08	4.38001e+07	2.84986e+08	1.01344e+08	1.24915e+08	6.21035e+07	1.67066e+08	3.59176e+08	1.77196e+08	2.63557e+08	1.73363e+08	2.61769e+08	1.52239e+08	4.77413e+07	1.47757e+08	1.47827e+08	2.09235e+08	1.36906e+08	1.17676e+08	3.76299e+07	6.61556e+07	9.92516e+07	9.25394e+07	1.03707e+08	2.21983e+08	2.97659e+08	5.92167e+07	5.2863e+07	3.31728e+07	4.04469e+07	4.14676e+07	1.39884e+08	8.2435e+07
M121T86	Phenylethylamine	121.03	86	121.089	11.0019	C8H11N	[M]-	Benzene and substituted derivatives	Phenethylamines	C05332	Amino acid metabolism	64-04-0	HMDB0012275	BioDeepDB	2	neg	6.28804e+06	5.13694e+06	1.2272e+06	3.10636e+06	1.9836e+06	1.50809e+06	2.84556e+06	219457	8.37346e+06	1.6676e+06	3.13321e+06	200032	9.32522e+06	1.71524e+06	7.43297e+06	289737	1.0055e+06	258190	379373	5.6823e+06	6.53959e+06	1.05988e+07	1.50436e+07	1.0731e+07	4.4649e+06	2.77702e+06	3.39443e+06	9.24611e+06	8.45692e+06	7.88722e+06	8.9327e+06	1.23245e+07	9.27647e+06
M125T72	Caprylic acid	125.097	72.5	144.115	5.51571	C8H16O2	[M-H2O-H]-	Fatty Acyls	Fatty acids and conjugates	C06423	Lipid metabolism; Metabolism of cofactors and vitamins	124-07-2	HMDB0000482	BioDeepDB	2	neg	1.25605e+06	105319	978022	582788	634459	133221	127465	1.29645e+06	718332	1.0423e+06	1.53364e+06	2.47738e+06	960820	575139	667939	607640	1.24903e+06	888684	785766	425614	474358	174782	662974	896305	1.02702e+06	735561	712028	769272	462785	474604	575762	642658	117460
M128T48	Pyroglutamic acid	128.035	47.7	129.043	1.70233	C5H7NO3	[M-H]-	Carboxylic acids and derivatives	Amino acids, peptides, and analogues	C01879	Metabolism of other amino acids	98-79-3	HMDB0000267	BioDeepDB	2	neg	1.21285e+08	3.53408e+07	1.11021e+08	4.48061e+07	5.6614e+07	5.12711e+07	5.08267e+07	1.60852e+08	1.91584e+08	7.92601e+07	1.77951e+08	2.13848e+08	7.40117e+07	3.63445e+07	6.99586e+07	1.03962e+08	1.59837e+08	1.36359e+08	9.63529e+07	3.33732e+07	3.40609e+07	3.16074e+07	2.95053e+07	3.30112e+07	5.16497e+07	8.47761e+07	3.84609e+07	4.35069e+07	5.51413e+07	3.79229e+07	3.40685e+07	5.39598e+07	7.04725e+07
M134T43	L-Malic acid	134.018	42.8	134.022	8.67614	C4H6O5	[M]-	Hydroxy acids and derivatives	Beta hydroxy acids and derivatives	C00149	Cancer: overview; Sensory system; Excretory system; Endocrine system; Carbohydrate metabolism; Cancer: specific types	97-67-6 / 6915-15-7	HMDB0000156	BioDeepDB	2	neg	4.77355e+06	1.01918e+07	5.08358e+06	9.91499e+06	8.75387e+06	4.72875e+06	7.36748e+06	3.33681e+06	4.68752e+06	7.45548e+06	5.97068e+06	3.39573e+06	7.4967e+06	5.95982e+06	5.07189e+06	8.03886e+06	4.28432e+06	7.9519e+06	1.06483e+07	4.34089e+06	5.04901e+06	8.2681e+06	5.265e+06	5.81036e+06	7.60695e+06	3.59633e+06	3.61153e+06	7.59088e+06	4.35491e+06	3.98883e+06	6.82479e+06	6.44522e+06	5.24731e+06
M135T688	Phenyl acetate	134.895	688.3	136.052	10.4134	C8H8O2	[M-H]-			C00548		122-79-2		BioDeepDB	2	neg	8.15278e+07	7.0069e+07	6.40352e+07	6.61094e+07	7.46253e+07	9.52846e+07	8.20778e+07	5.94366e+07	8.27093e+07	6.71235e+07	6.47849e+07	6.88967e+07	1.03404e+08	8.00846e+07	1.78316e+08	6.42074e+07	7.53737e+07	1.41472e+07	8.53162e+07	1.84037e+07	1.73334e+07	6.85002e+07	8.00592e+07	6.62664e+07	5.98981e+07	1.51857e+07	9.47858e+07	1.95177e+07	5.71746e+07	6.2284e+07	1.7204e+07	1.10073e+08	9.22815e+07
M135T103	Phenylacetic acid	135.045	102.8	136.052	2.04376	C8H8O2	[M-H]-	Benzene and substituted derivatives		C07086	Amino acid metabolism	103-82-2	HMDB0000209	BioDeepDB	2	neg	81565.8	5.68976e+06	317811	8.51637e+06	5.94871e+06	9.40112e+06	6.34767e+06	112593	2.77121e+06	74175.5	32954.5	156982	5.04486e+06	2.7292e+06	4.52342e+06	1.11827e+06	62630.8	159779	1.03544e+06	7.09922e+06	4.95305e+06	3.54201e+06	4.35949e+06	6.84211e+06	3.51612e+06	178364	4.28086e+06	184741	47808.4	49602	1.8438e+06	6.58788e+06	4.21056e+06
M137T143	3-Hydroxybenzoic acid	137.024	142.5	138.032	0.554645	C7H6O3	[M-H]-	Benzene and substituted derivatives	Benzoic acids and derivatives	C00587	Amino acid metabolism	99-06-9	HMDB0002466	BioDeepDB	2	neg	269748	6.35192e+06	5.07495e+06	444665	3.10331e+06	58781.3	1.00673e+06	221897	1.69316e+06	1.24577e+06	304240	117319	1.73655e+07	2.18211e+07	1.69686e+07	97620.3	1.50161e+06	1.80805e+06	537856	1.29839e+07	1.10962e+07	8.82394e+06	1.15509e+07	2.78395e+06	362650	849777	1.10223e+06	1.19781e+07	9.82482e+06	865216	1.79491e+07	2.35134e+07	2.09747e+07
M137T50	Urocanic acid	137.036	49.7	138.043	0.5546	C6H6N2O2	[M-H]-	Azoles	Imidazoles	C00785	Amino acid metabolism	104-98-3	HMDB0000301	BioDeepDB	2	neg	1.5293e+07	5.54953e+06	1.31586e+07	1.014e+07	1.2612e+07	5.4338e+06	1.94643e+07	8.99694e+06	8.54666e+06	6.86996e+06	1.61913e+07	1.38594e+07	1.78735e+07	1.20637e+07	504837	2.24343e+07	1.4273e+07	1.2567e+07	6.10657e+06	2.18235e+07	1.91501e+07	1.2534e+07	1.47453e+07	1.01623e+07	9.84753e+06	4.61461e+06	1.78419e+07	2.35472e+07	1.52098e+07	1.21235e+07	1.69058e+07	1.15239e+07	2.2958e+07
M159T86	Oxoadipic acid	158.979	86.4	160.037	14.1103	C6H8O5	[M-H]-	Keto acids and derivatives	Medium-chain keto acids and derivatives	C00322	Amino acid metabolism	3184-35-8	HMDB0000225	BioDeepDB	2	neg	2.20357e+08	3.40567e+09	1.38002e+09	9.04372e+08	9.31615e+08	4.08694e+09	1.3641e+09	6.71259e+08	1.2606e+09	2.73315e+09	9.5532e+08	5.77408e+08	4.76866e+08	4.87129e+08	5.53239e+08	1.8776e+09	2.9459e+09	4.64816e+08	4.91197e+08	2.23922e+09	2.03217e+09	7.82432e+08	5.19045e+09	2.22571e+09	2.2598e+09	1.25731e+09	5.10219e+08	1.45612e+09	2.03822e+09	2.53562e+09	4.69683e+08	3.73482e+09	1.00612e+09
M162T56	3-Hydroxymethylglutaric acid	162.056	56	162.053	20.3633	C6H10O5	[M]-	Fatty Acyls	Fatty acids and conjugates	C03761		503-49-1	HMDB0000355	BioDeepDB	2	neg	1.5064e+07	3.70222e+07	2.04936e+07	3.57972e+07	2.40617e+07	1.46474e+07	2.68251e+07	1.88039e+07	1.63514e+07	3.53078e+07	1.62779e+07	1.57417e+07	7.75538e+07	3.28985e+07	1.48651e+08	1.79026e+07	1.31397e+07	1.45543e+07	2.40548e+07	2.77746e+07	2.88062e+07	7.02295e+07	5.80377e+07	4.03795e+07	3.11629e+07	2.83408e+07	1.58438e+07	3.43674e+07	4.99335e+07	5.52788e+07	3.65916e+07	1.26029e+08	9.325e+07
M163T75_2	L-Fucose	163.06	74.5	164.069	2.67897	C6H12O5	[M-H]-	Organooxygen compounds	Carbohydrates and carbohydrate conjugates	C00507	Carbohydrate metabolism	2438-80-4 / 3615-41-6 73-34-7 / 3615-41-6	HMDB0000174	BioDeepDB	2	neg	9.21294e+06	9.5225e+06	1.09554e+07	9.17373e+06	1.70908e+07	9.75942e+06	8.85015e+06	1.55263e+07	1.34303e+07	9.95558e+06	8.94589e+06	8.29584e+06	8.45832e+06	7.17446e+06	1.66714e+07	7.14642e+06	9.58962e+06	1.30835e+07	7.17171e+06	6.82091e+06	7.3709e+06	6.52514e+06	1.49509e+06	6.36507e+06	6.07241e+06	1.19671e+07	5.95633e+06	8.28e+06	7.94878e+06	7.08246e+06	7.76036e+06	6.58766e+06	7.95762e+06
M165T93	3-(2-Hydroxyphenyl)propanoic acid	165.054	92.7	166.063	4.99353	C9H10O3	[M-H]-	Phenylpropanoic acids		C01198	Amino acid metabolism	495-78-3	HMDB0033752	BioDeepDB	2	neg	7.98064e+07	1.25309e+08	1.13424e+08	1.00418e+08	1.14691e+08	1.2157e+08	1.00626e+08	4.33263e+07	7.64311e+07	8.19901e+07	7.59365e+07	1.70186e+07	9.2029e+07	1.04225e+08	2.13954e+07	1.07495e+08	2.54101e+07	9.39007e+07	2.23129e+07	9.38239e+07	1.08038e+08	1.1522e+08	8.27934e+07	7.51971e+07	8.77969e+07	1.13571e+07	1.02873e+08	8.22077e+07	8.36423e+07	1.1057e+08	1.03341e+08	1.68659e+08	9.23872e+07
M147T463	trans-Cinnamate	146.966	462.8	148.052	5.58331	C9H8O2	[M-H]-			C00423	Amino acid metabolism; Metabolism of cofactors and vitamins	140-10-3		BioDeepDB	2	neg	2.45472e+07	1.07972e+07	4.5463e+07	1.68771e+07	1.66989e+07	9.24695e+06	1.31342e+07	5.29486e+07	4.10508e+07	2.04622e+07	4.74846e+07	8.91807e+07	1.95917e+07	8.71157e+06	2.99876e+07	1.89287e+07	5.17863e+07	2.01861e+07	1.52304e+07	7.61735e+06	4.94402e+06	6.1078e+06	5.10249e+06	4.59043e+06	9.13349e+06	7.3754e+06	4.59416e+06	1.12577e+07	7.89546e+06	8.91245e+06	7.7446e+06	2.14259e+07	2.15356e+07
M149T549	Homogentisic acid	149.01	548.6	168.042	9.87269	C8H8O4	[M-H2O-H]-	Benzene and substituted derivatives	Phenylacetic acids	C00544	Amino acid metabolism; Metabolism of cofactors and vitamins	451-13-8	HMDB0000130	BioDeepDB	2	neg	4.82847e+07	5.13265e+06	4.28342e+07	3.38668e+07	1.40135e+07	3.19886e+07	4.15793e+07	4.32796e+07	3.61226e+07	1.84827e+07	3.48128e+07	9.88841e+07	2.59115e+07	2.98491e+06	3.24388e+07	3.41345e+07	5.36317e+07	3.7904e+07	2.92525e+07	1.87772e+07	3.21845e+07	3.21891e+07	2.98522e+07	5.32681e+07	5.00699e+07	3.62583e+07	3.39542e+07	1.57347e+07	1.87839e+06	1.70007e+06	1.11675e+07	1.17618e+07	8.96569e+06
M149T52	D-Ribose	149.045	52.5	150.053	2.01281	C5H10O5	[M-H]-	Organooxygen compounds	Carbohydrates and carbohydrate conjugates	C00121	Carbohydrate metabolism; Membrane transport	613-83-2/50-69-1	HMDB0000283	BioDeepDB	2	neg	1.1462e+08	1.23336e+08	3.53395e+08	8.92197e+07	4.6424e+07	4.02712e+07	5.68333e+07	3.2044e+08	2.1214e+08	1.32684e+08	4.45953e+08	1.07703e+09	8.0424e+07	4.52083e+07	1.34807e+08	2.30894e+08	6.40991e+08	4.36019e+08	3.00781e+08	5.59612e+07	6.89386e+07	5.9849e+07	1.00655e+08	1.44189e+08	8.10503e+07	1.62457e+08	6.93422e+07	1.80119e+08	3.60899e+07	3.58655e+07	1.24868e+08	1.46326e+08	6.78298e+07
M150T628	L-Arabinose	149.995	628.1	150.053	10.0365	C5H10O5	[M]-	Organooxygen compounds	Carbohydrates and carbohydrate conjugates	C00259	Carbohydrate metabolism; Membrane transport	5328-37-0 / 147-81-9 / 87-72-9	HMDB0000646	BioDeepDB	2	neg	5.18045e+08	8.04238e+08	3.72972e+08	2.62976e+07	5.94502e+08	6.09124e+08	4.93421e+08	3.63306e+08	4.93269e+08	5.70953e+08	3.98429e+08	3.24185e+08	3.68842e+08	5.01833e+08	3.53328e+08	3.19608e+08	5.11193e+08	3.54417e+08	5.23563e+08	5.70849e+08	2.26999e+08	6.07632e+08	5.19307e+08	6.66752e+08	7.70985e+08	2.44098e+08	4.10852e+08	2.88466e+08	4.98516e+08	6.03263e+08	4.59342e+08	3.32548e+08	4.95005e+08
M150T507	D-Arabinose	149.994	506.8	150.053	8.38683	C5H10O5	[M]-			C00216		10323-20-3 / 28697-53-2		BioDeepDB	2	neg	2.15778e+07	4.35611e+07	6.12316e+07	5.34269e+07	1.85583e+08	2.12276e+08	1.28479e+08	2.02554e+08	1.18928e+08	5.50405e+07	8.11104e+07	8.58367e+07	1.16941e+08	1.45384e+08	1.40766e+08	1.9723e+08	1.46124e+08	4.17135e+07	2.15192e+08	6.92057e+07	1.32689e+08	1.16433e+08	1.61186e+08	1.51952e+08	1.64904e+08	1.6954e+08	1.5252e+08	6.16687e+07	1.36703e+08	1.0664e+08	1.30527e+08	1.21132e+08	1.18681e+08
M168T76	Norepinephrine	168.067	75.6	169.074	1.0472	C8H11NO3	[M-H]-	Phenols	Benzenediols	C00547	Circulatory system; Nervous system; Signal transduction; Sensory system; Endocrine system; Digestive system; Environmental adaptation; Signaling molecules and interaction; Amino acid metabolism; Cellular community - eukaryotes	51-41-2	HMDB0000216	BioDeepDB	2	neg	1.32248e+07	6.59314e+06	1.61857e+07	4.29698e+06	8.43284e+06	1.21242e+07	8.73426e+06	1.44899e+07	1.59628e+07	4.5967e+06	1.14535e+07	1.78056e+07	1.24035e+07	4.98343e+06	1.38842e+07	1.31118e+07	1.52215e+07	1.2127e+07	1.09259e+07	4.60073e+06	3.34847e+06	3.8557e+06	7.03958e+06	2.57421e+06	8.36005e+06	3.79445e+06	3.12868e+06	3.23496e+06	4.99012e+06	4.85566e+06	8.54799e+06	1.38817e+07	8.01257e+06
M151T682	D-Xylitol	151.015	681.9	152.069	20.9088	C5H12O5	[M-H]-	Organooxygen compounds	Carbohydrates and carbohydrate conjugates	C00379	Carbohydrate metabolism; Membrane transport	87-99-0	HMDB0002917	BioDeepDB	2	neg	2.32303e+08	1.12875e+08	1.94765e+07	2.11235e+07	1.79994e+07	1.91293e+07	2.04234e+07	6.35032e+07	1.8509e+07	2.44504e+08	1.82803e+07	8.84457e+06	2.10918e+07	6.21667e+07	1.29495e+08	8.73545e+07	2.70712e+07	5.23277e+07	3.7067e+08	5.58526e+07	5.318e+07	1.77089e+07	5.94763e+07	8.31189e+07	2.98623e+08	9.35379e+06	1.7434e+07	1.8018e+07	8.19677e+07	1.25174e+08	2.29767e+07	1.55085e+08	1.46108e+08
M152T48_2	3-Hydroxyanthranilic acid	152.035	48.4	153.043	0.157858	C7H7NO3	[M-H]-	Benzene and substituted derivatives	Benzoic acids and derivatives	C00632	Amino acid metabolism	548-93-6	HMDB0001476	BioDeepDB	2	neg	2.46767e+07	5.07287e+06	2.5022e+07	7.68832e+06	1.76374e+06	1.46421e+06	1.14295e+07	2.74766e+07	1.36316e+07	1.21677e+07	2.50819e+07	4.9871e+07	6.96584e+06	2.37898e+06	7.67809e+06	1.64349e+07	3.47385e+07	2.03506e+07	1.43472e+07	1.18459e+06	7.05841e+06	2.38917e+06	7.63295e+06	2.54061e+06	1.48254e+07	3.62864e+06	1.14213e+07	6.81003e+06	2.77021e+06	3.71526e+06	4.65929e+06	789582	3.10114e+06
M153T75	Gentisic acid	153.019	75	154.027	1.15018	C7H6O4	[M-H]-	Benzene and substituted derivatives	Benzoic acids and derivatives	C00628	Amino acid metabolism	490-79-9	HMDB0000152	BioDeepDB	2	neg	2.82365e+06	6.795e+06	6.58214e+06	5.73597e+06	3.59922e+06	2.33127e+06	7.08878e+06	1.82126e+06	3.66683e+06	6.89783e+06	7.61636e+06	4.95726e+06	1.20164e+07	1.17862e+07	2.33266e+07	919494	2.66877e+06	1.08383e+06	1.85758e+06	7.03271e+06	4.92116e+06	4.80907e+06	3.63939e+06	3.1991e+06	4.00231e+06	2.0671e+06	4.38688e+06	8.80418e+06	9.37562e+06	7.73108e+06	8.5613e+06	1.63543e+07	1.65243e+07
M153T240	2-Pyrocatechuic acid	153.018	240.3	154.027	0.185716	C7H6O4	[M-H]-	Benzene and substituted derivatives	Benzoic acids and derivatives	C00196		303-38-8	HMDB0000397	BioDeepDB	2	neg	1.05241e+07	1.42424e+08	6.70151e+06	1.0366e+07	7.65676e+06	7.94744e+06	9.1571e+06	5.52435e+06	8.3297e+06	9.79711e+06	9.16187e+06	2.97796e+06	3.75747e+07	7.40814e+07	7.19702e+06	8.16787e+06	5.98623e+06	5.53418e+06	8.1715e+06	1.42894e+08	8.90345e+07	1.20462e+07	5.77823e+07	1.33156e+07	2.98677e+06	5.82817e+06	3.98696e+06	8.56155e+06	7.35768e+06	6.71532e+06	2.97692e+08	6.50894e+07	6.26546e+07
M173T177	Shikimic acid	172.991	176.7	174.053	26.9765	C7H10O5	[M-H]-	Organooxygen compounds	Alcohols and polyols	C00493	Amino acid metabolism	138-59-0	HMDB0003070	BioDeepDB	2	neg	350118	467701	764679	801020	1.79745e+06	5.80629e+06	1.2012e+06	538378	177892	2.9153e+06	1.99087e+06	753438	2.28919e+08	6.29409e+07	8.53654e+08	1.18058e+06	190332	2.54224e+06	2.63044e+06	3.91584e+06	5.14737e+06	2.88864e+06	4.2614e+06	933896	697768	638959	1.62397e+06	1.81602e+06	1.37569e+06	600596	2.72133e+06	6.68336e+08	6.81801e+08
M174T47	N-Acetyl-L-aspartic acid	174.041	46.5	175.048	1.01126	C6H9NO5	[M-H]-	Carboxylic acids and derivatives	Amino acids, peptides, and analogues	C01042	Amino acid metabolism	997-55-7	HMDB0000812	BioDeepDB	2	neg	743920	557811	598413	539231	566049	918431	587646	679459	644258	639655	673163	740796	4.36636e+07	1.20998e+07	1.57429e+08	1.2454e+06	815298	1.23476e+06	1.24633e+06	633846	836375	572127	624822	628880	623229	584811	668338	620925	570824	548413	534917	1.25697e+08	1.31662e+08
M178T97	Hippuric acid	178.051	97.2	179.058	0.134793	C9H9NO3	[M-H]-	Benzene and substituted derivatives	Benzoic acids and derivatives	C01586	Amino acid metabolism	495-69-2	HMDB0000714	BioDeepDB	2	neg	3.23131e+07	7.47501e+06	1.17134e+07	1.12786e+07	1.25983e+07	1.28533e+07	2.25281e+07	7.50406e+06	7.15461e+06	9.22422e+07	1.74489e+08	9.64948e+07	2.87951e+08	1.69636e+08	5.93157e+08	4.94305e+08	4.62097e+08	5.62178e+08	4.76836e+08	2.83672e+08	3.93327e+08	7.26248e+08	8.05082e+08	9.80339e+08	6.64429e+08	1.87409e+08	5.36764e+08	2.21918e+07	2.74988e+07	2.54375e+07	3.18327e+07	2.14177e+08	1.58936e+08
M179T51	D-Mannose	179.054	50.9	180.063	3.77417	C6H12O6	[M-H]-	Organooxygen compounds	Carbohydrates and carbohydrate conjugates	C00159	Carbohydrate metabolism; Immune system; Membrane transport; Transport and catabolism	3458-28-4 / 3458-28-4 31103-86-3 / 530-26-7	HMDB0000169	BioDeepDB	2	neg	3.43321e+08	3.33559e+08	3.91687e+08	3.01383e+08	2.60159e+08	2.32214e+08	4.80419e+08	2.94605e+08	2.54114e+08	3.84694e+08	5.13517e+08	4.29696e+08	3.73826e+08	3.2311e+08	2.02713e+08	1.39416e+08	1.95105e+08	2.09438e+08	2.5998e+08	2.23856e+08	2.37228e+08	3.61669e+08	2.5954e+08	3.83732e+08	3.85961e+08	3.34725e+08	3.03282e+08	5.30901e+08	3.47117e+08	3.17664e+08	4.45657e+08	6.07845e+08	3.46236e+08
M180T74	L-Tyrosine	180.067	74.5	181.074	1.53276	C9H11NO3	[M-H]-	Carboxylic acids and derivatives	Amino acids, peptides, and analogues	C00082	Cancer: overview; Metabolism of cofactors and vitamins; Nervous system; Digestive system; Endocrine system; Neurodegenerative disease; Translation; Amino acid metabolism; Substance dependence	60-18-4	HMDB0000158	BioDeepDB	2	neg	6.98495e+07	9.12103e+07	5.98906e+07	8.86069e+07	5.5153e+07	8.96922e+07	8.941e+07	7.03689e+07	8.28766e+07	7.90305e+07	6.50934e+07	6.0379e+07	9.40276e+07	9.27465e+07	8.70347e+07	4.37726e+07	7.82317e+07	3.59444e+07	9.236e+07	8.15215e+07	6.87394e+07	7.37045e+07	3.53055e+07	9.1995e+07	1.02289e+08	5.08092e+07	6.63598e+07	4.60329e+07	4.33362e+07	3.75447e+07	6.39396e+07	1.96552e+07	7.21494e+07
M163T416	4-Hydroxycinnamic acid	163.04	416	164.047	1.69283	C9H8O3	[M-H]-	Cinnamic acids and derivatives	Hydroxycinnamic acids and derivatives	C00811	Amino acid metabolism; Metabolism of cofactors and vitamins	7400-08-0 / 7400-08-0 501-98-4 / 501-98-4	HMDB0002035	BioDeepDB	2	neg	2.45203e+06	3.91865e+06	2.14861e+06	3.74404e+06	2.73354e+06	2.30728e+06	2.95009e+06	2.02385e+06	3.12434e+06	2.33326e+06	1.74657e+06	1.6501e+06	2.54101e+06	3.43051e+06	1.88306e+06	1.84144e+06	1.18033e+06	1.79599e+06	1.8996e+06	1.78701e+06	1.36413e+06	1.2768e+06	1.11783e+06	1.25854e+06	1.67145e+06	1.6216e+06	1.78418e+06	5.21074e+06	2.97657e+06	2.4861e+06	5.3687e+06	4.42117e+06	2.60519e+06
M163T185	Phenylpyruvic acid	163.04	185.4	164.047	1.07949	C9H8O3	[M-H]-	Benzene and substituted derivatives	Phenylpyruvic acid derivatives	C00166	Amino acid metabolism	156-06-9	HMDB0000205	BioDeepDB	2	neg	3.82877e+06	4.82129e+06	4.6438e+06	4.78054e+06	5.49171e+06	3.87343e+06	4.20292e+06	3.63595e+06	5.39729e+06	3.77551e+06	5.6794e+06	5.61512e+06	7.85761e+06	6.17619e+06	1.01823e+07	4.06991e+06	3.438e+06	4.88761e+06	4.72507e+06	3.8096e+06	3.25324e+06	3.75112e+06	2.63553e+06	2.11032e+06	1.09819e+06	739168	2.58549e+06	5.25901e+06	5.64734e+06	5.32291e+06	4.22234e+06	8.59605e+06	6.39653e+06
M181T152	Mannitol	181.006	151.9	182.079	1.23725	C6H14O6	[M-H]-	Organooxygen compounds	Carbohydrates and carbohydrate conjugates	C00392	Carbohydrate metabolism; Membrane transport	69-65-8	HMDB0000765	BioDeepDB	2	neg	4.63617e+06	4.18575e+06	4.63757e+06	4.67268e+06	4.34156e+06	4.32659e+06	3.98116e+06	2.38009e+06	4.53015e+06	5.11692e+06	4.30391e+06	4.63686e+06	5.45443e+06	2.74929e+06	3.82361e+06	5.26234e+06	4.35034e+06	2.75467e+06	4.37864e+06	4.40069e+06	5.01617e+06	1.16123e+06	3.67385e+06	3.64988e+06	3.42549e+06	1.18773e+06	1.14415e+06	4.76024e+06	2.81175e+06	2.40395e+06	2.65035e+06	3.993e+06	2.61931e+06
M164T91	D-Phenylalanine	164.072	90.7	165.079	0.146278	C9H11NO2	[M-H]-			C02265	Amino acid metabolism; Sensory system	673-06-3		BioDeepDB	2	neg	3.36328e+08	8.51352e+07	2.1057e+08	1.00406e+08	1.46605e+08	1.19716e+08	1.26656e+08	2.7911e+08	1.88291e+08	1.71545e+08	2.58807e+08	3.31566e+08	2.50166e+08	1.15427e+08	5.23914e+08	1.99157e+08	3.95503e+08	4.32162e+08	2.63124e+08	9.00322e+07	1.42128e+08	1.53627e+08	1.18086e+08	1.36097e+08	1.65061e+08	2.0243e+08	1.16251e+08	1.08182e+08	7.53613e+07	8.30328e+07	1.11801e+08	3.66095e+08	3.71096e+08
M165T549	Desaminotyrosine	165.041	548.6	166.063	6.00733	C9H10O3	[M-H]-	Phenylpropanoic acids		C01744		501-97-3	HMDB0002199	BioDeepDB	2	neg	6.87922e+07	1.85113e+08	7.22968e+07	1.96995e+08	1.89898e+08	1.11082e+08	7.62049e+07	2.23177e+08	2.17412e+08	5.40622e+07	1.36548e+08	1.03061e+08	3.19689e+08	3.35411e+08	5.24537e+08	9.96556e+07	2.07427e+08	8.44313e+07	1.23628e+08	1.56249e+08	1.02731e+08	1.11621e+08	1.39916e+08	1.18801e+08	4.16001e+07	6.59715e+07	6.52288e+07	1.2966e+08	2.39651e+08	2.17427e+08	1.9612e+08	7.7667e+08	3.97806e+08
M165T651	Phthalic acid	165.041	650.7	166.027	4.74529	C8H6O4	[M-H]-	Benzene and substituted derivatives	Benzoic acids and derivatives	C01606	Membrane transport	88-99-3 / 3198-29-6	HMDB0002107	BioDeepDB	2	neg	6.93242e+06	2.36545e+07	1.45629e+07	1.33419e+07	7.53608e+06	3.83268e+06	2.1793e+07	1.03562e+07	1.54619e+07	2.3814e+07	1.24466e+07	9.99661e+06	2.34571e+07	4.52717e+07	3.79717e+07	8.73973e+06	1.08892e+07	7.91907e+06	6.2234e+06	1.01542e+07	5.90556e+06	6.6072e+06	6.16792e+06	4.54639e+06	4.78675e+06	2.34981e+07	4.45398e+06	2.10214e+07	7.8347e+06	5.30881e+06	1.94908e+07	4.12286e+07	3.43992e+07
M167T49	Uric acid	167.021	48.6	168.028	1.05376	C5H4N4O3	[M-H]-	Imidazopyrimidines	Purines and purine derivatives	C00366	Digestive system; Nucleotide metabolism	69-93-2	HMDB0000289	BioDeepDB	2	neg	4.66612e+06	1.28162e+07	1.37844e+07	1.30844e+07	1.05143e+07	9.51677e+06	8.46769e+06	5.36503e+06	5.52803e+06	5.8723e+06	1.758e+07	1.81176e+07	1.76475e+07	9.61197e+06	1.73373e+07	1.87322e+07	1.58706e+07	1.57493e+07	1.59694e+07	1.42671e+07	8.10567e+06	1.75725e+07	1.52078e+07	1.49952e+07	3.0465e+06	1.42842e+07	1.33717e+07	1.80883e+07	2.13136e+07	1.78496e+07	1.99738e+07	1.22666e+07	1.26657e+07
M185T495	Undecanoic acid	185.155	494.8	186.162	0.950555	C11H22O2	[M-H]-	Fatty Acyls	Fatty acids and conjugates	C17715		112-37-8	HMDB0000947	MoNA	2	neg	1.07558e+06	166033	2.47367e+06	168139	207746	615743	2.21983e+06	2.30726e+06	2.44197e+06	3.50885e+06	2.60664e+06	1.39708e+06	3.20303e+06	1.08307e+06	1.59983e+06	230970	1.35401e+06	705916	808272	926453	1.18114e+06	5.64313e+06	5.28196e+06	5.35284e+06	4.84622e+06	4.10069e+06	4.6328e+06	2.81843e+06	218144	795242	216075	312253	1.32192e+06
M187T73	Azelaic acid	187.097	72.8	188.105	0.662756	C9H16O4	[M-H]-	Fatty Acyls	Fatty acids and conjugates	C08261		123-99-9	HMDB0000784	BioDeepDB	2	neg	2.3685e+08	1.58736e+08	1.4927e+08	1.26756e+08	1.82426e+08	1.58063e+08	2.41267e+08	2.86999e+08	6.49831e+07	4.72786e+07	4.21726e+07	4.44316e+07	4.20727e+07	3.96314e+07	4.10777e+07	4.71527e+07	3.93377e+07	4.45324e+07	4.3577e+07	3.6638e+07	4.16136e+07	1.49882e+08	2.00716e+08	1.97369e+08	1.71874e+08	1.03996e+08	1.10983e+08	1.5545e+08	1.05095e+08	8.99946e+07	1.12778e+08	9.36586e+07	9.98838e+07
M191T41	Citric acid	191.02	41.3	192.027	0.397865	C6H8O7	[M-H]-	Carboxylic acids and derivatives	Tricarboxylic acids and derivatives	C00158	Cancer: overview; Sensory system; Endocrine system; Carbohydrate metabolism; Amino acid metabolism	77-92-9 / 126-44-3	HMDB0000094	BioDeepDB	2	neg	4.79415e+07	9.43533e+07	8.85783e+07	5.02675e+07	6.20588e+07	6.59282e+07	5.55267e+07	6.78483e+07	4.90886e+07	1.30035e+08	5.29783e+07	1.64653e+08	6.07825e+07	1.04891e+08	5.92288e+09	6.33806e+07	4.9066e+07	9.67675e+07	5.31816e+07	5.59382e+07	9.01598e+07	8.7396e+07	6.58037e+07	6.04044e+07	6.37036e+07	4.44948e+07	4.75089e+07	6.70569e+07	1.67564e+08	1.08223e+08	1.01031e+08	5.96845e+07	7.46354e+07
M173T505	4-Quinolinecarboxylic acid	173.044	505.4	173.048	21.9597	C10H7NO2	[M]-			C06414		486-74-8		BioDeepDB	2	neg	2.49291e+07	2.65776e+07	2.83753e+07	2.17514e+07	2.68369e+07	1.69668e+07	2.86856e+07	9.28246e+06	2.22086e+07	2.21747e+07	2.98234e+07	2.9467e+07	3.06135e+07	2.0349e+07	2.27929e+07	1.30605e+07	1.48321e+07	1.58856e+07	2.50377e+07	2.26873e+07	3.7437e+07	5.89524e+07	6.21343e+07	5.79306e+07	2.41153e+07	2.21e+07	2.24881e+07	1.15637e+07	3.016e+07	1.05372e+07	2.03389e+07	1.67184e+07	1.35819e+07
M173T46	Suberic acid	173.082	46.4	174.089	2.44971	C8H14O4	[M-H]-	Fatty Acyls	Fatty acids and conjugates	C08278		505-48-6	HMDB0000893	BioDeepDB	2	neg	3.61216e+07	3.01818e+07	6.24866e+07	4.45187e+07	3.14796e+07	2.86406e+07	3.99905e+07	5.06041e+07	4.8164e+07	1.27587e+08	1.15929e+08	1.19195e+08	9.30395e+07	6.14743e+07	1.34541e+08	4.12684e+07	4.65065e+07	3.9436e+07	3.97676e+07	5.4932e+07	6.88986e+07	4.57925e+08	4.5418e+08	3.56314e+08	4.12272e+08	2.28597e+08	1.98012e+08	4.3927e+07	3.39627e+07	2.89719e+07	2.80227e+07	3.12036e+07	4.65296e+07
M175T69	Guanidinosuccinic acid	174.956	69.5	175.059	6.7129	C5H9N3O4	[M]-	Carboxylic acids and derivatives	Amino acids, peptides, and analogues	C03139		6133-30-8	HMDB0003157	BioDeepDB	2	neg	1.05774e+07	1.6375e+07	1.6986e+07	1.51901e+07	1.37572e+07	1.09361e+07	1.54467e+07	1.04365e+07	1.49902e+07	8.0358e+07	8.88269e+07	8.22518e+07	9.74371e+07	5.86497e+07	3.91218e+08	5.12904e+07	2.02606e+07	5.14824e+07	5.75231e+07	3.78548e+07	5.08706e+07	2.86903e+08	2.64225e+08	2.37476e+08	2.70537e+08	1.41381e+08	1.43987e+08	2.02951e+07	1.50245e+07	1.19159e+07	1.53063e+07	3.67821e+07	3.40065e+07
M174T303	1H-Indole-3-acetamide	174.056	302.9	174.079	5.57289	C10H10N2O	[M]-	Indoles and derivatives	Indoles	C02693	Amino acid metabolism	879-37-8	HMDB0029739	BioDeepDB	2	neg	1.2089e+07	1.11887e+07	1.17649e+07	8.22209e+06	1.05862e+07	8.21987e+06	1.23617e+07	8.12561e+06	6.42397e+06	1.00978e+07	1.77065e+07	1.42488e+07	3.3643e+07	1.20386e+07	5.30483e+07	8.46104e+06	1.05234e+07	1.07246e+07	1.03188e+07	1.3221e+07	1.49652e+07	8.56078e+06	9.22938e+06	7.59477e+06	6.91424e+06	9.37858e+06	5.92418e+06	9.63185e+06	1.17512e+07	1.32497e+07	8.76284e+06	3.75908e+07	2.83578e+07
M174T50	Citrulline	174.089	49.8	175.096	4.45749	C6H13N3O3	[M-H]-	Carboxylic acids and derivatives	Amino acids, peptides, and analogues	C00327	Amino acid metabolism	372-75-8	HMDB0000904	BioDeepDB	2	neg	1.39649e+07	1.42288e+07	2.21838e+07	1.33454e+07	1.45598e+07	1.14298e+07	1.14102e+07	3.28474e+07	1.6021e+07	7.35744e+07	4.28126e+07	7.26277e+07	5.82041e+07	2.52837e+07	1.10817e+08	1.45584e+07	3.69146e+07	2.47793e+07	1.04171e+07	6.7419e+06	1.25232e+07	4.07069e+07	5.47943e+07	1.12598e+08	8.60148e+07	7.4686e+07	5.04893e+07	2.98397e+07	8.92386e+06	7.85038e+06	1.88651e+07	2.34846e+07	1.92743e+07
M175T48_1	D-Glucuronic Acid	175.025	47.7	194.043	1.65691	C6H10O7	[M-H2O-H]-			C00191	Carbohydrate metabolism	655612-3		BioDeepDB	2	neg	3.81693e+07	5.32108e+07	5.55889e+06	2.18195e+07	1.2891e+07	2.29516e+07	4.80607e+07	2.39761e+07	6.65657e+07	2.19657e+07	2.05752e+07	1.59108e+07	4.31206e+07	6.94068e+07	4.41914e+07	2.0855e+07	1.28483e+07	1.97613e+07	1.59287e+07	8.27875e+06	5.07826e+07	3.96536e+07	1.88584e+07	2.38254e+07	1.38388e+08	1.68746e+07	1.80268e+07	1.82614e+07	7.75583e+07	6.19408e+07	5.57742e+07	5.2146e+07	5.37732e+07
M193T48	Methyl beta-D-galactoside	193.071	47.5	194.079	1.54941	C7H14O6	[M-H]-			C03619	Membrane transport	1824-94-8		BioDeepDB	2	neg	2.55271e+07	3.00409e+07	3.34739e+07	2.63307e+07	8.14128e+06	2.74954e+07	3.542e+07	1.10006e+07	1.63851e+07	4.96199e+07	1.73852e+07	1.35806e+07	4.73225e+07	6.05744e+07	1.57819e+07	1.24353e+07	1.26023e+07	7.80344e+06	1.40329e+07	7.85275e+06	1.14501e+07	3.72758e+07	6.27348e+07	8.19792e+07	5.52805e+07	4.68615e+07	4.99335e+07	2.03104e+07	7.97353e+07	1.09729e+07	1.21575e+07	1.41758e+07	1.01252e+07
M179T44	Caffeate	178.965	43.7	180.042	15.9431	C9H8O4	[M-H]-			C01197		501-16-6 / 331-39-5		BioDeepDB	2	neg	246820	809404	334611	406949	478014	268825	544050	239856	212090	2.40349e+06	1.72345e+06	846811	2.64859e+06	2.10212e+06	2.98421e+06	2.47238e+06	1.37264e+07	2.41732e+06	2.41953e+06	1.96816e+06	2.24821e+06	3.87306e+06	3.72915e+06	3.70654e+06	3.25373e+06	1.6491e+06	719949	2.24404e+06	2.17891e+06	2.06293e+06	1.94188e+06	1.97893e+06	2.55563e+06
M180T674	L-Sorbose	179.989	673.6	180.063	7.51605	C6H12O6	[M]-			C00247	Carbohydrate metabolism	87-79-6		BioDeepDB	2	neg	1.11562e+07	6.23706e+07	1.70219e+08	5.5534e+07	6.74307e+07	3.89757e+07	7.21006e+07	4.22896e+07	4.09359e+07	6.30063e+07	7.82078e+07	5.56611e+07	2.72728e+08	1.48209e+08	6.26012e+08	8.36518e+06	4.99545e+07	9.45396e+06	6.08038e+07	7.3155e+07	7.42613e+07	6.03152e+07	9.21026e+07	1.07669e+08	5.63143e+07	5.80389e+07	6.17656e+07	7.6909e+07	6.67331e+07	6.34344e+07	7.88978e+07	3.64785e+08	3.27348e+08
M183T75_1	3,4-Dihydroxymandelic acid	183.03	74.5	184.037	1.50795	C8H8O5	[M-H]-			C05580	Amino acid metabolism	14883-87-5	HMDB0001866	BioDeepDB	2	neg	677806	1.28183e+06	1.22091e+06	1.56159e+06	1.76927e+06	1.39721e+06	1.51544e+06	920735	1.26802e+06	1.67674e+06	875734	962659	1.28972e+06	976943	1.88008e+06	565949	918682	641631	853428	1.22072e+06	1.24991e+06	2.50193e+06	2.40281e+06	2.21634e+06	2.31774e+06	1.55457e+06	1.99118e+06	2.07366e+06	2.19049e+06	994866	1.19313e+06	1.10416e+06	1.13537e+06
M187T323	10-Hydroxydecanoic acid	187.134	322.8	188.141	0.406126	C10H20O3	[M-H]-			C02774		1679-53-4		BioDeepDB	2	neg	8.42024e+06	6.9958e+06	8.02119e+06	6.99715e+06	7.90328e+06	8.40111e+06	7.38074e+06	1.10139e+07	9.17362e+06	8.94354e+06	6.88855e+06	6.65724e+06	9.46103e+06	6.50942e+06	1.0587e+07	7.43541e+06	7.7863e+06	7.30828e+06	6.36638e+06	5.87176e+06	6.75712e+06	6.58605e+06	7.48563e+06	7.91184e+06	7.07861e+06	7.40784e+06	6.92788e+06	7.16441e+06	5.83535e+06	5.10431e+06	5.38589e+06	6.88466e+06	8.44859e+06
M188T56	Kynurenic acid	188.035	56	189.043	1.19127	C10H7NO3	[M-H]-	Quinolines and derivatives	Quinoline carboxylic acids	C01717	Amino acid metabolism	492-27-3	HMDB0000715	BioDeepDB	2	neg	8.77812e+06	1.898e+07	3.39359e+07	2.40774e+07	1.99618e+07	7.1739e+06	2.06266e+07	1.53312e+07	3.33701e+07	3.61972e+07	2.90364e+07	1.47569e+07	2.81217e+07	2.75713e+07	2.83828e+07	1.83797e+07	1.49332e+07	1.89416e+07	1.72453e+07	1.10927e+07	1.11065e+07	2.44911e+07	1.92525e+07	1.76212e+07	3.31826e+07	7.18354e+06	9.11268e+06	3.36164e+07	4.30179e+07	2.90404e+07	2.54077e+07	4.45975e+07	4.27418e+07
M188T44	N-Acetylglutamic acid	188.056	43.8	189.064	0.404134	C7H11NO5	[M-H]-	Carboxylic acids and derivatives	Amino acids, peptides, and analogues	C00624	Amino acid metabolism	1188-37-0	HMDB0001138	BioDeepDB	2	neg	8.79645e+07	3.46807e+07	9.43623e+07	5.09238e+07	5.62338e+07	4.58866e+07	5.48718e+07	9.99556e+07	1.12583e+08	6.44488e+07	9.02363e+07	1.83257e+08	9.00414e+07	3.96308e+07	1.06684e+08	1.02137e+08	1.08533e+08	9.86218e+07	8.13996e+07	4.92078e+07	6.79812e+07	4.56985e+07	2.9204e+07	2.92246e+07	6.38198e+07	4.32723e+07	4.5722e+07	5.43316e+07	3.0064e+07	2.8381e+07	3.5421e+07	6.62237e+07	5.44624e+07
M206T156	N-Acetyl-L-phenylalanine	206.082	156.5	207.089	0.116458	C11H13NO3	[M-H]-	Carboxylic acids and derivatives	Amino acids, peptides, and analogues	C03519	Amino acid metabolism	2018-61-3	HMDB0000512	BioDeepDB	2	neg	1.17643e+07	2.38043e+06	1.66113e+07	3.72748e+06	4.15229e+06	2.27756e+06	5.79252e+06	2.48446e+07	1.12077e+07	1.3826e+07	2.00282e+07	3.65589e+07	5.85211e+06	1.34522e+06	7.9925e+06	6.72672e+06	4.51453e+07	8.79198e+06	5.82624e+06	1.0798e+06	4.38357e+06	2.60499e+06	2.19327e+06	2.58389e+06	6.84355e+06	8.45938e+06	3.54343e+06	6.4077e+06	1.6549e+06	1.61718e+06	1.12553e+06	1.50351e+06	1.49402e+06
M173T38	Quinate	173.046	37.8	192.063	3.98739	C7H12O6	[M-H2O-H]-	Organooxygen compounds	Alcohols and polyols	C00296	Amino acid metabolism	77-95-2	HMDB0003072	mzCloud	2	neg	2.11065e+07	4.3103e+06	4.07776e+06	3.99514e+06	9.27697e+06	2.84335e+07	4.11368e+06	2.62111e+07	3.85097e+06	1.53753e+07	4.65632e+06	2.70397e+07	6.08965e+06	4.30562e+07	4.57755e+06	4.58613e+06	1.61321e+07	1.07436e+07	1.52716e+07	4.41503e+06	4.4689e+06	1.37253e+07	1.46569e+07	1.40559e+07	1.72968e+07	2.71687e+07	1.87996e+07	8.54121e+06	1.92824e+07	3.13676e+07	9.65419e+06	4.46282e+06	7.2826e+06
M192T138	Phenylacetylglycine	192.067	138.4	193.074	0.395696	C10H11NO3	[M-H]-	Carboxylic acids and derivatives	Amino acids, peptides, and analogues	C05598	Amino acid metabolism	500-98-1	HMDB0000821	BioDeepDB	2	neg	173934	5.53913e+07	29195.7	4.70397e+07	4.71362e+07	4.42389e+07	8.86921e+06	726608	145114	73370.2	17753	101385	1.40859e+07	9.12463e+06	2.64791e+07	5.37338e+07	2.0665e+07	4.01227e+07	2.96808e+07	2.95865e+07	3.47689e+07	2.70461e+06	2.61416e+06	98461	144124	169822	1.14164e+06	868175	2.9297e+06	5.42087e+06	1.06689e+07	2.62081e+07	1.7355e+07
M193T86	trans-Ferulic acid	193.051	85.7	194.058	0.393679	C10H10O4	[M-H]-	Cinnamic acids and derivatives	Hydroxycinnamic acids and derivatives	C01494		537-98-4 / 1135-24-6	HMDB0000954	BioDeepDB	2	neg	1.16143e+08	1.29259e+08	1.34274e+08	1.41108e+08	1.24878e+08	1.1662e+08	2.06695e+08	1.31136e+08	1.55413e+08	1.22748e+08	1.06299e+08	2.66149e+08	1.66743e+08	2.21751e+08	1.29354e+08	1.16186e+08	2.00124e+08	1.2277e+08	1.18531e+08	1.14001e+08	8.9335e+07	1.16144e+08	9.9021e+07	1.01132e+08	1.35907e+08	1.09968e+08	8.62684e+07	1.67587e+08	1.27352e+08	1.18448e+08	1.86578e+08	1.67118e+08	1.19112e+08
M195T52	Gluconic acid	195.05	52.5	196.058	0.221902	C6H12O7	[M-H]-	Organooxygen compounds	Carbohydrates and carbohydrate conjugates	C00257	Carbohydrate metabolism	526-95-4	HMDB0000625	BioDeepDB	2	neg	1.70226e+08	1.29071e+08	1.9979e+08	1.65876e+08	1.76494e+08	1.72105e+08	2.1239e+08	2.28169e+08	2.15849e+08	2.35711e+08	1.93486e+08	2.10469e+08	2.02904e+08	1.69741e+08	1.83887e+08	1.63709e+08	2.12178e+08	1.33744e+08	1.25176e+08	2.02173e+08	1.85923e+08	4.20784e+08	3.81895e+08	3.47678e+08	4.10032e+08	4.00409e+08	3.64096e+08	1.96797e+08	1.8259e+08	2.15776e+08	2.13466e+08	1.4482e+08	1.45137e+08
M213T564	Tridecanoic acid	213.186	564.2	214.193	0.356496	C13H26O2	[M-H]-	Fatty Acyls	Fatty acids and conjugates	C17076		638-53-9	HMDB0000910	BioDeepDB	2	neg	2.0107e+07	8.57056e+06	1.9803e+07	1.00979e+07	1.03519e+07	1.01932e+07	2.07504e+07	1.54277e+07	2.67218e+07	2.40276e+07	1.48998e+07	2.6396e+07	3.13234e+07	2.79091e+07	1.90613e+07	1.20901e+07	2.01492e+07	1.31009e+07	1.60834e+07	9.69445e+06	1.28588e+07	1.46682e+07	2.0066e+07	1.04951e+07	1.12886e+07	1.3175e+07	1.35833e+07	5.35719e+07	1.05381e+07	7.3691e+06	2.07518e+07	2.99306e+07	2.95215e+07
M218T56	Pantothenic acid	218.103	55.9	219.111	0.568538	C9H17NO5	[M-H]-	Alcohols and polyols	Polyols	C00864	Metabolism of cofactors and vitamins; Metabolism of other amino acids; Digestive system	79-83-4 / 20938-62-9 / 137-08-6	HMDB0000210	BioDeepDB	2	neg	2.30993e+08	5.45637e+07	1.80172e+08	5.42543e+07	7.09854e+07	4.80439e+07	1.07945e+08	2.6213e+08	1.40619e+08	6.81932e+07	1.65851e+08	3.1312e+08	7.8092e+07	3.59554e+07	1.01095e+08	1.91329e+08	4.13314e+08	2.46908e+08	1.93056e+08	4.89401e+07	8.68931e+07	6.82146e+07	6.92969e+07	1.00009e+08	1.1901e+08	1.0897e+08	7.93261e+07	5.11215e+07	4.12236e+07	4.58983e+07	4.4435e+07	7.05688e+07	4.97621e+07
M220T53	N-Acetylmannosamine	220.083	52.7	221.09	0.10905	C8H15NO6	[M-H]-	Organooxygen compounds	Carbohydrates and carbohydrate conjugates	C00645	Carbohydrate metabolism	7772-94-3 / 3615-17-6	HMDB0001129	BioDeepDB	2	neg	9.71851e+08	8.83594e+07	9.59782e+08	8.70504e+07	5.35483e+08	7.22021e+08	9.4203e+08	6.38104e+08	6.81653e+07	9.49669e+08	1.34645e+09	1.20457e+09	3.17486e+08	1.20154e+08	9.99994e+08	4.10736e+08	4.57925e+08	1.01977e+09	4.32823e+08	5.12455e+08	9.35384e+08	1.06182e+09	9.95452e+08	1.51385e+08	1.1257e+09	9.3475e+08	5.31366e+07	8.53608e+08	3.67675e+07	2.63917e+07	8.6458e+08	6.90658e+08	5.50709e+08
M204T136	D-Tryptophan	204.086	136.4	204.09	19.5996	C11H12N2O2	[M]-	Indoles and derivatives	Indolyl carboxylic acids and derivatives	C00525		153-94-6	HMDB0013609	BioDeepDB	2	neg	4.57449e+06	688797	4.08916e+06	3.11881e+06	2.36873e+06	2.14638e+06	2.91585e+06	3.46595e+06	4.12931e+06	4.56684e+06	3.60121e+06	4.5979e+06	3.5661e+06	3.16357e+06	1.42479e+06	4.71476e+06	6.96628e+06	5.34041e+06	4.47393e+06	3.96302e+06	5.24423e+06	773860	727367	963247	791638	1.06668e+06	2.71323e+06	4.76184e+06	648060	3.01336e+06	3.5928e+06	4.83618e+06	4.47437e+06
M205T551	Methyl jasmonate	205.159	551.2	224.141	0.83894	C13H20O3	[M-H2O-H]-	Fatty Acyls	Lineolic acids and derivatives	C11512	Lipid metabolism	1211-29-6 / 39924-52-2	HMDB0036583	BioDeepDB	2	neg	926018	3.77289e+06	868645	851138	3.52129e+06	3.57259e+06	4.20341e+06	3.55413e+06	5.17922e+06	6.10016e+06	4.94883e+06	919795	8.17057e+06	5.9715e+06	8.1593e+06	4.07421e+06	879110	3.48628e+06	4.78162e+06	4.19164e+06	4.14609e+06	7.76641e+06	7.76617e+06	6.98593e+06	7.22166e+06	5.32937e+06	4.6328e+06	4.6969e+06	3.69803e+06	768092	4.66517e+06	6.58456e+06	5.8499e+06
M241T89	Thymidine	241.083	89.3	242.09	0.514346	C10H14N2O5	[M-H]-	Pyrimidine nucleosides	Pyrimidine 2'-deoxyribonucleosides	C00214	Nucleotide metabolism	50-89-5	HMDB0000273	BioDeepDB	2	neg	2.20041e+08	3.00819e+08	2.40468e+08	2.39096e+08	2.9635e+08	3.74082e+08	3.32735e+08	2.45165e+08	1.78999e+08	2.19089e+08	2.25039e+08	1.04902e+08	2.45801e+08	1.4941e+08	1.49768e+08	1.32629e+08	1.74378e+08	1.23975e+08	1.09383e+08	2.96005e+08	3.44464e+08	2.36451e+08	2.96005e+08	4.5757e+08	2.19522e+08	4.70582e+08	4.51563e+08	1.64832e+08	2.84061e+08	2.49275e+08	1.19501e+08	1.1395e+08	1.18054e+08
M243T74	Uridine	243.062	74.4	244.07	0.265674	C9H12N2O6	[M-H]-	Pyrimidine nucleosides		C00299	Membrane transport; Nucleotide metabolism	58-96-8	HMDB0000296	BioDeepDB	2	neg	1.15532e+08	1.98465e+07	1.76697e+08	3.34004e+07	3.62734e+07	2.64064e+07	6.1268e+07	1.98169e+08	1.04737e+08	1.01103e+08	1.3989e+08	1.9677e+08	4.46248e+07	5.96436e+06	1.07802e+07	4.10922e+07	2.28868e+08	7.20832e+07	4.97626e+07	4.29692e+06	1.65995e+07	3.84048e+07	2.73017e+07	6.17257e+07	1.32998e+08	1.83085e+08	1.05566e+08	1.84003e+08	7.39656e+06	6.99091e+06	1.99055e+07	8.66607e+06	8.35732e+06
M266T75	Deoxyguanosine	266.089	74.7	267.097	0.466009	C10H13N5O4	[M-H]-	Purine nucleosides	Purine 2'-deoxyribonucleosides	C00330	Membrane transport; Nucleotide metabolism	961-07-9	HMDB0000085	BioDeepDB	2	neg	4.55536e+07	3.50135e+07	3.5438e+07	3.42302e+07	3.13801e+07	3.85866e+07	5.19282e+07	2.13503e+07	1.25804e+07	6.07858e+06	6.1922e+06	2.58347e+06	3.47078e+07	7.72433e+06	4.30521e+07	2.23758e+07	4.38118e+07	4.66168e+06	3.25956e+07	7.26891e+07	8.45887e+07	2.33072e+07	209487	2.0905e+07	160499	181706	202860	6.14914e+07	9.53462e+07	1.14091e+08	5.68577e+07	8.40281e+07	5.84689e+07
M249T52	gamma-Glutamylcysteine	248.96	52	250.062	1.31141	C8H14N2O5S	[M-H]-	Carboxylic acids and derivatives	Amino acids, peptides, and analogues	C00669	Cell growth and death; Metabolism of other amino acids	636-58-8	HMDB0001049	BioDeepDB	2	neg	3.63333e+07	1.71402e+08	1.0988e+08	1.86065e+08	1.77582e+08	1.88379e+08	8.38319e+07	9.71737e+07	5.59526e+07	9.77986e+07	8.2183e+07	1.26729e+08	3.58912e+07	6.56776e+07	6.32253e+07	4.33993e+07	9.73579e+07	4.93142e+07	3.86466e+07	5.59643e+07	4.67234e+07	1.31285e+08	1.4972e+08	1.07582e+08	1.39033e+08	2.94861e+08	1.10955e+08	2.10412e+08	1.18951e+08	8.63394e+07	1.38663e+08	5.74296e+07	4.42877e+07
M255T671	Palmitic acid	255.228	670.5	256.24	18.554	C16H32O2	[M-H]-	Fatty Acyls	Fatty acids and conjugates	C00249	Lipid metabolism	57-10-3	HMDB0000220	BioDeepDB	2	neg	5.12898e+07	4.77325e+07	7.06746e+07	5.21526e+07	5.81277e+07	5.25483e+07	4.34816e+07	8.0664e+07	5.92524e+07	1.12729e+08	7.91401e+07	1.09533e+08	9.0977e+07	6.40568e+07	1.22251e+08	2.45443e+07	8.46604e+07	2.75053e+07	6.97637e+07	5.38421e+07	7.40996e+07	1.57729e+08	1.65756e+08	1.65976e+08	1.61649e+08	1.09331e+08	1.53832e+08	7.34948e+07	5.22933e+07	4.80137e+07	4.85107e+07	7.05887e+07	8.21487e+07
M257T477	6-Phosphogluconic acid	257.212	476.8	276.025	1.33032	C6H13O10P	[M-H2O-H]-	Organooxygen compounds	Carbohydrates and carbohydrate conjugates	C00345	Carbohydrate metabolism	921-62-0 / 53411-70-4	HMDB0001316	BioDeepDB	2	neg	1.1303e+08	6.1793e+06	8.70514e+07	1.05743e+07	1.96152e+07	1.59809e+07	4.07304e+07	9.40107e+07	6.25142e+07	1.32486e+08	1.58722e+08	1.51969e+08	7.21116e+07	2.43709e+07	4.56173e+07	3.28253e+07	7.75333e+07	5.89989e+07	5.22877e+07	1.18495e+07	1.15194e+07	2.13901e+07	1.53546e+07	2.56176e+07	4.75106e+07	4.28259e+07	2.39185e+07	7.23681e+07	2.01273e+07	2.04495e+07	2.29721e+07	2.65831e+07	3.65932e+07
M285T556	Luteolin	285.243	555.5	286.048	0.40587	C15H10O6	[M-H]-	Flavonoids	Flavones	C01514		491-70-3	HMDB0005800	BioDeepDB	2	neg	2.28983e+08	3.05952e+07	1.62276e+08	1.70542e+08	1.04723e+08	9.63508e+07	1.29274e+08	1.93477e+08	1.85019e+08	2.2061e+08	2.38303e+08	1.71623e+08	1.58327e+08	1.70663e+08	4.03191e+08	1.37676e+08	2.39278e+08	1.29054e+08	1.58965e+08	1.75414e+08	1.71583e+08	3.77164e+08	4.46984e+08	4.53441e+08	4.25874e+08	3.85968e+08	5.3022e+08	1.96397e+08	1.41754e+08	1.23181e+08	1.68128e+08	2.13156e+08	2.71079e+08
M267T404	Formononetin	267.065	403.5	268.074	2.51083	C16H12O4	[M-H]-	Isoflavonoids	O-methylated isoflavonoids	C00858		485-72-3	HMDB0005808	BioDeepDB	2	neg	1.88413e+06	2.25958e+06	3.8944e+06	2.12298e+06	2.19461e+06	1.50089e+06	3.03478e+06	2.79855e+06	2.37321e+06	7.93108e+06	3.46295e+06	4.88027e+06	5.0491e+06	1.62608e+06	5.7798e+06	2.43467e+06	4.02861e+06	2.26355e+06	1.69131e+06	1.58418e+06	4.77139e+06	1.31064e+06	2.83564e+06	2.88092e+06	5.0714e+06	2.83472e+06	4.71075e+06	3.20585e+06	1.95648e+06	1.75665e+06	1.68838e+06	2.27498e+06	2.75379e+06
M269T374	Apigenin	269.045	373.7	270.053	0.751701	C15H10O5	[M-H]-	Flavonoids	Flavones	C01477		520-36-5	HMDB0002124	BioDeepDB	2	neg	4.83923e+07	2.03381e+08	2.62557e+08	2.18069e+08	1.62415e+08	1.31337e+08	1.7174e+08	4.91045e+07	2.23039e+08	3.46586e+08	2.01663e+08	1.59258e+08	6.6269e+07	6.39607e+07	2.52626e+08	7.63468e+07	3.18143e+07	6.1511e+07	3.06791e+07	1.14711e+08	1.33937e+08	1.99119e+08	2.20015e+08	1.90947e+08	7.65383e+07	2.26005e+08	5.60716e+07	7.57291e+07	2.07295e+08	1.76627e+08	1.46405e+08	1.35522e+08	1.76685e+08
M269T513	Dehydroepiandrosterone	269.212	513.5	288.209	0.765679	C19H28O2	[M-H2O-H]-	Steroids and steroid derivatives	Androstane steroids	C01227	Lipid metabolism; Cancer: overview; Endocrine system; Cancer: specific types	53-43-0	HMDB0000077	BioDeepDB	2	neg	1.2602e+08	2.21085e+07	1.27847e+08	1.844e+07	9.02145e+07	6.31012e+07	1.60502e+08	1.17158e+08	7.66618e+07	5.37534e+07	1.26588e+08	3.28459e+08	2.23257e+07	1.55505e+07	2.9131e+07	2.57535e+07	3.02369e+07	2.39783e+08	2.18576e+07	1.48871e+07	3.35643e+07	1.24236e+08	1.66708e+08	1.78183e+08	1.1674e+08	6.16744e+07	5.27779e+07	4.49107e+07	3.15413e+07	2.49207e+07	2.76809e+07	3.13588e+07	3.62245e+07
M270T374	Genistein	270.049	373.7	270.053	1.01895	C15H10O5	[M]-	Isoflavonoids	Isoflav-2-enes	C06563		446-72-0	HMDB0003217	BioDeepDB	2	neg	695791	718117	4.15225e+06	737718	434280	462369	2.41118e+06	2.69587e+06	737733	4.10098e+07	4.13668e+07	5.79614e+07	1.72842e+07	1.2209e+07	2.41009e+06	6.31808e+06	7.91814e+06	6.9069e+06	7.64709e+06	1.9e+07	1.95852e+07	2.82973e+08	2.73957e+08	2.72765e+08	2.38092e+08	1.4945e+08	1.71396e+08	2.44296e+06	1.61257e+06	1.53447e+06	2.79006e+06	4.16569e+06	4.50491e+06
M271T524	Epiandrosterone	271.228	524.4	290.225	0.107297	C19H30O2	[M-H2O-H]-	Steroids and steroid derivatives	Androstane steroids	C07635		481-29-8	HMDB0000365	BioDeepDB	2	neg	1.27646e+08	2.04989e+08	1.6316e+08	3.73147e+08	1.15661e+08	2.17104e+08	1.23717e+08	1.3489e+08	1.3692e+08	4.39256e+08	1.91177e+08	1.82984e+08	4.50448e+08	2.54287e+08	3.00902e+08	4.25723e+08	4.59282e+08	3.26035e+08	3.52912e+08	2.68264e+08	3.3924e+08	8.592e+08	5.99182e+08	3.98775e+08	4.32388e+08	3.99596e+08	2.65122e+08	4.90358e+08	3.51701e+08	2.6271e+08	3.39751e+08	1.60512e+08	4.3602e+08
M277T559	Gamma-Linolenic acid	277.212	558.5	278.225	19.8404	C18H30O2	[M-H]-	Fatty Acyls	Lineolic acids and derivatives	C06426	Lipid metabolism	506-26-3	HMDB0003073	BioDeepDB	2	neg	3.59519e+07	1.99749e+06	9.05577e+06	4.54935e+06	5.86462e+06	2.07369e+07	2.16589e+07	5.06147e+07	1.51539e+07	5.20328e+07	4.70974e+07	1.57691e+07	1.46359e+07	2.08096e+07	4.36434e+07	3.12181e+06	2.34879e+07	1.9164e+07	1.7565e+07	2.90944e+06	2.71878e+06	5.07255e+06	4.28254e+06	7.01286e+06	3.80356e+07	2.82426e+07	2.94774e+07	5.90345e+07	1.53065e+07	1.96885e+07	1.13078e+07	6.92801e+06	5.43888e+06
M283T553	2-Methoxyestradiol	283.17	553	302.188	2.08355	C19H26O3	[M-H2O-H]-	Steroids and steroid derivatives	Estrane steroids	C05302	Lipid metabolism	362-07-2	HMDB0000405	BioDeepDB	2	neg	1.15626e+06	1.52918e+06	1.20862e+07	1.66832e+06	2.06323e+06	1.44996e+06	1.06563e+06	2.2233e+07	4.36273e+06	1.55457e+06	1.61479e+06	2.13239e+07	7.25956e+06	561757	1.75069e+07	1.7389e+07	5.66716e+07	2.16103e+07	1.50397e+07	1.70063e+06	6.44796e+06	5.75322e+06	6.75137e+06	9.37229e+06	6.72792e+06	1.44302e+07	1.94013e+07	1.83788e+06	682373	687000	892324	610730	865546
M285T229	Fisetin	285.04	229.1	286.048	0.225211	C15H10O6	[M-H]-			C10041		345909-34-4		BioDeepDB	2	neg	1.93473e+06	2.10156e+06	3.47899e+06	2.01683e+06	2.06602e+06	1.7832e+06	2.10934e+06	3.31937e+06	2.47786e+06	3.33296e+06	1.80941e+06	3.39167e+06	2.82962e+06	1.38401e+06	4.1323e+06	2.69521e+06	4.69259e+06	3.03381e+06	2.31297e+06	1.48266e+06	1.94294e+06	2.16372e+06	2.47022e+06	2.6636e+06	2.22586e+06	2.47855e+06	2.20871e+06	3.52461e+06	1.99234e+06	1.87302e+06	1.95218e+06	546395	2.7791e+06
M289T266	Epicatechin	289.074	266.4	290.079	9.1251	C15H14O6	[M-H]-	Flavonoids	Flavans	C09727		490-46-0	HMDB0001871	MoNA	2	neg	1.2038e+06	4.51332e+06	6.21639e+06	5.00623e+06	4.03431e+06	2.47252e+06	3.20584e+06	2.74738e+06	4.28168e+06	5.35145e+06	2.74309e+06	3.07934e+06	4.38881e+06	2.66066e+06	4.63191e+06	2.18106e+06	3.28621e+06	2.0441e+06	1.67107e+06	2.53227e+06	3.05667e+06	2.659e+06	2.80444e+06	2.66322e+06	2.27376e+06	2.63981e+06	1.9181e+06	5.98643e+06	3.81489e+06	3.69166e+06	3.22583e+06	2.59767e+06	3.48178e+06
M297T570	Nonadecanoic acid	297.243	569.7	298.287	2.78177	C19H38O2	[M-H]-	Fatty Acyls	Fatty acids and conjugates	C16535		646-30-0	HMDB0000772	BioDeepDB	2	neg	2.56281e+07	2.10499e+07	3.11918e+07	1.89064e+07	2.26581e+07	1.74025e+07	1.25701e+07	5.6427e+07	2.60654e+07	1.70476e+07	1.92272e+07	7.13345e+07	2.85457e+07	1.18072e+06	4.08548e+07	1.27427e+08	1.81496e+08	9.5597e+06	1.10985e+08	722815	2.94537e+06	551052	2.02003e+07	2.0748e+07	2.21729e+07	4.24981e+07	4.58803e+07	1.15753e+07	979956	1.15187e+06	6.76968e+06	6.21441e+06	9.71469e+06
M299T401	Kaempferide	299.055	401.2	300.063	0.785433	C16H12O6	[M-H]-	Flavonoids	O-methylated flavonoids	C10098		491-54-3	HMDB0037441	BioDeepDB	2	neg	2.38055e+06	2.06756e+06	2.22866e+06	2.08189e+06	1.96655e+06	1.92542e+06	1.96768e+06	2.20557e+06	2.02495e+06	3.3966e+06	991830	2.61831e+06	2.23254e+06	1.72041e+06	2.86744e+06	2.32236e+06	2.62222e+06	3.04953e+06	2.32796e+06	2.11729e+06	2.26736e+06	3.71934e+06	3.99038e+06	3.84003e+06	5.17213e+06	3.42127e+06	4.00389e+06	2.4757e+06	1.56166e+06	1.47426e+06	3.30022e+06	2.05511e+06	1.71724e+06
M300T560	all-trans-Retinoic acid	300.204	560.4	300.209	14.6567	C20H28O2	[M]-	Prenol lipids	Retinoids	C00777	Cancer: overview; Immune system; Metabolism of cofactors and vitamins; Cancer: specific types	302-79-4	HMDB0001852	BioDeepDB	2	neg	227671	2.65685e+06	1.06171e+06	2.5236e+06	607673	1.53365e+06	638264	3.62712e+06	494226	1.09373e+06	655171	817506	2.31467e+06	363075	876105	189566	504160	89314.8	1.86913e+06	267331	522400	4.51227e+06	7.19281e+06	7.22447e+06	5.41886e+06	5.76005e+06	4.83084e+06	4.29472e+06	292675	302920	444009	2.66098e+06	440731
M309T453	Ribose 1,5-bisphosphate	309.174	452.7	309.986	1.40148	C5H12O11P2	[M-H]-	Organooxygen compounds	Carbohydrates and carbohydrate conjugates	C01151	Carbohydrate metabolism; Metabolism of other amino acids	14689-84-0	HMDB0011688	BioDeepDB	2	neg	1.675e+07	2.34337e+07	1.87177e+07	2.34529e+07	2.0789e+07	4.24319e+07	1.82141e+07	1.44909e+07	1.39236e+07	3.65306e+07	1.26497e+07	3.89959e+07	3.78025e+07	2.67868e+07	4.7318e+07	1.34447e+07	1.03158e+07	2.07659e+07	1.19585e+07	2.24408e+07	2.50102e+07	4.0828e+07	8.5709e+07	4.56323e+07	4.15733e+07	5.70351e+07	4.90703e+07	3.86592e+07	3.33387e+07	2.68274e+07	4.4154e+07	3.19609e+07	3.93961e+07
M323T47	Melibiose	323.099	47.3	342.116	2.44507	C12H22O11	[M-H2O-H]-	Organooxygen compounds	Carbohydrates and carbohydrate conjugates	C05400	Carbohydrate metabolism	585-99-9 / 17296-19-4	HMDB0000048	BioDeepDB	2	neg	1.14715e+06	3.38782e+07	8.26684e+06	2.21128e+07	1.05128e+07	1.07657e+07	3.53659e+07	1.1601e+06	5.67625e+06	2.07128e+06	9.62473e+06	889138	5.13746e+07	5.20264e+07	1.35797e+06	1.14262e+06	2.24575e+06	1.44674e+06	1.08069e+06	2.76673e+07	2.39295e+07	2.09277e+06	1.90863e+06	2.37515e+06	1.67418e+06	2.90437e+06	4.02671e+06	1.63053e+07	2.25564e+07	1.78345e+07	1.261e+07	3.47451e+07	1.77268e+06
M339T608	Fructose 1,6-bisphosphate	339.207	608.4	339.996	22.2294	C6H14O12P2	[M-H]-	Organooxygen compounds	Carbohydrates and carbohydrate conjugates	C00354	Cancer: overview; Amino acid metabolism; Signal transduction; Endocrine system	488-69-7	HMDB0001058	BioDeepDB	2	neg	2.32431e+07	4.1165e+07	6.26134e+07	4.83776e+07	5.67776e+07	5.70666e+07	5.43331e+07	1.34914e+08	7.4583e+07	2.20677e+07	1.57309e+07	2.75003e+07	2.77944e+07	7.72872e+06	4.72701e+07	1.43984e+07	2.41787e+07	3.72161e+07	3.33593e+07	8.33714e+06	1.29168e+07	2.28171e+07	2.86828e+07	2.93629e+07	2.68375e+07	2.70733e+07	8.31009e+06	1.10094e+07	5.99171e+06	6.35303e+06	1.40161e+07	2.19489e+07	2.15736e+07
M341T50	Cellobiose	341.109	50.3	342.116	0.656682	C12H22O11	[M-H]-			C00185	Carbohydrate metabolism; Membrane transport	16462-44-5 / 528-50-7		BioDeepDB	2	neg	6.5963e+06	3.02481e+07	4.10256e+07	2.29684e+07	6.33257e+06	1.69621e+07	3.0221e+07	2.33293e+07	2.17891e+07	2.58867e+07	2.96583e+07	8.22163e+06	8.66866e+06	1.35526e+07	8.66598e+06	7.30068e+07	1.16839e+08	5.24386e+07	3.49421e+07	6.53173e+07	6.99241e+07	2.71687e+07	2.51523e+07	2.60487e+07	8.83291e+06	2.10174e+07	7.90695e+07	1.45047e+08	2.73123e+07	4.13233e+07	6.60476e+07	3.72956e+07	8.9206e+06
M347T556_1	dGMP	347.17	555.6	347.063	0.72631	C10H14N5O7P	[M]-	Purine nucleotides	Purine deoxyribonucleotides	C00362	Nucleotide metabolism	902-04-5	HMDB0001044	BioDeepDB	2	neg	2.32407e+07	3.34475e+06	3.10383e+07	4.66364e+06	1.91131e+07	1.94066e+07	1.10664e+07	3.78063e+07	6.55527e+06	5.92678e+06	1.12243e+07	7.37514e+07	9.10807e+06	1.4899e+07	1.22786e+07	1.75565e+07	4.02757e+07	1.88209e+07	2.77301e+07	4.80759e+06	6.72628e+06	5.14421e+07	5.25701e+07	4.92299e+07	1.43769e+07	9.28613e+07	7.68888e+06	3.14848e+07	1.63196e+07	1.67542e+07	4.79533e+06	4.52101e+06	4.38472e+06
M367T660	Tetracosanoic acid	367.357	659.5	368.365	1.97083	C24H48O2	[M-H]-	Fatty Acyls	Fatty acids and conjugates	C08320	Lipid metabolism	557-59-5	HMDB0002003	MoNA	2	neg	2.62977e+06	701298	2.13609e+06	3.09296e+06	6.53869e+06	2.14471e+06	4.57288e+06	1.4388e+07	1.86202e+06	736976	3.26634e+06	6.16422e+06	706684	453490	3.93659e+06	2.07098e+07	6.28649e+06	9.51301e+06	1.39596e+07	1.80617e+06	2.86417e+06	1.14827e+06	3.80132e+06	2.53088e+06	3.32246e+06	961789	8.05353e+06	932116	3.22227e+06	3.82318e+06	836483	879751	1.18603e+06
M371T474_1	Deoxycorticosterone acetate	371.065	474.4	372.23	3.11788	C23H32O4	[M-H]-			C14554		56-47-3		BioDeepDB	2	neg	4.52571e+06	6.98441e+06	1.25805e+07	5.42602e+06	2.27185e+06	1.90016e+06	8.82122e+06	6.83428e+06	9.07116e+06	2.63083e+07	3.00958e+07	3.04042e+07	2.14859e+07	2.07398e+07	4.44827e+07	8.09558e+06	9.57734e+06	9.05504e+06	9.83303e+06	1.25615e+07	1.58999e+07	6.39917e+07	5.98119e+07	7.9457e+07	7.14376e+07	2.07904e+07	4.6522e+07	1.64839e+07	1.05686e+07	8.81043e+06	1.20954e+07	1.21141e+07	1.37463e+07
M362T283	Thyrotropin releasing hormone	362.164	283.4	362.17	17.1193	C16H22N6O4	[M]-	Carboxylic acids and derivatives	Amino acids, peptides, and analogues	C03958		24305-27-9	HMDB0060080	BioDeepDB	2	neg	390788	4.58389e+06	191010	4.6098e+06	3.87332e+06	7.07222e+06	3.15722e+06	272572	145069	440508	360381	364325	398249	858206	575269	204433	146287	132218	138495	2.54557e+06	4.39981e+06	1.41422e+06	1.45785e+06	1.38076e+06	1.57464e+06	1.33673e+06	1.25988e+06	173513	1.00527e+06	1.5981e+06	504722	1.83644e+06	792094
M392T450_2	Deoxycholic acid	392.288	450.4	392.293	3.61155	C24H40O4	[M]-	Steroids and steroid derivatives	Bile acids, alcohols and derivatives	C04483	Digestive system	83-44-3	HMDB0000626	BioDeepDB	2	neg	1.85109e+09	3.41131e+08	1.33476e+09	6.10427e+08	1.25401e+09	9.49127e+08	5.61672e+08	1.45823e+09	1.92792e+09	7.67075e+08	3.4877e+08	2.12042e+09	8.49604e+08	1.16809e+08	4.42491e+08	2.49018e+08	4.00712e+08	3.30894e+08	6.17069e+08	8.73199e+08	2.02838e+09	4.83123e+08	6.54899e+08	2.48851e+09	6.41947e+08	1.30754e+09	6.59504e+08	2.62532e+08	2.08419e+08	1.70897e+08	1.62071e+08	1.3921e+08	4.5469e+08
M391T451_2	Chenodeoxycholic acid	391.284	450.6	392.293	1.00518	C24H40O4	[M-H]-	Steroids and steroid derivatives	Bile acids, alcohols and derivatives	C02528	Lipid metabolism; Digestive system	474-25-9	HMDB0000518	BioDeepDB	2	neg	7.41829e+09	9.308e+09	4.19852e+09	9.89449e+09	8.47252e+09	6.0456e+09	7.19974e+09	5.66675e+09	4.83411e+09	1.0081e+10	5.10964e+09	3.58194e+09	4.17774e+09	4.14791e+09	3.9467e+09	1.02165e+09	8.22744e+09	1.22562e+09	1.02617e+09	2.39864e+09	4.20086e+09	5.18658e+09	1.11071e+10	7.47476e+09	5.71595e+09	2.16411e+10	6.06886e+09	6.34118e+09	5.15818e+09	5.32418e+09	3.02397e+09	1.19907e+10	4.68523e+09
M448T361	Glycochenodeoxycholic acid	448.31	361	449.314	4.91821	C26H43NO5	[M-H]-			C05466	Lipid metabolism; Digestive system	16564-43-5		BioDeepDB	2	neg	4.22962e+06	5.22274e+06	3.51563e+06	3.01332e+06	3.13593e+06	5.88059e+06	799007	3.72715e+06	894721	4.61581e+06	3.94714e+06	4.47567e+06	2.6796e+06	2.01522e+06	6.15514e+06	7.38629e+06	3.48876e+06	5.68441e+06	1.85401e+06	2.68226e+06	5.92977e+06	4.14332e+06	4.74099e+06	5.5223e+06	5.89216e+06	1.81171e+06	2.47176e+06	2.56844e+06	3.77555e+06	4.00678e+06	3.61226e+06	1.21081e+06	3.28931e+06
M464T331	Glycocholic acid	464.305	330.6	465.309	5.2212	C26H43NO6	[M-H]-			C01921	Lipid metabolism; Digestive system	1192657-83-2		BioDeepDB	2	neg	1.40261e+06	1.25037e+06	79021.7	3.09753e+06	4.03122e+06	6.76934e+06	2.02095e+06	253810	1.60665e+06	41787.9	62647.6	35528.4	1.53369e+06	2.12393e+06	185998	1.40525e+07	73644.2	5.6157e+06	4.57133e+06	4.54992e+06	4.49744e+06	673783	507112	378594	224665	291900	18492.7	118270	223946	1.42339e+06	2.30743e+06	1.75476e+06	1.95067e+06
M471T533_1	Maslinic acid	471.344	532.8	472.355	7.06312	C30H48O4	[M-H]-	Prenol lipids	Triterpenoids	C16939		4373-41-5	HMDB0002392	BioDeepDB	2	neg	3.18108e+07	1.2634e+07	9.44339e+06	3.67841e+06	3.89762e+06	2.61802e+07	2.93817e+07	1.09929e+07	4.85015e+06	3.20917e+07	1.41977e+07	1.09193e+07	3.56583e+06	3.61679e+07	2.74016e+07	6.00957e+07	1.77521e+07	1.04896e+08	9.84314e+07	3.07893e+07	4.4462e+07	2.71071e+07	8.28597e+07	2.50546e+07	4.46423e+07	2.06272e+07	2.46533e+07	7.06776e+06	2.8956e+07	3.08796e+06	1.62168e+07	1.45524e+07	1.10261e+07
M101T52	2-Ketobutyric acid	101.024	52.3	102.032	5.93919	C4H6O3	[M-H]-	Keto acids and derivatives	Short-chain keto acids and derivatives	C00109	Carbohydrate metabolism; Amino acid metabolism	600-18-0	HMDB0000005	BioDeepDB	2	neg	3.12106e+08	1.3962e+08	1.27865e+08	3.50466e+08	1.12723e+08	1.71816e+07	1.72083e+08	1.58859e+07	1.68549e+08	1.72376e+08	1.17608e+08	3.72358e+08	1.09406e+08	3.98503e+08	8.74171e+07	1.44534e+08	3.27789e+08	3.72333e+08	1.48429e+08	7.87473e+07	6.17672e+07	3.21121e+07	3.55926e+08	7.33242e+07	1.28705e+08	1.02735e+08	7.41194e+07	3.3422e+08	3.4256e+08	3.46955e+08	1.20052e+08	3.74587e+08	3.41339e+08
M111T74	Uracil	111.019	74.4	112.027	7.20596	C4H4N2O2	[M-H]-	Diazines	Pyrimidines and pyrimidine derivatives	C00106	Metabolism of cofactors and vitamins; Metabolism of other amino acids; Nucleotide metabolism	66-22-8	HMDB0000300	BioDeepDB	2	neg	1.50173e+08	5.09378e+07	1.24397e+08	6.30123e+07	7.46958e+07	6.60151e+07	7.99012e+07	1.67923e+08	1.03793e+08	9.27005e+07	1.51704e+08	2.25914e+08	6.52429e+07	4.16379e+07	6.1756e+07	1.19039e+08	1.99662e+08	1.61281e+08	1.30807e+08	5.92713e+07	8.01716e+07	7.59848e+07	7.07131e+07	8.91583e+07	9.8305e+07	1.16733e+08	7.45467e+07	7.41779e+07	3.93281e+07	4.02927e+07	4.68484e+07	4.01825e+07	4.2121e+07
M113T52_1	Oxalacetic acid	112.985	52.2	132.006	18.675	C4H4O5	[M-H2O-H]-	Keto acids and derivatives	Short-chain keto acids and derivatives	C00036	Cancer: overview; Excretory system; Endocrine system; Carbohydrate metabolism; Amino acid metabolism	328-42-7/149-63-3	HMDB0000223	MoNA	2	neg	3.49614e+09	5.83909e+08	1.4086e+09	1.67611e+09	3.24443e+09	1.75818e+09	1.13259e+09	1.60633e+09	2.37245e+09	7.65972e+08	7.10521e+08	6.1161e+08	3.1726e+09	4.95587e+08	7.50911e+09	2.27282e+10	1.52618e+09	1.6184e+10	1.20401e+10	7.63225e+08	1.46973e+09	8.43687e+08	4.92575e+08	2.41631e+08	2.63955e+09	6.56949e+08	1.19651e+07	1.83911e+07	4.02137e+06	1.36736e+08	7.08043e+06	6.55356e+08	9.91258e+08
M119T52	L-Erythrulose	119.035	52.3	120.042	3.99881	C4H8O4	[M-H]-	Organooxygen compounds	Carbohydrates and carbohydrate conjugates	C02045		533-50-6/496-55-9	HMDB0006293	BioDeepDB	2	neg	1.24774e+08	2.80482e+08	1.29442e+08	1.40255e+08	1.20229e+08	9.29184e+07	2.37352e+08	1.20324e+08	1.15893e+08	6.96337e+07	1.01995e+08	1.24569e+08	7.62108e+07	2.30535e+08	1.07499e+08	1.14372e+08	1.169e+08	1.25556e+08	2.14537e+08	1.21541e+08	1.52523e+08	1.57121e+08	2.06326e+08	8.26957e+07	8.78567e+07	9.88324e+07	9.64552e+07	9.45098e+07	9.84306e+07	1.31061e+08	1.0766e+08	1.03434e+08	8.33989e+07
M122T55	Nicotinic acid	122.025	55	123.032	0.819505	C6H5NO2	[M-H]-	Pyridines and derivatives	Pyridinecarboxylic acids and derivatives	C00253	Metabolism of cofactors and vitamins; Infectious disease: bacterial	59-67-6	HMDB0001488	BioDeepDB	2	neg	5.28156e+07	8.50895e+07	4.58395e+07	8.50157e+07	2.96973e+08	8.39974e+07	6.44221e+07	1.25654e+08	2.31916e+08	9.18618e+07	3.42901e+07	1.27891e+07	7.34342e+07	7.80377e+07	2.57826e+07	1.00089e+08	2.45354e+07	1.81776e+08	1.62927e+08	8.432e+07	1.36343e+08	9.32694e+07	1.39202e+08	1.67989e+08	2.21556e+07	6.55998e+07	2.45753e+07	2.56051e+08	5.15747e+07	1.39774e+08	1.60762e+08	1.38749e+08	4.87959e+07
M125T80	Imidazoleacetic acid	125.036	79.9	126.043	0	C5H6N2O2	[M-H]-	Azoles	Imidazoles	C02835	Amino acid metabolism	645-65-8	HMDB0002024	BioDeepDB	2	neg	1.46913e+08	3.23297e+07	1.03106e+08	3.23452e+07	3.86683e+07	3.0369e+07	4.53531e+07	1.63598e+08	6.75661e+07	9.38838e+07	1.89658e+08	4.03943e+08	5.45447e+07	2.04987e+07	3.54628e+07	8.34286e+07	2.11665e+08	1.24077e+08	9.88794e+07	2.85504e+07	3.87045e+07	4.97084e+07	4.65068e+07	8.14286e+07	1.00995e+08	7.72517e+07	6.50519e+07	4.92492e+07	1.64905e+07	1.66161e+07	2.80479e+07	2.07549e+07	2.52536e+07
M134T75	Adenine	134.047	74.9	135.054	0.566964	C5H5N5	[M-H]-	Imidazopyrimidines	Purines and purine derivatives	C00147	Nucleotide metabolism	73-24-5	HMDB0000034	BioDeepDB	2	neg	1.4563e+07	1.1736e+08	3.81717e+07	1.30566e+08	1.28819e+08	1.30003e+08	5.44216e+07	1.34395e+07	4.32152e+07	1.3414e+07	1.12278e+07	1.81137e+07	4.34671e+07	6.14348e+07	7.44265e+07	2.32254e+07	2.21625e+07	1.75848e+07	2.10822e+07	6.96895e+07	6.85205e+07	7.29044e+07	5.05843e+07	9.42438e+07	8.17472e+07	1.80906e+07	5.65093e+07	1.87598e+07	9.37045e+06	7.97943e+06	3.07751e+07	9.97075e+07	5.6851e+07
M138T337	4-Nitrophenol	138.02	336.9	139.027	0	C6H5NO3	[M-H]-	Phenols	Nitrophenols	C00870		100-02-7	HMDB0001232	BioDeepDB	2	neg	6.82856e+06	4.75426e+06	6.18239e+06	1.10993e+07	1.12242e+07	9.87292e+06	9.34228e+06	4.62189e+06	7.5001e+06	8.18253e+06	5.54867e+06	2.59211e+06	1.92997e+07	2.43659e+07	1.0242e+07	4.73327e+06	3.02824e+06	4.57858e+06	5.17283e+06	1.13782e+07	7.71039e+06	3.94422e+06	3.63901e+06	4.72668e+06	5.51933e+06	5.74239e+06	3.96738e+06	5.862e+06	8.97994e+06	1.25714e+07	7.82907e+06	7.08323e+06	1.29058e+07
M157T53	Allantoin	157.037	53.2	158.044	0	C4H6N4O3	[M-H]-	Azoles	Imidazoles	C01551		97-59-6	HMDB0000462	BioDeepDB	2	neg	1.17045e+07	1.10652e+07	1.81676e+07	1.19692e+07	2.14958e+07	1.64136e+07	4.16729e+06	1.61737e+07	7.80068e+06	1.58946e+07	1.18992e+07	1.07474e+07	1.93424e+07	1.7339e+07	1.09773e+07	8.08358e+06	1.24299e+07	6.2094e+06	1.30003e+07	4.16654e+06	1.07275e+07	1.12785e+07	7.36404e+06	9.2119e+06	5.01309e+06	1.43301e+07	2.2959e+07	7.33804e+06	1.11266e+07	1.42549e+07	9.62728e+06	1.42898e+07	1.15351e+07
M145T43	Oxoglutaric acid	145.014	42.8	146.022	1.21367	C5H6O5	[M-H]-	Keto acids and derivatives	Gamma-keto acids and derivatives	C00026	Metabolism of other amino acids; Signal transduction; Nervous system; Endocrine system; Excretory system; Carbohydrate metabolism; Amino acid metabolism	328-50-7/64-15-3	HMDB0000208	BioDeepDB	2	neg	1.7603e+08	1.86283e+08	2.0558e+07	1.11212e+08	6.40422e+07	1.87791e+08	1.93356e+07	6.29017e+07	2.81702e+07	2.12389e+08	5.02672e+07	1.57928e+08	1.5759e+07	5.38214e+07	1.69555e+07	6.88172e+07	1.59461e+07	4.78422e+07	5.24586e+07	4.64068e+07	1.51198e+07	1.2397e+07	1.31298e+07	1.1592e+07	1.227e+07	1.14631e+07	2.97996e+07	1.43653e+07	7.60439e+07	5.05014e+07	2.02028e+06	1.99892e+07	5.22719e+07
M145T49	L-Glutamine	145.062	49.3	146.069	0	C5H10N2O3	[M-H]-	Carboxylic acids and derivatives	Amino acids, peptides, and analogues	C00064	Cancer: overview; Metabolism of cofactors and vitamins; Membrane transport; Nervous system; Excretory system; Digestive system; Carbohydrate metabolism; Nucleotide metabolism; Translation; Amino acid metabolism; Energy metabolism	56-85-9	HMDB0000641	BioDeepDB	2	neg	1.65015e+07	1.34837e+07	2.14148e+07	1.40676e+07	9.31581e+06	7.26548e+06	1.75236e+07	1.69942e+07	1.1794e+07	1.59806e+07	2.16342e+07	1.84098e+07	1.14216e+07	6.02848e+06	1.4987e+07	1.13986e+07	2.04069e+07	1.65415e+07	1.50819e+07	1.1441e+07	1.19659e+07	1.31197e+07	1.44919e+07	1.71246e+07	1.24517e+07	2.07392e+07	7.17566e+06	1.55462e+07	1.29353e+07	1.22979e+07	1.35432e+07	1.16772e+07	1.22289e+07
M150T262	L-Ribulose	150.056	261.9	150.053	21.9918	C5H10O5	[M]-	Organooxygen compounds	Carbohydrates and carbohydrate conjugates	C00310	Carbohydrate metabolism	2042-27-5/551-84-8	HMDB0003371	BioDeepDB	2	neg	3.33247e+06	2.65488e+06	1.65081e+06	2.99512e+06	4.88677e+06	7.767e+06	4.88905e+06	3.42966e+06	4.32667e+06	3.99796e+06	2.42865e+06	1.3303e+06	5.12563e+06	5.15668e+06	7.12226e+06	2.69572e+06	2.44864e+06	3.0585e+06	4.35542e+06	5.2613e+06	5.53717e+06	3.13998e+06	2.39198e+06	3.42024e+06	3.24539e+06	1.45761e+06	2.8229e+06	4.42987e+06	2.50169e+06	2.20268e+06	5.51575e+06	7.11765e+06	2.91703e+06
M151T75	p-Hydroxyphenylacetic acid	151.04	74.6	152.047	0.158898	C8H8O3	[M-H]-	Phenols	1-hydroxy-2-unsubstituted benzenoids	C00642	Amino acid metabolism	156-38-7	HMDB0000020	BioDeepDB	2	neg	1.49793e+07	4.31676e+07	1.65425e+07	2.46139e+06	1.00814e+07	8.95329e+06	1.17327e+07	2.00882e+07	9.5804e+06	4.22759e+07	2.50637e+07	1.94552e+07	2.90877e+07	1.87464e+07	6.44551e+07	2.41491e+07	2.78607e+07	2.00035e+07	2.00424e+07	9.87003e+06	6.0881e+07	1.83206e+07	9.72275e+06	2.78408e+07	6.22611e+07	9.35328e+06	1.5236e+07	2.60439e+07	2.119e+07	1.55596e+07	1.97641e+06	1.90005e+07	6.45465e+06
M178T61	Gluconolactone	178.051	60.6	178.048	18.534	C6H10O6	[M]-	Organooxygen compounds	Carbohydrates and carbohydrate conjugates	C00198	Carbohydrate metabolism	90-80-2	HMDB0000150	BioDeepDB	2	neg	2.54652e+06	1.35361e+07	2.12258e+07	2.04475e+07	1.1437e+07	1.1794e+07	1.06821e+07	1.52038e+07	1.95763e+07	1.88067e+07	7.69711e+06	3.39576e+07	2.0532e+07	7.64133e+06	2.30566e+07	1.87148e+07	2.75243e+07	2.35366e+07	1.17307e+07	6.95781e+06	3.80188e+06	2.14184e+07	1.85635e+07	1.37222e+07	1.47801e+07	1.19085e+07	1.07753e+07	2.25283e+07	1.07018e+07	7.21456e+06	1.40812e+07	6.73277e+06	1.58875e+07
M178T148	Cyclamic acid	178.054	148.4	179.062	2.24651	C6H13NO3S	[M-H]-	Sulfamic acid derivatives	Cyclamates	C02824		100-88-9	HMDB0031340	BioDeepDB	2	neg	2.14162e+07	1.47957e+07	1.95641e+07	1.41758e+07	1.84517e+07	8.09913e+06	1.99752e+07	2.72332e+07	1.65326e+07	2.1241e+07	1.84486e+07	8.80028e+06	2.52416e+07	2.5678e+07	2.20552e+07	5.94387e+06	1.50356e+07	9.47436e+06	8.12265e+06	9.67772e+06	4.81113e+06	5.96103e+06	2.00062e+06	1.47049e+06	1.36646e+07	6.79519e+06	1.47108e+07	7.20567e+06	6.85056e+06	2.52499e+07	2.0453e+06	9.45585e+06	9.62495e+06
M163T56_2	Sorbitol	163.06	56	182.079	2.51441	C6H14O6	[M-H2O-H]-	Organooxygen compounds	Carbohydrates and carbohydrate conjugates	C00794	Carbohydrate metabolism; Membrane transport	50-70-4	HMDB0000247	BioDeepDB	2	neg	4.8296e+06	3.40597e+07	2.67188e+07	3.7708e+07	4.19848e+07	3.23243e+07	4.41551e+07	2.87968e+06	3.82337e+07	2.42335e+07	1.93881e+07	7.58103e+06	3.59612e+07	3.7564e+07	3.0595e+07	4.5536e+07	3.76424e+07	3.31743e+07	2.83957e+07	5.9114e+07	3.55775e+07	2.61779e+07	3.52619e+07	3.62766e+07	2.58846e+07	3.44009e+07	2.58758e+07	1.15903e+06	3.2764e+07	1.28717e+06	3.59589e+07	3.54483e+07	5.51318e+07
[truncated: 6,244 more rows]
[truncated: 30 more columns]

## Sheet: Notes
Field	Description
ID	Primary Name of the Metabolite
name	Identification Result
mz	Mass-to-Charge Ratio
rt	Retention Time (in seconds)
exact_mass	Exact Molecular Weight
ppm	Error between detected molecular weight and theoretical molecular weight, in ppm
formula	Molecular Formula
[truncated: 12 more rows]
