# Supplementary material for: Impact of oral Chlamydia vaccination on host gut microbiome and metabolite composition
Source: mSystems. 2025 Nov 10;10(12):e01285-25. doi: 10.1128/msystems.01285-25 (PMC12710358; doi:10.1128/msystems.01285-25)
Supplement: Table S2 — Significantly different metabolites. [file msystems.01285-25-s0008.xlsx]

## Sheet: DEM CD.pos
Accession	CD0_Mean	CD0_Median	CD0_RSD	CD7_Mean	CD7_Median	CD7_RSD	CD14_Mean	CD14_Median	CD14_RSD	CD30_Mean	CD30_Median	CD30_RSD	P.value	-log10(P.value)	FDR	VIP	mz	rt	rtmin
M107T126	1.36543e+06	1.23865e+06	31.49	1.93046e+06	2.00626e+06	19.68	2.01087e+06	2.0006e+06	21.71	679889	649967	24.51	7.9111e-07	6.1	4.21842e-05	1.30987	107.05	126.2	2.1
M116T56	1.63329e+06	1.59704e+06	20.43	3.13112e+06	3.46434e+06	57.21	808997	594375	54.99	1.09428e+06	799227	67.69	0.0352293	1.45	0.0785625	1.07643	116.044	56.2	0.9
M119T690	4.1159e+07	4.12132e+07	0.69	4.10819e+07	4.10929e+07	3.11	3.85023e+07	3.89689e+07	7.48	3.79797e+07	3.80994e+07	2.27	0.000229202	3.64	0.00220599	1.43727	118.927	689.8	11.5
M121T274	1.92053e+08	2.47373e+08	67.57	1.74405e+08	1.62801e+08	46.46	6.50449e+07	4.71653e+07	62.37	8.36384e+07	7.40496e+07	42.75	0.0477528	1.32	0.0982303	1.05614	121.029	273.6	4.6
M122T55	6.12482e+07	5.28156e+07	34.19	5.26992e+07	5.38621e+07	61.56	1.32618e+08	1.39261e+08	58.13	1.21003e+08	9.97e+07	56.7	0.0382774	1.42	0.0832695	1.18275	122.025	55	0.9
M122T645	2.41791e+07	3.08234e+07	68.31	2.20629e+07	2.06137e+07	47.56	8.05542e+06	5.75276e+06	64.91	1.0359e+07	9.28637e+06	43.11	0.049201	1.31	0.100309	1.05108	122	645.2	10.8
M123T55	2.83343e+06	163336	163.62	3.51522e+06	1.03704e+06	140.6	2.50487e+06	401374	142.03	9.84701e+06	1.01783e+07	48.42	0.0437382	1.36	0.0917904	1.09481	123.028	55	0.9
M124T50	1.24541e+08	3.06991e+06	169.72	5.93619e+07	2.45164e+07	150.55	5.55304e+07	3.7172e+07	93.88	2.13201e+08	1.85166e+08	44.47	0.0327478	1.48	0.0746843	1.30386	124.007	50	0.8
M125T67	1.15891e+07	1.1745e+07	51.7	3.57141e+07	3.19369e+07	36.14	9.55578e+06	1.04257e+07	31.57	3.72198e+06	3.39176e+06	75.58	0.000933805	3.03	0.00592581	1.5797	125.036	66.6	1.1
M128T89	512676	542314	89.64	1.11666e+06	1.16432e+06	30.62	463374	469351	85.08	128523	39798.2	170.91	0.00250937	2.6	0.0118782	1.31401	128.051	89.1	1.5
M129T103	3.24692e+08	3.21648e+08	44.9	3.67363e+08	3.32487e+08	50.47	1.57932e+08	1.44309e+08	23.23	1.51779e+08	1.64506e+08	21.82	0.00237753	2.62	0.0114781	1.55009	129.055	103.4	1.7
M130T103	2.12495e+07	1.93369e+07	51.35	2.64156e+07	2.33822e+07	51.24	8.44718e+06	7.95045e+06	47.03	8.87267e+06	1.01505e+07	28.07	0.00131693	2.88	0.00758814	1.46858	130.059	103.4	1.7
M130T49	1.89195e+07	18095313	8.23	1.75928e+07	1.7224e+07	4.81	2.07155e+07	2.14252e+07	9.16	2.06769e+07	2.06832e+07	4.62	0.00182053	2.74	0.00957204	1.36697	130.051	49.4	0.8
M131T48	6.15244e+06	6.11938e+06	45.45	7.09879e+06	6.38856e+06	52.41	3.00752e+06	2.81695e+06	22.24	2.82216e+06	3.05471e+06	18.5	0.00209909	2.68	0.0105204	1.56484	131.046	47.5	0.8
M131T75	1.3932e+07	1.71226e+07	40.34	1.13223e+07	1.24748e+07	45.13	4.96672e+06	2.71807e+06	83.91	4.18997e+06	3.91128e+06	33.47	0.027906	1.55	0.0663473	1.40143	131.091	74.8	1.2
M133T47	3.00554e+06	2.27728e+06	43.81	2.76375e+06	2.78119e+06	22.14	2.70131e+06	2.80353e+06	26.29	4.66658e+06	3.95608e+06	27.6	0.0114568	1.94	0.035077	1.18477	132.9	47.5	0.8
M133T82	7.40952e+06	8.51508e+06	32.01	9.80548e+06	8.50101e+06	55.26	8.31189e+06	8.596e+06	21.23	1.60156e+07	1.73943e+07	38.26	0.0331981	1.48	0.0753319	1.21294	132.981	82.3	1.4
M134T43	6.68297e+06	5.08358e+06	45.53	5.89172e+06	5.96525e+06	26.22	5.74199e+06	5.84626e+06	25.03	1.01472e+07	8.53979e+06	27.91	0.0121846	1.91	0.0365314	1.13825	134.018	42.8	0.7
M135T645	5.41748e+07	3.95297e+07	49.33	4.79866e+07	4.89017e+07	31.63	4.88915e+07	5.08448e+07	26.97	8.73593e+07	7.70589e+07	24.77	0.0111622	1.95	0.034382	1.23564	134.895	645.3	10.8
M137T143	3.89887e+06	5.07495e+06	82.26	9.63709e+06	9107163	104.81	1.41842e+07	1.49636e+07	58.87	3.40737e+07	3.45838e+07	24.16	0.0427794	1.37	0.0903368	1.43925	137.024	142.5	2.4
M137T47	7.08549e+07	6.84461e+07	7.19	1.98201e+07	1.90586e+07	21.11	1.80315e+07	1.74643e+07	11.66	1.6587e+07	1.6209e+07	12.14	4.72057e-10	9.33	2.11131e-07	1.75767	136.892	47.4	0.8
M137T689	3.6706e+06	3.27585e+06	34.79	3.99068e+06	4.16047e+06	26.32	5.71818e+06	5.43728e+06	37.65	7.76321e+06	8.01791e+06	18.49	0.00362283	2.44	0.0153723	1.74544	136.892	688.8	11.5
M138T47_1	7.53282e+06	7.5994e+06	4.49	1.76648e+06	1.70487e+06	20.16	1.84729e+06	1.81363e+06	12.05	1.55611e+06	1.78867e+06	42.8	3.22756e-09	8.49	7.80171e-07	1.51432	137.892	47.4	0.8
M139T43	2.89619e+06	3.8165e+06	57.34	6.95181e+06	3.37646e+06	96.22	1.73887e+07	1.94355e+07	46.62	5.689e+07	4.782e+07	34.04	5.85222e-05	4.23	0.000839406	1.98919	138.971	42.7	0.7
M139T48_1	979494	432225	116.34	808966	677831	58.4	1.25603e+06	1.0176e+06	75.34	4.73243e+06	4620199	15.72	0.00134845	2.87	0.00773486	1.6567	139.007	48	0.8
M139T94	401407	399248	70.92	307343	161215	113.91	975077	1.0002e+06	30.08	954279	1.00605e+06	54.4	0.014508	1.84	0.0413773	1.17501	139.06	94.3	1.6
M141T52	241284	282789	34.4	571112	312143	142.29	1.02869e+06	243227	141.24	2.51059e+06	2.52562e+06	43.69	0.0105055	1.98	0.0329651	1.47381	141.067	51.7	0.9
M142T51	2.83675e+07	3.19933e+07	26.99	2.37365e+07	2.37199e+07	24.68	2.28316e+07	2.3813e+07	19.52	1.51916e+07	1.41639e+07	25.5	0.00618925	2.21	0.0226397	1.54596	142.051	51.3	0.9
M144T56_2	1.37411e+07	1.42832e+07	55.62	2.18687e+07	2.20948e+07	34.22	1.60389e+07	1.02139e+07	95.26	7.52143e+06	6.34187e+06	63.16	0.0269421	1.57	0.0647449	1.14183	144.067	55.9	0.9
M145T326	7.10496e+06	7.49807e+06	12.52	9.00926e+06	9.63167e+06	30.58	1.47062e+07	1.38585e+07	68.96	1.2716e+07	1.11455e+07	32.33	0.0268402	1.57	0.0645821	1.0331	145.049	325.8	5.4
M145T689	1.17019e+07	1.12014e+07	14.99	1.47877e+07	1.24563e+07	58.97	5.80492e+06	5.77058e+06	11.59	6.34332e+06	6.29757e+06	9.56	0.00144856	2.84	0.00814605	1.46022	144.924	688.9	11.5
M146T281	3.93823e+06	5.3889e+06	80.68	4.76075e+06	4.47649e+06	48.56	1.36737e+06	1.03422e+06	93.3	772430	576501	60.67	0.00728297	2.14	0.0254111	1.26583	146.025	280.5	4.7
M146T54	2.67889e+06	2.51456e+06	45.32	3.72485e+06	3.74077e+06	25.46	2.61795e+06	2.39511e+06	23.89	2.09084e+06	2062107	18.19	0.0146353	1.83	0.0416435	1.04069	146.082	54.5	0.9
M147T320	2.47628e+06	2.31361e+06	23.07	2.69604e+06	1.82758e+06	103.94	1.43542e+06	573317	132.37	629148	638235	30.84	0.00055886	3.25	0.0041202	1.1691	147.045	320	5.3
M147T47	1.78329e+06	2.01646e+06	22.88	7.82046e+06	6.22404e+06	75.27	1.12935e+07	8.12115e+06	71.67	3.10383e+07	37127133	50.47	0.000142874	3.85	0.00159475	1.90813	147.049	46.7	0.8
M147T50	1.81009e+07	1.89891e+07	21.76	2.138e+07	2.14212e+07	22.19	1.43801e+07	1.36996e+07	23.15	1.19253e+07	1.19558e+07	16.53	0.00107534	2.97	0.00658191	1.60611	147.066	49.8	0.8
M148T74	3.3604e+07	3.22938e+07	66.75	4.49326e+07	3.03095e+07	87.31	1.47329e+07	1.10162e+07	56.83	1.09332e+07	1.07189e+07	8.53	0.024695	1.61	0.0608406	1.39205	148.044	74.4	1.2
M150T288	1.22607e+07	1.3471e+07	19.3	1.10337e+08	1.30959e+08	47.07	1.2015e+08	1.04157e+08	40.69	2.08681e+08	1.8341e+08	27.58	5.2733e-05	4.28	0.000779107	1.80267	149.995	288.4	4.8
M150T479	8.83343e+07	1.01336e+08	62.55	6.79266e+07	2.68626e+07	112.75	1.20858e+08	1.10115e+08	56.66	1.88719e+08	1.89406e+08	22.99	0.0156294	1.81	0.0437961	1.37078	149.995	478.7	8
M151T84	437614	408692	14.69	1.15901e+06	1.0974e+06	22.36	1.31851e+06	1.28867e+06	10.22	974854	950057	11.24	4.86381e-08	7.31	5.69181e-06	1.1594	151.077	84.1	1.4
M152T56	4.54588e+06	1.56773e+06	124.09	3.33394e+06	3.06169e+06	50.77	4.2523e+06	4.04084e+06	45.12	1.21937e+07	1.3308e+07	28.15	0.00795323	2.1	0.0270022	1.55118	152.03	55.9	0.9
M152T75	561931	577242	13.51	963377	831363	51.81	1.17873e+07	8.26681e+06	89.81	6.10638e+06	5.57837e+06	39.09	0.00016127	3.79	0.00173825	1.74734	152.083	75.3	1.3
M153T291	1.02226e+06	376419	113.44	479870	410938	30.03	966925	960698	56.99	1.9771e+06	1895820	16.84	0.00025466	3.59	0.00238301	1.54448	153.129	291	4.8
M153T47	1.41245e+06	1.25467e+06	21.33	4.97441e+06	3.89826e+06	92.3	1.1163e+07	1.1469e+07	32.07	6.39974e+06	7.01035e+06	68.43	2.22186e-05	4.65	0.000431071	1.07068	152.987	47.4	0.8
M153T74	1.03102e+06	695176	73.13	730277	748688	24.83	1.16882e+06	1.05907e+06	31.38	1.59073e+06	1.45482e+06	24.34	0.0119184	1.92	0.0360106	1.43947	153.031	73.8	1.2
M154T75	5.19517e+06	4.90053e+06	35.9	3.81264e+06	3.35238e+06	37.49	1.99264e+06	2.09862e+06	18.78	2.41301e+06	2.51166e+06	36.94	0.00407842	2.39	0.0167464	1.50878	154.051	74.7	1.2
M156T51	1.1951e+07	1.31957e+07	55.49	1.43112e+07	1.47633e+07	20.27	9.55624e+06	9.20962e+06	29.41	8.05112e+06	7.73277e+06	20.64	0.026943	1.57	0.0647449	1.05173	156.028	50.8	0.8
M156T54	4.64235e+06	4.94142e+06	80.45	5.97852e+06	5.24009e+06	61.66	4.7813e+06	4.33751e+06	53.98	1.48177e+07	1.46189e+07	15.75	0.0105112	1.98	0.0329692	1.29355	156.067	54.1	0.9
M157T55	3.70082e+06	3.79741e+06	43.81	1.65656e+06	1.44959e+06	74.5	1.24017e+06	1.18454e+06	59.23	923511	581235	60.92	0.0399193	1.4	0.0858156	1.33415	157.087	54.6	0.9
M159T105	210346	218550	23.29	195374	172327	28.64	265264	251343	18.53	258286	262964	8.85	0.0296409	1.53	0.0693139	1.16888	159.045	105	1.8
M159T128	743405	624543	29.96	1.11728e+06	945154	35.17	624879	603891	17.65	395276	378557	21.8	3.71289e-05	4.43	0.000612458	1.66426	159.103	127.6	2.1
M159T44	1.34706e+07	1.70246e+07	55.36	1.39783e+07	1.41184e+07	38.07	1.52206e+07	9.63624e+06	93.9	5.56688e+06	5.70796e+06	21.58	0.0376656	1.42	0.0822784	1.12537	159.066	44.1	0.7
M160T138	1.29343e+07	1.338e+07	7.88	2.63568e+06	2.75576e+06	26.56	3.81209e+06	3.76057e+06	17.36	2.82638e+06	3.02587e+06	28.07	2.31139e-07	6.64	1.74856e-05	1.35341	160.041	137.7	2.3
M160T300	1.19041e+06	600404	125.57	1.8617e+07	1.37345e+07	72.42	1.14281e+06	377980	137.87	118164	99430.4	44.46	8.11297e-06	5.09	0.000205247	1.35426	160.04	299.8	5
M160T56	6.47189e+06	6.4027e+06	21.66	1.08713e+07	9.2175e+06	55.91	1.16259e+07	1.16323e+07	18.56	1.52417e+07	1.4489e+07	14.14	0.0176708	1.75	0.0478347	1.53517	160.041	55.7	0.9
M161T49_1	2.89852e+07	3.27696e+07	41.08	5.40185e+07	4.95098e+07	53.49	7.35329e+07	6.58998e+07	53.43	4.63503e+08	5.10132e+08	54.04	9.07676e-06	5.04	0.00022269	1.91469	161.046	49.1	0.8
M161T56	1.47688e+07	1.30166e+07	29.52	2.52055e+07	2.17883e+07	46.13	2.86358e+07	2.31804e+07	51.77	1.22466e+08	1.33086e+08	56.48	0.000448028	3.35	0.00355745	1.69812	161.082	55.9	0.9
M162T255	3.91225e+06	4.42436e+06	31.03	1.48867e+07	8.94272e+06	110.59	2.18356e+07	1.35365e+07	87.11	1.4477e+07	1.55762e+07	30.43	0.00654625	2.18	0.0235425	1.13705	162.02	254.7	4.2
M162T361	40002.8	10665.8	143.29	3.44476e+06	1.43959e+06	126.73	69596.8	15481.9	129.6	5492.95	3201.39	105.53	7.18336e-06	5.14	0.000190223	1.21422	162.023	360.6	6
M162T54	400745	399600	2.4	394385	389060	7.72	1.76333e+06	1.59097e+06	44.03	3683303	3.86768e+06	22.2	8.30827e-11	10.08	7.65659e-08	2.18769	162.02	54.5	0.9
M162T75	2.20683e+07	1.79071e+07	61.75	4.71564e+07	4.06788e+07	43.42	4.13268e+07	3.87247e+07	31.8	9.21058e+07	9.91759e+07	51.34	0.00544456	2.26	0.0206386	1.49921	162.056	74.6	1.2
M163T273	1.36468e+07	1.03513e+07	93.08	1.02651e+07	1.04612e+07	45.01	1.07601e+07	1.08796e+07	24.83	3.248e+06	1.82552e+06	85.86	0.00729691	2.14	0.0254537	1.24998	163.04	273.3	4.6
M163T416	2.83976e+06	2.45203e+06	33.33	2.26408e+06	2.10816e+06	29.51	3.84475e+06	3.69887e+06	34.22	4.94637e+06	5.23973e+06	24.31	0.00314643	2.5	0.0139684	1.53523	163.04	416	6.9
M164T109	5.03245e+07	5.7529e+07	29.59	3.57654e+07	4.1737e+07	73.41	9.48647e+06	5.54689e+06	95.04	1.18315e+07	1.11972e+07	30.18	0.00187955	2.73	0.00972876	1.21395	164.035	108.7	1.8
M164T89	2.0485e+06	2.0975e+06	28.55	1.46734e+06	1.33764e+06	24	2.75284e+06	2.79426e+06	30.42	3.34193e+06	3.61887e+06	26.73	0.00150285	2.82	0.00835262	1.4731	164.035	88.9	1.5
M165T651	1.505e+07	1.45629e+07	55.63	2.54929e+07	2.36355e+07	54.47	2.15473e+07	2.02561e+07	65.92	1.98079e+08	1.88795e+08	45.7	1.42585e-05	4.85	0.000309634	1.65117	165.041	650.7	10.8
M165T86	2.99909e+06	2.94975e+06	44.07	2.44309e+06	2.34496e+06	41.59	2.1304e+06	2.15555e+06	34.86	8.24895e+06	7.8688e+06	54.52	0.000573825	3.24	0.00418151	1.2217	165.042	85.8	1.4
M166T243	45429	41485.6	78.26	308929	96073.4	145.57	577008	543484	77.27	271363	221743	69.79	0.0261485	1.58	0.0633727	1.18949	166.088	243	4
M166T93	1.30284e+07	1.39063e+06	157.82	2.83314e+07	7.39201e+06	170.23	3.34938e+07	1.40542e+07	116.45	2.13384e+08	1.74199e+08	72.48	0.00966969	2.01	0.0310091	1.59943	166.059	92.8	1.5
M167T247	431203	418748	5.51	998586	335791	117.16	1.45322e+06	1.16711e+06	64.41	1.6604e+06	1.6517e+06	58.54	0.00174618	2.76	0.00928839	1.24322	167.144	247.2	4.1
M168T396	699394	733824	16.8	418484	407346	15.69	490657	493134	11.08	390269	379118	11.9	7.8184e-05	4.11	0.00103809	1.37194	168.139	396	6.6
M169T45	154686	176531	70.12	331911	303388	22.51	600603	654053	40.44	1.65012e+06	1.63228e+06	45.61	0.00301357	2.52	0.013552	2.04796	169.087	45.1	0.8
M169T56	3.47844e+06	815642	149.81	1.30294e+06	109834	184.55	8.32784e+06	7.15016e+06	78.58	1.37097e+07	1.24518e+07	70.44	0.00186358	2.73	0.00970285	1.45306	169.051	55.7	0.9
M170T75	2.84197e+06	3.43413e+06	36.96	3.02621e+06	3.02521e+06	15.02	2.20351e+06	2.01867e+06	16.5	2.25802e+06	2.16565e+06	10.89	0.0435965	1.36	0.0915583	1.07527	170.082	74.7	1.2
M171T47_2	2.78218e+06	2.54066e+06	29.41	3.72535e+06	3.15523e+06	65.62	4.385e+06	4.85574e+06	46.74	1.11366e+07	1.12311e+07	41.6	0.0126465	1.9	0.037565	1.46314	171.041	47.4	0.8
M171T48_2	7.74266e+06	1.50329e+06	141.91	2.86366e+06	1.07192e+06	158.26	1.81012e+07	1.52007e+07	80.73	2.91841e+07	2.67439e+07	69.99	0.00433345	2.36	0.017482	1.36526	171.03	47.6	0.8
M172T48	2.71691e+07	2.84708e+07	19.53	3.90965e+07	4.05283e+07	13.82	4.78463e+07	4.58976e+07	21.24	5.21036e+07	5.10937e+07	25.65	0.00168459	2.77	0.00907204	1.72364	172.061	47.8	0.8
M173T331	6.52677e+07	5.87074e+07	63.45	9.1437e+07	9.14548e+07	43.26	3.40306e+07	3.63671e+07	15.07	2.20337e+07	2.44355e+07	34.45	0.000343253	3.46	0.00295981	1.67215	173.044	331.4	5.5
M173T46	4.293e+07	3.61216e+07	40.05	1.08628e+08	1.17562e+08	24.91	3.54362e+07	3.25831e+07	22.29	2.52106e+07	2.46484e+07	13.17	9.87099e-08	7.01	9.70319e-06	1.46923	173.082	46.4	0.8
M173T87	4.30564e+06	878030	152.5	1.56755e+06	420829	173.22	1.05396e+07	9.27513e+06	80.47	1.70283e+07	1.54354e+07	70.97	0.00287653	2.54	0.0131124	1.47128	173.082	87.4	1.5
M175T173	2.12276e+06	2.19646e+06	52.31	4.24975e+06	3.53673e+06	67.08	4.00728e+06	3.73578e+06	43.59	6.2204e+06	6.00592e+06	38.13	0.044365	1.35	0.0927546	1.31829	175.098	172.6	2.9
M175T47_2	3.68866e+07	1.73749e+06	168.29	1.65602e+07	5.8927e+06	147.99	9.55239e+07	8.00335e+07	84.48	1.58731e+08	1.4119e+08	75.41	0.0379242	1.42	0.0827207	1.6507	175.061	47.3	0.8
M175T577	4.67605e+06	4.50992e+06	12.3	8.08273e+06	6.79825e+06	69.37	1.47518e+07	1.36733e+07	57.67	3.1546e+07	2.81798e+07	50.22	0.000516641	3.29	0.00390861	1.86652	175.231	577.3	9.6
M175T690	2.53756e+06	2.77356e+06	36.84	5.29252e+06	4.9507e+06	47.48	5.28731e+06	4.38475e+06	64.99	2.08058e+07	1.72823e+07	58.82	0.000758633	3.12	0.0051185	1.60311	175.231	690	11.5
M176T317	3.88996e+06	1.56654e+06	105.4	2.28478e+07	2.09897e+07	35.94	5.58238e+06	4.82617e+06	40.27	1.25587e+06	613390	121.83	6.93446e-07	6.16	3.86606e-05	1.33421	176.035	316.9	5.3
M176T47_1	215823	215643	5.87	3.49328e+06	2.24835e+06	97.55	264736	152768	113.05	134912	109517	45.2	3.38495e-07	6.47	2.3107e-05	1.2026	176.028	47.4	0.8
M176T74	2.09257e+07	2.28115e+07	15.78	1.45234e+07	1.40911e+07	39.2	1.38276e+07	1.3955e+07	28.35	9.78385e+06	1.02675e+07	25.04	0.0240735	1.62	0.0597828	1.42764	176.039	74.4	1.2
M177T371	7.22461e+06	7.17445e+06	8.59	1.11794e+07	1.20061e+07	49.18	7.35178e+06	7.05442e+06	38.83	4.47448e+06	4.49872e+06	9.3	0.000516359	3.29	0.00390861	1.21976	177.056	371	6.2
M177T74	1.4199e+06	1.41434e+06	11.12	1.54692e+06	1.69582e+06	27.31	826085	737365	60.56	543146	428566	54.94	0.00239099	2.62	0.0115069	1.67027	177.023	74.1	1.2
M177T77	472828	484835	13.99	516519	486109	40.57	933668	956352	16.73	1.66399e+06	1.70242e+06	40.88	2.6511e-05	4.58	0.000483926	1.9651	177.056	76.5	1.3
M178T148	1.8592e+07	1.95641e+07	18.37	2.02441e+07	2.16481e+07	30.69	1.0072e+07	8.33076e+06	78.68	6.08093e+06	3.97556e+06	82.22	0.00618532	2.21	0.0226309	1.59531	178.054	148.4	2.5
M178T52	2.08709e+06	2.21677e+06	15.24	3.13178e+06	3.55517e+06	65.46	6.13053e+06	5.91546e+06	26.81	4.32681e+06	4.34871e+06	12.93	0.000764056	3.12	0.005149	1.12712	178.072	51.8	0.9
M178T86	138783	137240	2.99	2.10779e+06	2.14818e+06	30.12	2.32222e+06	2.06448e+06	22.65	3.57938e+06	2.68405e+06	59.23	9.59764e-10	9.02	3.44011e-07	1.77294	178.027	85.7	1.4
M178T97	1.71671e+07	1.17134e+07	77.4	2.35662e+08	1.72063e+08	80.19	8.00122e+07	2.96657e+07	105.5	6.0772e+06	3.72478e+06	98.36	3.50171e-06	5.46	0.000122643	1.17265	178.051	97.2	1.6
M179T410	426497	410284	44.36	316049	282354	50.29	341460	320659	47.21	4.77756e+06	4.18876e+06	83.52	1.62583e-05	4.79	0.000342469	1.54235	179.071	410.3	6.8
M179T44	463612	334611	65.28	2.11811e+06	2.2528e+06	35.86	2.16038e+06	2.12092e+06	10.43	3.2524e+06	3.15519e+06	28.74	5.30877e-06	5.28	0.000156556	1.78154	178.965	43.7	0.7
M179T48	4.73969e+06	3.61399e+06	44.72	7.60898e+06	7.31673e+06	33.76	5.02959e+06	4.22798e+06	38.19	3.29025e+06	2.30113e+06	55.9	0.00934739	2.03	0.030212	1.15416	179.002	48.1	0.8
M179T88	628917	682174	24.43	669923	673044	22.54	613305	614102	6.16	902718	874665	14.84	0.00857423	2.07	0.0283843	1.24856	179.036	87.8	1.5
M180T604	1.00105e+07	565527	166.27	3.24102e+06	2.80553e+06	105.31	5.30864e+06	3.0977e+06	118.73	1.08056e+08	1.07521e+08	57.5	0.00248172	2.61	0.0117973	1.5406	179.989	603.6	10.1
M181T152	4.4865e+06	4.63617e+06	5.81	4.3475e+06	4.47038e+06	22.38	3.20643e+06	2.73105e+06	29.54	3.13324e+06	3.19192e+06	41.95	0.0376998	1.42	0.0823288	1.25555	181.006	151.9	2.5
M181T382	6.15249e+07	5.0857e+07	59.89	4.6194e+07	4.76292e+07	42.42	4.10303e+07	4.06903e+07	40.89	1.96039e+07	1.59826e+07	52.92	0.0113615	1.94	0.0348431	1.51848	181.069	382.3	6.4
M181T449	1.38066e+08	1.27272e+08	43.2	1.19251e+08	1.31487e+08	34.05	1.26761e+08	1.09607e+08	74.75	4.69726e+07	4.55945e+07	9.34	0.00533938	2.27	0.0203857	1.35814	181.069	449.3	7.5
M181T47	7.71926e+06	6.62131e+06	28.65	6.17674e+06	5.85636e+06	31.47	3.68031e+06	3.92037e+06	30.83	71834.5	77760.9	56.37	6.70697e-09	8.17	1.26788e-06	1.91949	181.016	47.4	0.8
M181T477	31923849	2.75167e+07	43.27	5.70293e+07	6.30446e+07	35.74	5.25853e+07	4.41955e+07	48.97	1.00545e+08	1.05765e+08	17.54	0.00247966	2.61	0.0117973	1.55132	181.069	477.3	8
M181T55	8.76425e+06	9.02509e+06	53.29	7.92193e+06	7.99072e+06	45.17	6.96015e+06	6.40142e+06	21.53	1.4802e+07	1.52657e+07	27.14	0.0151396	1.82	0.0427404	1.10226	181.051	55.5	0.9
M181T75	2.09305e+07	1.88403e+07	34.95	1.04473e+07	8.67717e+06	77.58	4.67461e+06	2.53318e+06	95.15	844719	174186	191.13	7.77714e-05	4.11	0.00103496	1.93118	181.051	74.6	1.2
M182T106_1	1.52605e+08	1.48179e+08	6.12	7.40603e+07	6.59243e+07	32.14	8.87082e+07	9.3428e+07	12.89	7.75081e+07	7.28102e+07	23.83	0.000454871	3.34	0.00359206	1.09748	181.992	105.7	1.8
M182T274	2.27085e+06	1.85964e+06	31.58	1.6816e+06	1.5871e+06	32.4	1.02035e+06	1.08164e+06	34.37	412792	450669	58.72	0.00891393	2.05	0.0291626	1.55873	182.01	274.2	4.6
M182T52	1.9098e+07	2.3114e+07	61.16	114081	95385.5	40.04	202951	188309	34.89	52003.9	51217.6	36.65	1.19426e-11	10.92	1.46745e-08	1.78168	181.976	51.5	0.9
M183T106	2.34111e+06	2.81604e+06	41.99	6.35429e+06	5.16151e+06	53.9	6.07543e+06	6.24717e+06	41.09	9.31064e+06	9.18136e+06	12.31	0.00167013	2.78	0.0090206	1.62675	182.995	105.8	1.8
M183T316	6.35555e+07	7.83277e+07	61.13	194814	136497	77.8	505378	520354	54.15	112309	107245	30.52	3.28012e-10	9.48	1.66777e-07	1.62276	182.989	315.9	5.3
M183T44_2	892416	1.13915e+06	62.09	582214	499321	58.51	1.78726e+06	1.99e+06	45.07	2.35173e+06	2.29532e+06	15.81	0.00278377	2.56	0.0128191	1.55964	183.066	44.2	0.7
M183T75_2	1.80331e+06	1.64902e+06	15.39	1.06853e+06	1.00489e+06	41.33	1.03826e+06	944928	49.33	763203	714946	18.45	0.000591398	3.23	0.00427668	1.34479	183.066	74.8	1.2
M183T92	675358	676100	53.24	2.12117e+06	2.26598e+06	60.84	1.8146e+06	2.01799e+06	57.99	2.48997e+06	2.48319e+06	6.24	0.041145	1.39	0.0877979	1.18727	183.066	91.7	1.5
M184T50_1	2.82737e+06	3.02526e+06	23.61	4.07635e+06	3.68531e+06	26.69	2.65594e+06	2.34868e+06	61.69	1.34553e+06	1.1809e+06	39.16	0.00947611	2.02	0.030521	1.41702	183.963	49.5	0.8
M184T94	3.38171e+06	168334	166.82	1.51992e+06	1.24377e+06	104.93	1.68067e+06	1.31098e+06	98.94	5.6583e+06	5.3576e+06	42.81	0.0429942	1.37	0.0906419	1.21548	184.05	93.9	1.6
M185T75_1	1.77019e+06	1.52151e+06	42.37	1.52923e+06	1.63383e+06	27.14	985719	802430	66.42	591440	437351	69.82	0.00538969	2.27	0.0205245	1.62419	185.057	75	1.2
M187T44	109603	125748	79.13	9.18936e+06	628372	208.36	5.53078e+06	119393	155.92	1.12639e+07	1.21342e+07	70.78	0.0220254	1.66	0.0561682	1.09895	187.025	44.4	0.7
M187T52	6.58402e+07	7.04643e+07	29.36	1.37997e+08	1.42389e+08	26.67	8.61532e+07	8.83827e+07	25.89	5.4635e+07	5.77178e+07	21.61	0.000237406	3.62	0.00227014	1.01777	187.098	52.2	0.9
M187T524	657382	666284	10.4	1.04115e+06	876215	35	915373	893982	35.82	1.33187e+06	1.30537e+06	17.72	0.0108979	1.96	0.0338708	1.29722	187.134	524.4	8.7
M187T73	1.81619e+08	1.58736e+08	26.46	4.27774e+07	4.21227e+07	6.33	1.09477e+08	1.02489e+08	21.87	4.58702e+07	4.06144e+07	31.1	7.00522e-09	8.15	1.29115e-06	1.02038	187.097	72.8	1.2
M187T75	8.05423e+06	7.72176e+06	38.93	2.09969e+07	1.93865e+07	40.66	7.84788e+06	7.95932e+06	30.05	6.39521e+06	4.72184e+06	50.4	0.000263908	3.58	0.00243845	1.13081	187.109	74.7	1.2
M188T102	1.28393e+07	1.25322e+07	76.45	3.83954e+07	2.90313e+07	78.55	5.26256e+07	3.72234e+07	58.17	3.26784e+07	3.2503e+07	16.63	0.0251642	1.6	0.0616458	1.03316	188.002	101.7	1.7
M188T103	9.0923e+06	8.74311e+06	18.12	9.30183e+06	9.04295e+06	18.02	1.23052e+07	1.1588e+07	33.9	5.6436e+06	5.68309e+06	7.47	0.00110518	2.96	0.00669234	1.00018	188.036	102.9	1.7
M188T323	159620	145319	22.93	478819	476780	30.36	556196	525360	17.71	761294	657206	54.34	4.42058e-05	4.35	0.000690259	1.76805	188.137	322.5	5.4
M188T43	234332	225886	6.28	2.09736e+06	2.14651e+06	30.96	441263	405628	39.12	220856	202125	36.19	1.20846e-08	7.92	1.87566e-06	1.02096	188.02	42.9	0.7
M188T48	4.4942e+06	3.18288e+06	51.35	4.89219e+06	5.24925e+06	52.3	4.99053e+06	5.16563e+06	11.37	1.56759e+06	1.63745e+06	31.4	0.00182446	2.74	0.00957352	1.30775	188.068	47.6	0.8
M189T245	978821	914092	52.04	1.39168e+06	1.48446e+06	22.79	683333	557407	39.3	628228	668508	34.13	0.00778663	2.11	0.0266016	1.25407	189.113	244.8	4.1
M189T75_1	4558.41	2500.73	83.01	7.1709e+06	1.40909e+06	160.09	8.89932e+06	44725.6	155.56	3.44941e+06	2.32355e+06	117.22	0.000250292	3.6	0.00235217	1.06979	189.038	74.5	1.2
M190T252	366335	367236	20.01	132242	144859	49.57	338409	338953	24.77	461362	466220	20.55	0.000638402	3.19	0.00453213	1.01634	190.088	251.7	4.2
M190T55	7.49563e+06	7.28004e+06	5.59	1.83741e+07	1.7043e+07	29.01	1.35872e+07	1.25222e+07	30.34	2.44685e+07	2.47643e+07	29.54	0.000223298	3.65	0.00216899	1.41841	190.012	54.6	0.9
M190T56	4.3966e+07	4.05209e+07	16.4	1.62226e+07	1.20828e+07	55.92	4.41382e+07	4.22888e+07	26.13	5.7021e+07	5.45803e+07	19.44	0.00384024	2.42	0.016037	1.17748	190.051	56.4	0.9
M190T74_2	2.18129e+07	1.77797e+07	42.16	2.63216e+07	2.43458e+07	35.17	3.75843e+07	3.61781e+07	20.54	4.13121e+07	4.2827e+07	22.93	0.00814655	2.09	0.0274688	1.63074	190.053	74.5	1.2
M191T233	180282	182273	17.62	70040.4	71672.1	39.76	163835	164028	24.08	222998	223163	20.25	4.93109e-05	4.31	0.000744969	1.10449	191.108	233	3.9
M192T138	1.85315e+07	173934	172.26	8.31369e+06	4.61301e+06	128.22	1.05751e+07	8.04487e+06	91.64	4.00408e+07	3.7313e+07	34.05	0.0329138	1.48	0.0748825	1.41749	192.067	138.4	2.3
M192T41	61065.3	60181.2	12.47	2.28023e+07	2948912	188.05	2.13966e+07	1.3537e+06	152.14	4.36834e+06	2.71329e+06	97.37	4.3637e-06	5.36	0.000142351	1.03194	192.023	41.3	0.7
M192T55	3.77724e+06	3.67098e+06	18.44	663726	482281	74.35	3.32846e+06	3.35541e+06	31.36	4.62908e+06	4516797	27.33	0.00236552	2.63	0.0114397	1.05841	192.088	54.8	0.9
M193T220	118435	125591	12.46	178816	204713	63.03	345432	336212	24.22	238046	245084	15.76	0.000172347	3.76	0.00181389	1.13307	193.123	220.2	3.7
M193T86	1.26559e+08	1.29259e+08	7.4	1.68841e+08	1.48049e+08	37.33	1.47699e+08	1.47235e+08	20.02	4.13229e+08	4.35241e+08	36.7	0.000443535	3.35	0.00353509	1.5555	193.051	85.7	1.4
M194T171	157242	83579.2	96.74	195712	186517	64.96	182119	178033	77.17	506914	497888	31.19	0.0264057	1.58	0.0637976	1.21312	194.028	170.9	2.8
M194T237	356841	338111	11.84	562153	644923	63.55	1.17534e+06	1.07398e+06	31.4	750498	783392	17.37	9.02687e-05	4.04	0.00114692	1.12316	194.119	237.3	4
M194T421	731960	793644	17.39	766370	850501	42.67	778795	743497	16.51	2.1052e+06	1.7496e+06	48.16	0.00136443	2.87	0.00779073	1.49684	194.09	421.2	7
M194T44	169644	93716.6	98.56	133700	138581	60.28	272635	247392	28.05	1.68089e+06	1.84782e+06	43.95	2.21292e-05	4.66	0.000429902	1.87196	194.082	43.7	0.7
M194T471	4.91119e+06	4.91106e+06	3.83	4.69515e+06	4.66993e+06	3.95	4.64952e+06	4.64388e+06	4.49	4.3948e+06	4.32165e+06	3.47	0.00583122	2.23	0.021711	1.63063	194.082	471.4	7.9
M194T57	2.05178e+06	358146	146.39	1.48088e+06	1.24916e+06	82.25	4.09307e+06	2.99285e+06	93.32	4.70731e+07	5.54112e+07	42.91	0.000179199	3.75	0.00186632	1.74957	194.103	56.8	0.9
M194T86	1.02388e+07	9.43195e+06	21.9	2.15738e+07	1.45303e+07	99.71	3.71442e+07	3.65878e+07	40.59	8.88356e+07	9.25146e+07	40.06	0.000223871	3.65	0.00217312	1.92268	194.054	85.8	1.4
M195T265	162505	123768	43.23	593989	119545	127.27	1.10419e+06	1.16908e+06	46.27	778945	797813	32.14	0.00423115	2.37	0.0171774	1.34628	195.139	264.7	4.4
M195T365	7.28403e+06	7.38494e+06	84.54	2.73559e+06	1.18837e+06	101.98	4.49918e+06	4.48513e+06	14.21	9.3268e+06	8.89233e+06	32.7	0.0169227	1.77	0.0464146	1.13603	194.906	365.1	6.1
M195T411	1.44198e+06	1.62177e+06	59.77	2.0128e+06	1.85483e+06	44.8	1.48902e+06	1.32637e+06	59.79	130619	130426	32.23	2.29635e-06	5.64	9.20098e-05	1.71633	195.139	411.3	6.9
M195T42	2.61055e+06	3.5508e+06	73.26	2.85962e+06	2.76399e+06	31.29	3.59674e+06	3.34788e+06	26.17	5.06699e+06	5.23531e+06	16.53	0.0295007	1.53	0.0690786	1.40415	194.927	42.5	0.7
M195T450	5.0351e+06	4.98551e+06	5.48	4.69954e+06	4.70985e+06	10.03	2.78403e+07	2.04411e+07	69.15	1.67183e+07	1.74441e+07	35.51	0.000126328	3.9	0.00145524	1.52328	194.906	450.4	7.5
M195T46	142344	125954	36.7	4.27221e+06	31073.4	234.13	1.77196e+06	200332	190.32	1.47168e+07	6.82483e+06	151.79	0.00071052	3.15	0.0048979	1.35388	195.037	45.9	0.8
M195T50	9.60644e+06	9.2848e+06	16.27	1.05889e+07	8.34764e+06	60.23	4.3183e+06	4.40932e+06	9.92	3.27908e+06	3828772	58.44	0.000991406	3	0.00623115	1.679	194.997	49.7	0.8
M196T135	2.06351e+06	2.04228e+06	11.49	1.79596e+06	1.69892e+06	18.84	1.63901e+06	1.5963e+06	14.64	1.48233e+06	1.49222e+06	9.51	0.0243333	1.61	0.0602101	1.51415	196.029	134.6	2.2
M196T245	1.86719e+06	1.50609e+06	36.7	4.00764e+06	2.09929e+06	132.7	4.78045e+06	1.72835e+06	104.06	6.9139e+06	7.02472e+06	28.41	0.00547567	2.26	0.0207023	1.08067	196.007	244.7	4.1
M196T47	4.2031e+06	2.80456e+06	59.55	6.8719e+06	4.9119e+06	85.4	8.70037e+06	5.76312e+06	79.21	1.71379e+07	1.60237e+07	30.95	0.0123382	1.91	0.0368471	1.49358	196.027	46.6	0.8
M196T86	2.77882e+06	3.48114e+06	87.52	2.17977e+06	1.50473e+06	107.09	2.91582e+06	2.60768e+06	87.55	3.52263e+07	4.05187e+07	43.49	0.00807547	2.09	0.0272995	1.38223	196.07	85.9	1.4
M197T48	3.22286e+07	2.31397e+07	49.25	3.07991e+07	3.04215e+07	17.14	3.10822e+07	2.95996e+07	22.33	6.35995e+07	7.05944e+07	37.83	0.0156083	1.81	0.0437786	1.25143	197.013	47.5	0.8
M198T34	234633	150408	63.76	361689	338070	42.77	179201	183918	45.89	133165	145339	30.75	0.0143541	1.84	0.0410575	1.22312	197.903	33.7	0.6
M198T51	2.14528e+06	1.69392e+06	36.97	2.08067e+06	1.94397e+06	24.8	2.48736e+06	2.49813e+06	11.85	2.94824e+06	2.96432e+06	14.79	0.0272325	1.56	0.0652279	1.4123	198.041	50.7	0.8
M199T82	890269	995981	23.07	1.10391e+06	983052	33.41	1.02547e+06	1.0574e+06	21.12	1.44335e+06	1.41787e+06	17.59	0.0449919	1.35	0.0938117	1.22374	199.134	82	1.4
M199T87	4.112e+06	4.76431e+06	49.72	3.07232e+06	3.29498e+06	30.46	1.69848e+06	1.68022e+06	11.74	2.02884e+06	1.99751e+06	21.14	0.0417468	1.38	0.0887098	1.40156	199.099	87.3	1.5
M200T47_1	624383	622433	6.01	1.1748e+06	572332	82.24	2.14192e+06	2.23766e+06	77.67	2.46181e+06	2.27002e+06	25.47	7.85948e-06	5.1	0.000202389	1.41362	199.805	47.4	0.8
M200T47_2	5.94729e+06	6.8025e+06	46.28	4.30032e+06	4.69652e+06	28	2.30098e+06	2.26369e+06	13.74	2.69648e+06	2.59364e+06	23.05	0.0223203	1.65	0.0566038	1.56775	200.068	47.1	0.8
M200T75_1	641841	607455	11.18	1.54001e+06	1.54408e+06	19.13	1.30846e+06	1.2514e+06	11.26	2.61369e+06	2.83988e+06	32.74	9.64292e-06	5.02	0.000231195	1.79222	200.057	74.7	1.2
M201T152	6.24213e+06	4.75343e+06	69.16	1.34654e+07	5.2544e+06	118.29	4.34099e+06	4.04635e+06	28.4	1.58025e+06	1.38161e+06	46.11	0.00685294	2.16	0.0243232	1.50588	201.033	151.9	2.5
M201T47	1.31632e+06	374888	129.88	3.66092e+07	2.53321e+06	203.77	3.67731e+06	3.66358e+06	45.44	474731	48922.7	212.15	0.00659508	2.18	0.0236547	1.06598	201.04	47.2	0.8
M201T75_2	4.60409e+06	4.08291e+06	60.68	1.09097e+07	1.16108e+07	28.8	5.85509e+06	5.44453e+06	36.13	2.78423e+06	2.735e+06	14.11	3.2204e-05	4.49	0.000555571	1.17868	201.125	74.7	1.2
M201T98	432415	436410	21.09	1.13209e+06	1.15468e+06	15.76	459637	463160	20.35	301361	320588	20.03	3.62272e-08	7.44	4.6857e-06	1.37503	201.088	97.7	1.6
M202T264	10100.5	5455.11	121.23	128329	104279	45.84	115264	135267	40.53	354736	329890	31.49	0.00306373	2.51	0.0137184	1.83862	202.087	264.5	4.4
M202T319	1.69401e+06	1.50273e+06	63.59	4.15003e+06	4.41963e+06	29.92	2.15333e+06	1.96967e+06	37.11	554813	411251	65.3	4.56976e-06	5.34	0.000143977	1.46667	202.109	319.3	5.3
M202T74_1	1.65357e+07	1.58552e+07	42.66	9.43337e+06	9.17284e+06	9.1	7.61616e+06	7.00622e+06	35.93	5.67583e+06	5.79396e+06	27.58	0.000693875	3.16	0.00481468	1.84453	202.029	74.5	1.2
M203T254	3.98958e+06	4067369	34.58	4.70986e+06	4.91072e+06	25.23	2.50425e+06	2.59545e+06	18	2.01352e+06	1.86563e+06	19.37	0.000117905	3.93	0.00139081	1.78503	203.002	254.1	4.2
M203T271	146511	126862	26.91	314111	317008	27.25	466255	421337	25.15	484962	507660	17.34	9.0289e-06	5.04	0.000221885	1.9116	203.046	271.2	4.5
M203T319	1.5745e+06	1.7201e+06	52.23	2.85444e+06	2.97307e+06	22.35	2.35671e+06	2.26922e+06	13.73	963516	931186	14.14	0.000105656	3.98	0.00128328	1.07427	203.144	319.1	5.3
M203T371	327388	247654	59.02	1.37931e+06	876144	76.91	792854	521595	70.67	177244	65618.5	107.8	0.000361449	3.44	0.0030665	1.12269	203.055	371.2	6.2
M203T47_1	196023	127744	67.87	993892	841303	85.46	3.17002e+06	3.33244e+06	38	6.30574e+06	5.91342e+06	32.34	0.000334431	3.48	0.00289729	2.09424	203.037	46.9	0.8
M204T250	4.37409e+07	4.30562e+07	14.74	5.31406e+07	5.62447e+07	22.02	5.92522e+07	5.70913e+07	18.08	8.67493e+07	8.36047e+07	27.82	0.00247063	2.61	0.011778	1.69925	204.067	250.4	4.2
M204T272	1.19462e+06	1.12925e+06	15.69	4.33321e+06	4.26674e+06	66.37	1.04033e+07	9.47588e+06	22.94	1.11763e+07	1.10346e+07	27.41	3.79492e-07	6.42	2.47593e-05	1.98246	204.03	271.6	4.5
M204T47_1	1.5318e+06	668876	119.88	2.17643e+06	1.6923e+06	72.26	1.77773e+06	1.04714e+06	99.55	4.82491e+06	4.30413e+06	37.12	0.0293078	1.53	0.0687471	1.12497	204.004	47.2	0.8
M204T75	336770	241928	53.22	1.67531e+06	1.44272e+06	93.19	3.18186e+06	3.0667e+06	33.4	1.7682e+06	1.73296e+06	18.71	0.00291233	2.54	0.0132334	1.32658	204.078	74.5	1.2
M205T102	1.42961e+06	2.06971e+06	80.42	2.43515e+06	2.32745e+06	65.27	711653	171385	175.22	317803	279702	64.57	0.0393735	1.4	0.0849768	1.16294	205.051	102	1.7
M205T230_1	193853	29611.2	148.15	288458	246826	72.9	220126	143140	110.59	737118	685346	38.72	0.0409327	1.39	0.0874333	1.07169	205.014	229.7	3.8
M205T551	1.85585e+06	926018	89.47	5.71169e+06	6.03583e+06	46.85	4.37711e+06	4.68104e+06	46.5	8.24119e+06	8.33349e+06	34.62	0.0310614	1.51	0.0716298	1.22748	205.159	551.2	9.2
M205T75_2	2.41099e+06	2.34041e+06	12.08	5.58051e+06	5.7488e+06	14.26	3.68365e+06	3.74986e+06	17.49	2.0073e+06	1.93074e+06	19.68	4.43469e-08	7.35	5.39213e-06	1.09717	205.072	74.6	1.2
M206T156	1.0252e+07	1.17643e+07	70.57	1.42672e+07	1.09092e+07	89.07	2.30047e+06	1.56035e+06	87.84	3.691e+06	3.58232e+06	69.06	0.0235921	1.63	0.0588505	1.11648	206.082	156.5	2.6
M206T88	625427	553035	21.19	7.12042e+06	6.39729e+06	42.68	906593	888263	61.4	483421	479543	40.14	8.55213e-06	5.07	0.000214458	1.12204	206.013	88.2	1.5
M208T282	202079	134724	69.29	403422	175839	120.97	504750	397261	92.2	7.68318e+06	8.20845e+06	46.73	1.70108e-06	5.77	7.35557e-05	1.86092	208.098	281.6	4.7
M208T43	1.08497e+06	464651	100.07	2.80125e+06	2.48323e+06	39.45	2.21748e+06	2.03113e+06	29.82	4.19479e+06	3.92951e+06	27.69	0.0171599	1.77	0.0469256	1.57129	207.993	42.9	0.7
M208T52	472060	146171	123.44	424983	267596	100.68	620392	494227	68.21	7.38366e+06	8.19641e+06	31.72	6.53927e-06	5.18	0.0001779	1.81926	207.969	51.6	0.9
M208T75	6.28688e+06	6.11452e+06	31.79	5.81808e+06	6.38015e+06	20.76	5.39168e+06	5.8744e+06	24.37	1.13293e+07	10900849	28.3	0.000540815	3.27	0.00401902	1.28976	208.052	74.5	1.2
M209T128	371947	387283	25.05	321505	324580	31.94	283103	277710	18.4	833480	815201	24.49	7.577e-06	5.12	0.000198442	1.379	209.093	128.3	2.1
M209T151	1.00201e+06	985648	32.3	890704	825140	33.26	759012	676601	29.45	470468	465200	18.47	0.00515651	2.29	0.019826	1.63018	209.046	151.2	2.5
M209T170	2.00771e+06	1.98519e+06	27.7	1.41744e+06	1.32055e+06	38.3	808059	778672	32.27	161053	141353	61.31	1.93395e-06	5.71	8.17079e-05	1.9858	209.082	170.3	2.8
M209T216	519619	453739	42.75	512594	512890	34.34	300117	268840	45.12	311871	318468	14.02	0.0325233	1.49	0.0742807	1.24019	209.046	216	3.6
M209T248	6.6636e+06	7.57873e+06	27.25	4.61028e+06	3.65239e+06	64.03	7.12801e+06	7.61603e+06	41.2	2.20103e+06	2.20662e+06	4.17	0.00316966	2.5	0.0140355	1.10593	209.085	247.6	4.1
M209T252	1.39307e+06	784397	97.49	2.19094e+06	2.00304e+06	42.31	811946	622750	49.31	475112	479739	23.21	0.00247531	2.61	0.0117906	1.46587	209.118	252.2	4.2
M209T48	7.81943e+06	6.44383e+06	30.54	1.76932e+07	1.58364e+07	32.94	3.60069e+07	3.26729e+07	46.89	5.47096e+07	4.61551e+07	58.19	3.12728e-05	4.5	0.000543596	2.02061	209.013	48.3	0.8
M209T51	5.93082e+06	6.12108e+06	31.63	4.94664e+06	4.98859e+06	14.56	5.3784e+06	5.30691e+06	18.51	3.52895e+06	3.418e+06	22.54	0.0060875	2.22	0.022396	1.32053	209.055	51.5	0.9
M210T55	8.31889e+06	8.28173e+06	27	5.68183e+06	4.92359e+06	43.5	2.62872e+06	2.60412e+06	58.76	985724	1.11018e+06	81.67	0.0134765	1.87	0.0393099	1.64532	210.071	54.9	0.9
M210T75	2.56818e+06	2.58089e+06	25.89	2.3606e+06	2.22381e+06	45.06	2.84874e+06	2.96871e+06	11.31	5.19255e+06	5.32575e+06	18.07	0.00421162	2.38	0.0171122	1.59371	210.078	74.6	1.2
M210T94_1	2.99071e+06	2.75681e+06	43.38	2.7508e+06	2.49227e+06	33.81	2.1784e+06	2.03884e+06	25.27	1.18406e+06	1.24254e+06	13.1	0.000501229	3.3	0.00383132	1.76817	210.026	94	1.6
M211T464	2.9882e+06	3.08154e+06	43.74	2.14648e+06	2.14046e+06	36.31	5.37133e+06	4.77781e+06	45.41	5.7658e+06	5.27473e+06	36.69	0.00164504	2.78	0.00891443	1.50086	211.134	464.1	7.7
M211T53	1.77193e+07	1.7392e+07	20.07	1.22186e+07	1.41235e+07	42.48	1.50911e+07	1.4277e+07	33.5	7.28936e+06	6.72051e+06	25.34	0.00776497	2.11	0.0265464	1.278	211.082	53.3	0.9
M211T75_1	1.83287e+06	1.78719e+06	41.02	2.56958e+06	2.69591e+06	18.72	1.95166e+06	1.88194e+06	11.98	4.40065e+06	4.53664e+06	12.43	6.14481e-06	5.21	0.000171926	1.55052	211.061	74.8	1.2
M211T75_2	868051	919151	10.32	879550	887564	22.99	771763	760540	44.39	4.1555e+06	4.0963e+06	35.12	2.89084e-07	6.54	2.07929e-05	1.57384	211.098	74.9	1.2
M212T225	2.36449e+08	8.02755e+07	125.83	2.09778e+08	2.01334e+08	30.7	1.17955e+08	1.08515e+08	45.98	1.99148e+07	1.82535e+07	104.76	0.0277534	1.56	0.0661104	1.51502	212.002	224.6	3.7
M212T75_1	9404.78	12925	68.56	1.8948e+07	3.56195e+06	178.11	1.83907e+07	259720	154.17	6.27236e+06	4.19067e+06	110.13	0.00143022	2.84	0.00807376	1.13509	212.023	74.7	1.2
M213T255	2.72808e+06	1.92872e+06	76.82	3.18518e+06	2.49702e+06	90.37	655670	487515	67.6	614499	715811	71.54	0.0199775	1.7	0.052377	1.4426	213.113	255.3	4.3
M213T43	793180	880342	19.15	442968	429183	31.64	440547	459461	26.65	217965	211382	13.82	1.05477e-05	4.98	0.000247047	1.92662	212.988	42.8	0.7
M213T50	2.04974e+06	2.22516e+06	65.59	2.77265e+06	3.10007e+06	47.16	3.78585e+06	3.7672e+06	18.32	6.12559e+06	5.94986e+06	24.9	0.0111169	1.95	0.034264	1.62515	213.048	50.4	0.8
M213T74	906802	914816	9.75	1.1976e+06	1.2639e+06	33.06	2.93914e+06	2.17892e+06	75.59	2.34497e+06	2.16419e+06	29.88	0.000273534	3.56	0.00249954	1.51223	213.088	74.5	1.2
M214T225_1	1.54283e+06	1.59997e+06	22.3	2.51919e+06	1.59846e+06	74.76	2.80278e+06	2.62065e+06	56.4	4.31904e+06	3.95502e+06	30.82	0.00391154	2.41	0.0162421	1.35044	213.964	225.2	3.8
M214T56_1	797128	744044	11.86	419514	357471	65.53	1.20773e+06	1.38126e+06	69.26	3.67105e+06	3198476	46.34	7.76401e-05	4.11	0.00103496	1.47473	214.018	56.1	0.9
M215T100	3.06325e+06	3.18031e+06	15.33	411686	392792	17.38	314789	298632	30.43	491654	483568	17.43	2.01216e-10	9.7	1.09886e-07	1.37083	215.039	100.4	1.7
M215T81_1	2.24249e+06	2.03372e+06	19.03	80206.2	77723.3	73.1	85132.8	69499.3	97.59	67009.3	69149.8	52.22	0.00011542	3.94	0.00136539	1.32682	215.002	80.8	1.3
M216T167	494090	503904	21.05	1.72363e+06	1.2779e+06	81.46	1.42388e+06	602057	103.63	3.21878e+06	2.97094e+06	23.79	3.33886e-05	4.48	0.00056981	1.3008	216.132	167.4	2.8
M216T198	627044	672717	13.44	93300.3	92194.4	10.43	68973.3	65644.7	34.62	105052	102912	15.88	1.16928e-06	5.93	5.69013e-05	1.41378	216.034	198	3.3
M216T48	1.75774e+07	1.50855e+07	27.83	2.00979e+07	1.94638e+07	22.56	1.59375e+07	1.65502e+07	17.51	1.04262e+07	1.1196e+07	37.81	0.0105856	1.98	0.0331321	1.40742	216.051	47.6	0.8
M216T49	1.87225e+06	1.83307e+06	9.92	4.85086e+06	3.93286e+06	66.04	4.18638e+06	3.95574e+06	60.91	7.02881e+06	6.0592e+06	62.7	0.00371694	2.43	0.0156717	1.09176	216.1	48.6	0.8
M216T50	509638	378783	72.54	3.41115e+06	3.18513e+06	36.26	577933	415241	75.61	372931	383360	24.06	1.95426e-05	4.71	0.000389399	1.02081	216.036	49.5	0.8
M217T569	6.25819e+07	5.19703e+07	62.37	5.59086e+07	6.40345e+07	49.72	1.53198e+07	1.1254e+07	72.15	8.5269e+06	8.5356e+06	11.03	0.000131531	3.88	0.00150343	1.90364	216.854	569.1	9.5
M217T690	396070	265476	59.84	1.16601e+08	3.5285e+07	155.22	6.2895e+07	5.39835e+06	150.33	7.72982e+07	4.32442e+07	86.63	3.48296e-05	4.46	0.000586928	1.18806	216.854	689.7	11.5
M217T89	7.45962e+06	4.8446e+06	71.39	3.98786e+06	3.46495e+06	44.32	1.79634e+06	1.81989e+06	25.24	2.30109e+06	2.19313e+06	44.27	0.000969819	3.01	0.00612156	1.56992	217.108	88.9	1.5
M218T212	243524	247977	5.13	321777	327265	14.94	352038	348572	8.47	361718	358279	16.29	0.0034078	2.47	0.0147332	1.55935	218.082	212.2	3.5
M218T46	1.55727e+06	442485	139.44	3.09601e+06	2.09258e+06	85.3	7489086	7.32407e+06	19.69	3.70721e+06	4.03894e+06	63.72	0.0348166	1.46	0.0779251	1.03527	218.013	46.3	0.8
M218T74	4.29667e+07	5.02709e+07	64.85	4.39527e+07	3.32984e+07	84.27	6.72578e+07	6.80028e+07	25.04	1.56256e+08	1.36559e+08	39.59	0.013651	1.86	0.0396383	1.66196	218.103	74.4	1.2
M220T101	1.16767e+06	543217	100.63	683933	552289	69.58	2.71116e+06	2.38812e+06	30.06	2.59469e+06	2.97697e+06	40.15	0.0017615	2.75	0.00935637	1.41009	220.061	100.8	1.7
M220T297	7.81536e+06	7.37321e+06	12.98	2.22688e+07	2.44619e+07	37.86	2.24416e+07	2.36716e+07	17.35	2.50479e+07	2.32685e+07	26.56	0.00185106	2.73	0.00965598	1.47169	220.061	297.1	5
M220T44	331359	433642	55.39	509864	415939	55.34	514523	459722	49.03	1.48602e+06	1.41801e+06	25.53	0.0005197	3.28	0.00391968	1.71569	219.992	43.6	0.7
M220T56_3	2.01316e+06	2.27861e+06	27.64	953669	886864	36.85	892684	979839	53.5	521063	381366	104.85	0.0204442	1.69	0.0531752	1.39624	220.108	56.2	0.9
M221T281	2.87137e+06	2.86237e+06	18.39	3.02055e+06	2.99865e+06	10.29	3.3418e+06	3.01461e+06	26.48	5.72384e+06	5.93366e+06	21.4	0.000110403	3.96	0.00132614	1.75045	221.082	281.2	4.7
M221T44	97717.7	84443.4	24.08	1.83034e+06	1.70207e+06	33.13	1.07937e+06	904244	39.68	1.03009e+06	984876	12.56	1.20377e-10	9.92	9.86085e-08	1.12314	220.976	43.9	0.7
M221T52	2.28783e+06	2.56772e+06	25.07	7.11567e+06	6.62265e+06	53	3.45393e+06	2.66906e+06	74.77	1.09459e+07	9.97005e+06	25.99	0.000437576	3.36	0.00350655	1.10279	220.965	52.3	0.9
M221T523	3.59621e+07	4.60303e+07	71.9	2.29706e+07	2.2349e+07	33.23	2.52656e+06	1.86774e+06	79.42	7.94467e+06	8.23393e+06	41.82	3.12996e-05	4.5	0.000543596	1.29543	221.155	523.3	8.7
M222T107	12829.1	12791.4	31.75	502095	506097	28.5	299421	256344	33.75	669668	603726	22.35	1.08295e-12	11.97	2.26916e-09	1.6892	221.99	106.8	1.8
M222T413	401546	282689	56.12	1.08883e+06	1.13527e+06	25.3	664260	609517	25.33	2.03516e+06	2.15569e+06	30.44	6.98789e-06	5.16	0.000187034	1.56653	222.125	412.5	6.9
M223T121	352822	320469	20.69	391271	409261	34.37	368063	330586	42.74	206985	195329	23.4	0.020238	1.69	0.0528438	1.25507	223.038	121.3	2
M223T201	631910	608758	11.27	785795	903457	38.71	744977	888499	44.39	247952	175108	78.97	0.00886777	2.05	0.0290503	1.26117	223.109	200.7	3.3
M223T281	1.10262e+07	9.35938e+06	41.88	8.82126e+06	8.23972e+06	44.27	4.30193e+06	3.67415e+06	39.37	768051	767532	69.3	0.000489341	3.31	0.00377174	1.72193	223.101	281.4	4.7
M223T380	1.09334e+06	1.03997e+06	18.44	938435	859926	67.72	1.03512e+06	793226	82.96	2.6549e+06	2.60917e+06	22.52	0.00100176	3	0.00627751	1.06637	223.134	379.8	6.3
M223T427	283827	245160	28.75	316540	296597	71.31	525037	518253	20.55	726653	633539	29.48	0.013066	1.88	0.0384241	1.39905	223.207	426.6	7.1
M223T44_1	2.02584e+07	2.03435e+07	8.93	2.483e+07	1.88657e+07	58.77	3.36479e+07	3.34619e+07	19.93	4.49904e+07	43042175	21.79	0.000200511	3.7	0.00201399	1.61841	222.992	43.5	0.7
M223T518	5.11688e+06	4.6847e+06	34.27	1.27985e+07	1.32234e+07	56.12	1.59668e+07	1.59408e+07	9.08	1.74015e+07	1.64561e+07	23.25	0.00822622	2.08	0.0276459	1.68362	223.17	518.4	8.6
M223T54	7.97494e+06	6.84884e+06	28.01	6.3574e+06	5.9139e+06	31.37	3.94569e+06	4.21278e+06	28.96	388066	408661	51.45	4.79355e-07	6.32	2.98232e-05	1.91751	223.045	54.4	0.9
M223T594	1.112e+08	1.13171e+08	86	1.11064e+08	1.04554e+08	68.13	3.59938e+07	3.38899e+07	65.33	9.60577e+06	8.60869e+06	41.61	0.00258349	2.59	0.0121047	1.68034	223.028	593.9	9.9
M223T639	3.31527e+07	3.35356e+07	7.46	7.28231e+07	7.76212e+07	32.37	2.74797e+07	2.38215e+07	31.78	2.64153e+07	2.96068e+07	28.75	0.000112038	3.95	0.00133766	1.23896	223.028	638.5	10.6
M223T90	1.03371e+07	9.07995e+06	32.57	8.37554e+06	8.21039e+06	30.23	4.19185e+06	4.33889e+06	30.48	357006	158196	115.59	0.00233101	2.63	0.0113248	1.81833	223.062	89.9	1.5
M224T102	4.55406e+06	4.25723e+06	36.95	2.55032e+06	2.62376e+06	61.56	1.01825e+06	552494	95.43	190513	26971.7	207.58	3.98226e-05	4.4	0.000639747	1.94593	224.056	102.4	1.7
M224T164	649355	545127	28.35	506430	491384	28.54	311803	329582	28.96	51075.3	31058.9	124.58	4.53645e-06	5.34	0.000143541	1.88627	224.042	163.8	2.7
M224T233	1.17383e+06	1.37135e+06	53.81	2.54932e+06	1.80147e+06	87.67	1.5943e+06	1.11016e+06	75.6	3.59529e+06	3.62928e+06	16.21	0.0354178	1.45	0.0788876	1.00021	224.092	233	3.9
M224T261	84686	85846.5	26.71	304055	302951	44	280870	268877	34.53	264244	253774	25.3	0.000500592	3.3	0.00383042	1.15701	224.002	260.7	4.3
M224T426	2.91504e+06	3.2168e+06	71.08	1.0625e+06	471185	149.8	4.18994e+06	4.16554e+06	23.52	9.1491e+06	9.44801e+06	17.4	2.3358e-05	4.63	0.000444979	1.54733	224.028	426.3	7.1
M224T43	299693	302932	7.17	952615	748585	69.96	1481303	1.18584e+06	93.54	4.12827e+06	3.59168e+06	71.02	0.000115168	3.94	0.00136398	1.7204	223.995	43.3	0.7
M224T44	6.43483e+06	5.99951e+06	21.22	6.72153e+06	6.92106e+06	40.83	5.82191e+06	5.5713e+06	36.33	3.26881e+06	2.87841e+06	26.39	0.0121784	1.91	0.0365277	1.43422	224.023	43.7	0.7
M224T458	1.26086e+06	1.57508e+06	60.15	3.12182e+06	2.73485e+06	35.7	1.02287e+06	1.09311e+06	57.71	743538	741288	50.42	0.0046629	2.33	0.0184061	1.14703	224.174	457.7	7.6
M224T57	2.11187e+06	1.73888e+06	48.17	1.7153e+06	1.58591e+06	49.71	741751	642975	43.62	413452	118188	140.1	0.0202189	1.69	0.0528281	1.56429	224.093	56.5	0.9
M224T75_2	929163	888187	25.49	2.0085e+06	1.91471e+06	11.25	1.74229e+06	1.71581e+06	15.8	2.06243e+06	2.13273e+06	16.8	1.50156e-05	4.82	0.000320413	1.39401	224.093	74.8	1.2
M225T278	5.13521e+06	4.68904e+06	35.46	5.93466e+06	5.23359e+06	42.42	8.71774e+06	9.66725e+06	29.7	9.69736e+06	9.72708e+06	33.23	0.0370995	1.43	0.0813673	1.42275	225.113	277.5	4.6
M225T316	194352	225026	39.05	317368	196101	98.77	497300	505511	70.64	1.26565e+06	1.19386e+06	26.74	0.0022617	2.65	0.0110683	1.68653	225.177	315.6	5.3
M225T51	1.63726e+08	1.5286e+08	22.09	1.55105e+08	1.4288e+08	35.05	2.98697e+08	2.19215e+08	73.92	3.42979e+08	3.45802e+08	3.85	0.00225365	2.65	0.0110472	1.50993	225.06	51	0.8
M225T56_1	5.50941e+06	4.88767e+06	28.06	4.18295e+06	3.93538e+06	37.24	1.99693e+06	2.44148e+06	69	1.01038e+06	1.06343e+06	54.74	0.022858	1.64	0.0575941	1.52224	225.077	56.1	0.9
M225T56_2	3.12604e+06	3.51999e+06	31.72	2.51033e+06	2.25127e+06	31.53	2.81595e+06	2.63605e+06	25.05	4.14974e+06	4.19173e+06	12.02	0.0109886	1.96	0.0340466	1.13669	225.088	55.9	0.9
M225T57	8.07085e+06	5.30152e+06	73.77	5.19805e+06	4.85058e+06	31.29	7.81806e+06	7.28925e+06	23.8	9.11113e+06	9.28156e+06	17.15	0.0436498	1.36	0.0916442	1.05666	225.113	56.6	0.9
M225T84	119729	97776.7	32.5	286136	262444	39.64	272176	259974	36.93	268345	257662	19.11	0.0304261	1.52	0.0705397	1.07696	225.017	83.8	1.4
M225T85	1.09894e+06	1.14359e+06	11.3	3.48939e+06	3.27979e+06	40.44	745096	659036	23.5	757722	650216	34.96	2.98263e-07	6.53	2.13489e-05	1.32241	225.044	85	1.4
M226T219	963748	825214	98.06	217626	133502	92.2	972246	731099	75.6	4.68297e+06	4.91198e+06	16.57	0.000615583	3.21	0.00440834	1.63008	226.08	219.1	3.7
M226T46	1.01188e+07	9.2689e+06	53.35	2.08437e+07	2.19682e+07	51.61	1.39678e+07	1.44656e+07	25.89	5.8569e+07	5.5302e+07	23.17	0.00049746	3.3	0.0038124	1.5821	226.036	46.1	0.8
M226T91	307655	306866	25.77	1.1899e+06	761423	106.81	1.7064e+06	1.74123e+06	63.27	4.29716e+06	4.07498e+06	26.98	1.09603e-05	4.96	0.000253704	1.91582	226.117	91.4	1.5
M226T98	2.0067e+06	1.6054e+06	56.42	2.9818e+06	3.18276e+06	46.19	2.42358e+06	1.89609e+06	60.14	800231	745682	30.91	0.00701065	2.15	0.0247361	1.2206	226.116	98.2	1.6
M226T99	221168	190313	30.99	589991	540517	43.69	556568	533386	38.94	569060	562063	22.53	0.0134685	1.87	0.0392942	1.15018	226.021	99.3	1.7
M227T398	663630	372810	87.57	1.16376e+06	692208	85.13	1.83212e+06	1.96283e+06	50.52	2.37853e+06	2.69425e+06	47.84	0.0452596	1.34	0.0942589	1.46449	227.165	397.7	6.6
M227T56_1	2.20559e+07	2.01991e+07	15.6	3.21035e+07	2.97258e+07	21.42	2.95895e+07	2.74964e+07	34.85	3.78308e+07	3.61752e+07	21.33	0.0327781	1.48	0.0747236	1.15564	227.066	56.1	0.9
M227T57	8.55456e+06	7.8229e+06	32.77	1.59856e+07	1.25384e+07	45.02	1.84207e+07	1.90548e+07	22.5	1.75186e+07	1.81196e+07	11.9	0.00644815	2.19	0.023292	1.41887	227.129	56.5	0.9
M227T83	2.80556e+07	2.89888e+07	37.83	3.67956e+07	3.96243e+07	37.8	1.33169e+07	1.17767e+07	32.18	1.67298e+07	1.43196e+07	50.4	0.00456396	2.34	0.0181381	1.27835	227.129	82.5	1.4
M228T102	6.09482e+06	7.59696e+06	43.2	6.5531e+06	7.10041e+06	28.6	3.34119e+06	3.21381e+06	14.92	3.76715e+06	3.70224e+06	20.67	0.029041	1.54	0.06833	1.35453	228.132	101.8	1.7
M228T116	2.67793e+06	2.75506e+06	62.93	3.52415e+06	3.67105e+06	35.36	1.29979e+06	1.19507e+06	26.08	1.74332e+06	1.5149e+06	48.76	0.0136064	1.87	0.0395711	1.01982	228.132	115.9	1.9
M228T237	538784	544055	41.87	730623	656664	32.54	535367	527930	23.71	1.17428e+06	1.19598e+06	10.67	0.000187497	3.73	0.00192927	1.33687	228.07	236.6	3.9
M228T56_3	2.03352e+06	1.16354e+06	104.6	2.15141e+06	1.29254e+06	98.34	313750	289287	90.84	229992	56051	131.57	0.00211066	2.68	0.0105587	1.64796	228.088	56.4	0.9
M228T75_2	1.57443e+06	1.51215e+06	15.64	1.99613e+06	2.02686e+06	23.12	1.77829e+06	1.73792e+06	10.92	2.35376e+06	2.36054e+06	8.82	0.00723327	2.14	0.0252736	1.29405	228.088	74.7	1.2
M229T100	6.86496e+07	5.3478e+07	47.4	1.30917e+08	1.31282e+08	37.03	6.54329e+07	7.00735e+07	30.94	5.06849e+07	4.48586e+07	43.21	0.00583525	2.23	0.0217138	1.07814	229.144	99.5	1.7
M229T135	2.80509e+06	2.5485e+06	16.64	4.94764e+06	5.17009e+06	15.85	2.97898e+06	3.08631e+06	21.2	2.62088e+06	2.67861e+06	9.17	2.82655e-05	4.55	0.000504571	1.02839	229.156	135.5	2.3
M229T245_2	473082	454804	37.68	611044	513578	44.62	695895	631972	39.61	1.19414e+06	1.23526e+06	20.11	0.00322341	2.49	0.0141921	1.61803	229.156	245	4.1
M229T247	1.52605e+08	1.40013e+08	15.97	3.3615e+08	2.2963e+08	70.21	3.06034e+08	2.86587e+08	42.15	5.16849e+08	5.22257e+08	15.28	6.18196e-05	4.21	0.000879855	1.58083	229.144	247.3	4.1
M229T75_1	1.22508e+06	1.22078e+06	41.55	1.85821e+06	1.82955e+06	15.1	1.49459e+06	1.48644e+06	17.15	2.44946e+06	2.35999e+06	13.85	0.000419537	3.38	0.0034083	1.43446	229.072	74.6	1.2
M229T87	491724	355366	79.16	999779	934643	68.04	3.32262e+06	3.10071e+06	58.06	2.202e+06	2.14195e+06	11.87	0.0271385	1.57	0.0650875	1.64841	229.108	87.2	1.5
M230T114	438885	459590	36.41	1.04528e+06	1.17077e+06	38.33	419281	385290	35.05	348467	344842	16.05	0.00142723	2.85	0.00806304	1.01395	230.159	114.1	1.9
M230T211	47005.2	48824.2	67.25	123800	130766	52.92	107308	111043	48.07	277346	258273	57.72	0.032188	1.49	0.0736677	1.30427	230.176	211.4	3.5
M230T245	908480	987653	24.4	1.16348e+06	1.14365e+06	12.74	1.09655e+06	1.06846e+06	14.25	1.24759e+06	1.27288e+06	8.95	0.0326011	1.49	0.0744238	1.17065	230.103	244.5	4.1
M230T74	1.00807e+06	989114	10.05	1.55467e+06	1.37047e+06	32.95	1.64611e+06	1.7575e+06	21.45	9.17076e+06	9.35178e+06	43.44	2.18363e-08	7.66	3.04087e-06	1.95975	230.103	74.5	1.2
M231T260_2	337189	247081	79.26	975314	1.01873e+06	41.11	1.36156e+06	1.43482e+06	52.79	8.7613e+06	7.77779e+06	66.26	0.000409116	3.39	0.00334206	1.81698	231.16	260.2	4.3
M231T281	190757	27691.1	157.54	100017	118643	55.56	295559	154336	120.04	1.07904e+06	1.09626e+06	28.63	0.00157558	2.8	0.00863726	1.8186	231.087	280.9	4.7
M231T368	319875	310382	48.69	620753	654537	25.64	288030	315254	38.05	83188.4	59658.6	82.33	6.57781e-06	5.18	0.000178618	1.6549	231.066	368	6.1
M231T47_1	72284.2	39922.7	84.61	8.75697e+07	1.37737e+07	181.8	6.70453e+07	3.75389e+06	150.7	1.26733e+07	8.23506e+06	113.15	0.000272763	3.56	0.00249652	1.02557	230.997	47.5	0.8
M232T241	388052	490355	46.99	923512	885673	37.82	731527	731452	55.27	1.01001e+06	1.00809e+06	26.95	0.0276063	1.56	0.0658557	1.02504	232.119	240.7	4
M232T47	9.54939e+06	9.61753e+06	21.76	1.38327e+07	1.40645e+07	15.88	1.56209e+07	1.66304e+07	19.64	1.40481e+07	1.5113e+07	18.62	0.0192137	1.72	0.0509562	1.05404	232.083	47.2	0.8
M232T91	4.27437e+06	4.68793e+06	23.98	2.66291e+06	2.86824e+06	17.55	3.25276e+06	3.31078e+06	12.77	1.02781e+07	1.08069e+07	25.87	2.80188e-08	7.55	3.75579e-06	1.55648	232.059	90.7	1.5
M233T293	2.37615e+06	285090	160.1	2.17633e+06	757166	109.74	7.71897e+06	7.81936e+06	20.99	6.47566e+06	6.46881e+06	80.66	0.036854	1.43	0.0810338	1.30169	233.093	293	4.9
M233T42	2346746	3.06455e+06	82.4	542779	355991	97.7	1.74906e+06	1.80781e+06	72.12	3.3704e+06	3.39965e+06	21.54	0.0203417	1.69	0.0529954	1.15879	232.939	42.2	0.7
M234T48_2	7184430	8.36268e+06	46.05	6.53725e+06	4.99187e+06	85.97	1.16711e+06	588061	124.68	3.18309e+06	781841	164.29	0.0213327	1.67	0.0548189	1.23764	234.098	48	0.8
M235T222	492183	458697	20.19	1.08168e+06	942984	52.66	1.76763e+06	2.00852e+06	58.68	2.80549e+06	2.71514e+06	19.28	2.44953e-05	4.61	0.000457195	1.82967	235.145	222.1	3.7
M235T273	482629	523192	16.13	162425	158303	70.22	538884	535037	23.7	1.17311e+06	1.12376e+06	33.64	0.00135937	2.87	0.00777713	1.44111	235.101	273.4	4.6
M235T282	2.2615e+06	2.23183e+06	33.4	1.63382e+06	1.78043e+06	30.51	830068	695240	53.91	942558	855090	25.34	0.00108013	2.97	0.00660032	1.56777	235.064	282.4	4.7
M235T44	400572	78520	149.87	444543	268241	71.1	834875	840241	54.74	1.18273e+07	1.02413e+07	83.1	1.29142e-05	4.89	0.000287209	1.95297	234.992	43.6	0.7
M235T48	3.50468e+06	3.79398e+06	18.76	5.45675e+06	5.12523e+06	22.95	5.07758e+06	4.8761e+06	21.81	5.34576e+06	5.25734e+06	12.88	0.0237267	1.62	0.0590963	1.0352	235.082	47.7	0.8
M235T98	1.54935e+06	1.98774e+06	57.2	2.03538e+06	863932	122.43	294050	284795	19.28	291473	281485	50.95	0.0442626	1.35	0.092649	1.57697	235.108	98	1.6
M236T291	436458	429921	17.06	491016	444415	28.4	724617	747667	10.37	952344	981407	26.3	0.00014447	3.84	0.00160771	1.93646	236.068	290.9	4.8
M237T223	787955	777914	11.67	858741	881548	19.09	645608	680576	13.18	685076	692892	10.92	0.0302594	1.52	0.0702747	1.06339	237.113	223.4	3.7
M237T229	2.93577e+06	3.02902e+06	29.13	2.60283e+06	2.60742e+06	35.78	839436	600590	69.4	1.4914e+06	1.38262e+06	25.32	0.00012036	3.92	0.00141524	1.20701	237.081	229	3.8
M237T252	1.25065e+07	1.19766e+07	46.53	5.43386e+06	5.21251e+06	32.96	3.21967e+06	3.18583e+06	35.73	645515	546381	68.7	6.1244e-05	4.21	0.000873349	1.90258	237.081	252.1	4.2
M237T338	775987	748603	11.25	602943	611921	16.12	2.50255e+06	2.67008e+06	39.46	1.7967e+06	1.43235e+06	47.69	0.000262673	3.58	0.00243286	1.48692	236.979	338.1	5.6
M237T423	7.57893e+06	6.34516e+06	61.98	2.94845e+06	2.92346e+06	62.5	1.08117e+06	406123	119.19	749409	535221	114.84	0.0127326	1.9	0.0377449	1.62084	237.149	422.9	7
M237T44	4.46352e+06	4.38892e+06	59.49	4661208	4.5997e+06	27.59	1.7579e+06	1.60324e+06	40.34	1.96744e+06	1.56409e+06	42.43	0.00104878	2.98	0.00647441	1.49649	237.007	44.1	0.7
M237T47_1	1.51817e+07	1.36791e+07	47.6	2.69357e+07	2.53295e+07	32.63	6.25273e+06	6.21517e+06	19.31	7.25729e+06	6.80917e+06	36.38	4.72797e-06	5.33	0.000148051	1.52645	237.06	47.1	0.8
M237T47_2	1.30591e+06	1.5287e+06	44.5	1.73932e+06	1.76622e+06	27.39	1.00875e+06	895392	45.61	746289	686555	51.41	0.0236826	1.63	0.0590163	1.26806	237.077	47	0.8
M237T53	4.85231e+06	4.22453e+06	39.12	5.50121e+06	4.75174e+06	39.11	4.42431e+06	4.29859e+06	22.61	2.93365e+06	2.36272e+06	49.88	0.0347396	1.46	0.0778118	1.28595	236.939	53	0.9
M238T171	599471	577118	13.34	745866	704462	18.32	287470	257525	50.79	187515	177097	23.75	1.66163e-05	4.78	0.000347997	1.90178	238.018	171.4	2.9
M238T237	1.11648e+06	916263	31.7	1.74902e+06	1.75905e+06	33.23	1.03612e+06	888907	47.37	222337	57258.9	135.96	0.0108298	1.97	0.0337317	1.59815	238.018	236.7	3.9
M238T335	822988	839664	26.32	1.96886e+06	1.83426e+06	26.28	1.83446e+06	1.79236e+06	14.58	2.00556e+06	1.95197e+06	9.47	1.67859e-05	4.78	0.000350082	1.45049	238.189	335.5	5.6
M238T43_2	412990	421157	49.94	770375	753002	28.33	591410	534390	36.23	1.15276e+06	953592	40	0.00528314	2.28	0.0202232	1.30714	238.038	43.3	0.7
M238T52	3.83243e+06	3.15922e+06	34.67	4.38677e+06	4.52401e+06	21.41	4.59126e+06	4.64255e+06	22.67	6.49858e+06	6.48291e+06	13.36	0.00748818	2.13	0.0259205	1.53353	238.093	51.8	0.9
M238T56	8.01701e+06	7.48193e+06	56.01	3.21234e+06	3.2298e+06	41.63	1.66598e+06	1.69152e+06	61.86	716400	769268	87.88	0.0259639	1.59	0.0630601	1.72202	238.072	56	0.9
M239T134	191891	158152	46.13	379283	387745	41.11	94066.9	72038.9	49.81	83117.5	90143.3	31.22	5.80584e-05	4.24	0.000836021	1.52868	239.006	134.1	2.2
M239T267	335369	404006	56.15	442531	382404	31.36	598816	561644	23.77	711945	676655	15.1	0.0435912	1.36	0.0915583	1.63141	239.112	267.1	4.5
M239T288	457450	484194	31.42	408578	420447	28.57	323202	312428	12.67	972814	955207	28.59	1.1763e-05	4.93	0.00026643	1.25467	239.095	288.4	4.8
M239T411	7.11672e+06	5.52966e+06	60.27	8.63991e+06	8.94125e+06	38.07	1.171e+07	1.14816e+07	13.51	2.1768e+07	2.38455e+07	33.28	0.000916658	3.04	0.00585276	1.82494	239.129	411.2	6.9
M239T426	1.40673e+08	1.51704e+08	29.79	1.93279e+08	1.9404e+08	35.04	1.4557e+08	1.4028e+08	31.16	3.34106e+08	2.49675e+08	49.02	0.00990347	2	0.0315256	1.13736	239.059	426.3	7.1
M239T43	3.55719e+06	3.99209e+06	41.66	7.40527e+06	7.09241e+06	36.33	7.72704e+06	7.04511e+06	36.37	1.43989e+07	1.19831e+07	50.04	0.00138651	2.86	0.00787524	1.71809	238.987	43.2	0.7
M239T53	1.57177e+07	1.71083e+07	18.11	1.45137e+07	1.46398e+07	45.2	1.88166e+07	17690576	18.93	2.95133e+07	2.90696e+07	25.99	0.0140454	1.85	0.0403309	1.39072	239.076	53	0.9
M240T242	243275	212135	28.65	255417	251999	28.13	677869	491979	79.75	855907	789864	72.63	0.0369173	1.43	0.0811322	1.3886	240.1	242.4	4
M240T43	196604	131560	69.25	928363	498092	133.19	1.65212e+06	1.78913e+06	83.44	3.20006e+06	3.02095e+06	35.92	0.0027619	2.56	0.0127383	1.77506	240.018	43.3	0.7
M240T45	3.85375e+06	2.34156e+06	67.98	5.30282e+06	4.44942e+06	58.33	1.15222e+07	1.16519e+07	38.88	6.22121e+06	5.68846e+06	27.35	0.00494754	2.31	0.0192383	1.00953	240.052	45	0.8
M240T594	2.0152e+07	2.27016e+07	28.95	7.89661e+06	3.73292e+06	104.53	1.73895e+07	1.75414e+07	53.57	3.81774e+07	3.69009e+07	38.61	0.0043636	2.36	0.0175754	1.0359	240.059	593.9	9.9
M240T75	1.46987e+06	1.5595e+06	34.92	2.49802e+06	2.18234e+06	39.56	2.05181e+06	1.86961e+06	32.08	2.74609e+06	2.62062e+06	11.73	0.0228446	1.64	0.0575702	1.10521	240.088	74.7	1.2
M240T81	183718	176199	30.13	410781	382602	63.43	499392	424131	41.2	1.03358e+06	1.05226e+06	40.52	0.00137101	2.86	0.00781129	1.81242	240.037	81.4	1.4
M241T215	5.44273e+06	5.15831e+06	11.17	8.39539e+06	7.19997e+06	39.8	5.82223e+06	6.1885e+06	36.45	1.14182e+07	1.16306e+07	31.17	0.00837407	2.08	0.027923	1.0089	241.145	215.1	3.6
M241T247	561625	445515	39.51	938536	923236	27.1	1.54007e+06	1.39819e+06	46.28	1.6427e+06	1.92689e+06	49.88	0.0280287	1.55	0.0665406	1.41245	241.108	246.7	4.1
M241T274	4.7391e+06	4.06006e+06	50.54	3.72631e+06	3.95016e+06	24.14	2.11137e+06	2.07214e+06	12.5	1.51091e+06	1.59469e+06	23.93	4.19753e-05	4.38	0.000666228	1.99742	241.144	274.1	4.6
M241T42	1.25548e+07	1.16506e+07	24.26	1.68194e+07	1.78731e+07	19.17	9.98698e+06	1.03424e+07	21.64	5.0811e+06	5.50435e+06	37.68	9.5749e-06	5.02	0.000230483	1.77864	241.002	42.4	0.7
M241T61	1.66966e+07	1.66653e+07	74.5	1.95311e+07	1.77263e+07	33.08	2.17095e+07	1.93833e+07	37.96	3.7245e+07	3.9379e+07	17.24	0.0155137	1.81	0.043563	1.4877	241.083	61	1
M241T74	3.12037e+06	3.74535e+06	35.37	3.20515e+06	3.12148e+06	22.25	3.39657e+06	3.04227e+06	37.69	4.57417e+06	4.57967e+06	9.73	0.0366461	1.44	0.0807089	1.11612	241.108	74.4	1.2
M241T76	5.51612e+06	2.50769e+06	109.36	8.85012e+06	8.18604e+06	29.63	1.36879e+06	1.38893e+06	30.67	1.07701e+06	739268	62.56	0.000144387	3.84	0.00160771	1.70059	241.12	75.8	1.3
M241T89	2.53776e+08	2.40468e+08	16.55	1.82335e+08	1.84429e+08	30.38	1.74946e+08	1.42167e+08	42.44	2.87841e+07	2.98259e+07	54.08	1.70617e-06	5.77	7.35599e-05	1.84232	241.083	89.3	1.5
M242T153	1.04236e+06	927748	47.63	799531	852576	22.33	462598	433058	18.65	311209	321653	26.16	2.24199e-05	4.65	0.000433265	2.03212	242.14	152.9	2.5
M242T185	326985	159958	91.4	569690	576116	49.46	478509	486101	35.2	4.1097e+06	3.894e+06	16.11	9.00536e-05	4.05	0.00114568	1.83771	242.049	185.2	3.1
M242T245	54466.9	4779.16	164.86	169774	79622.3	143.85	262989	151117	102.74	1.16984e+06	1.07911e+06	48.26	0.0241658	1.62	0.0599066	1.54267	241.995	244.6	4.1
M242T254	179734	184975	9.02	275171	281246	23.75	248760	237465	31.51	367883	364106	6.59	7.27718e-05	4.14	0.000988958	1.47431	242.087	254	4.2
M242T51	2.49832e+07	2.33487e+07	13.36	1.71717e+07	1.70694e+07	24.11	1.75234e+07	1.57579e+07	33.13	1.81064e+06	796220	95.05	0.000241891	3.62	0.00229221	1.83555	242.077	51.1	0.9
M242T74_1	856946	817724	32.15	702062	748506	58.97	775220	785965	48.96	1.85019e+06	1.74149e+06	17.96	0.0136278	1.87	0.0395866	1.19539	242.049	74.4	1.2
M242T89	2.56935e+07	1.60929e+07	71.83	4.17901e+07	3.91924e+07	33.69	1.74839e+07	1.76919e+07	27.44	1.89474e+07	1.90351e+07	11.82	0.0198801	1.7	0.0522384	1.0004	242.086	89.4	1.5
M243T103	8.53484e+06	7.18984e+06	50.54	1.49931e+07	1.51065e+07	43.94	6.54574e+06	5.52743e+06	46.31	5.32027e+06	5.19694e+06	20.47	0.00430828	2.37	0.017409	1.22533	243.036	103.3	1.7
M243T208	3.10955e+06	2.71084e+06	37.27	5.0035e+06	4.50946e+06	45.28	3.84979e+06	4.33162e+06	35.49	558167	544825	25.97	4.75343e-07	6.32	2.98232e-05	1.64868	243.172	207.5	3.5
M243T219	1.8271e+07	2.24957e+07	63.01	2.45548e+07	2.55517e+07	30.25	1.94747e+07	1.83664e+07	32.51	8.06057e+06	8.00687e+06	61.53	0.00540124	2.27	0.0205477	1.17289	243.16	219.2	3.7
M243T231	1.41297e+06	1.24562e+06	23.69	2.95259e+06	2.40915e+06	49.28	2.64216e+06	2.50925e+06	30.55	3.08224e+06	2.94801e+06	30.73	0.0326241	1.49	0.0744532	1.11107	243.172	230.6	3.8
M243T232	507560	395269	42.8	1.14545e+06	1.0503e+06	27.64	1.03712e+06	1.04667e+06	39.21	312612	304542	22.36	1.6312e-05	4.79	0.000343111	1.01285	243.143	231.8	3.9
M243T250	847558	1.04745e+06	51.73	1.10971e+06	996755	48.67	502222	493265	42.64	503442	487584	22.42	0.0218855	1.66	0.055927	1.143	243.078	249.9	4.2
M243T263	2.68633e+06	2.25067e+06	57.35	2.04125e+06	2.01356e+06	34.56	948299	913925	21.04	369748	348001	72.04	0.00710157	2.15	0.0249672	1.96903	243.16	263.1	4.4
M243T271_2	4.51266e+06	5.71697e+06	55.84	7.19665e+06	7.37725e+06	16.57	7.2112e+06	6.88728e+06	24.1	2.16182e+06	1.82363e+06	65.39	0.0181577	1.74	0.0488389	1.08271	243.171	271.5	4.5
M243T47_2	9.87794e+06	9.4022e+06	24.08	4.70175e+06	5.68583e+06	62.83	5.02548e+06	5.31206e+06	54.89	383537	346463	26.6	7.85161e-07	6.11	4.20989e-05	1.82084	243.099	47.3	0.8
M243T56_2	4.81574e+07	4.43703e+07	19.89	3.07424e+07	2.56875e+07	52.23	3.97245e+07	3.53643e+07	26.33	1.30263e+07	1.13794e+07	88.56	0.049853	1.3	0.101335	1.28602	243.087	56.1	0.9
M244T298	1.2543e+06	1.0018e+06	37.54	1.93857e+06	2.11214e+06	37.9	766420	635076	55.52	778022	758653	11.58	0.00271896	2.57	0.0126012	1.24159	244.043	298	5
M244T454	2.8077e+06	3.11663e+06	60.97	2.89126e+06	3.00231e+06	65.78	752150	339621	117.61	762639	224362	117.53	0.0163669	1.79	0.0452097	1.38135	244.066	453.6	7.6
M244T48_1	3.69709e+06	3.43094e+06	69.93	2.65299e+06	3.14537e+06	43.66	847937	430329	95.05	1.56086e+06	1.3366e+06	77.69	0.0339258	1.47	0.0765004	1.07334	244.046	48	0.8
M244T49	1.20391e+07	8.97649e+06	48.97	2.69765e+07	2.59321e+07	26	2.43915e+07	2.5043e+07	38.84	6.96315e+06	6.53445e+06	55.8	0.000164805	3.78	0.00176602	1.03582	244.127	48.6	0.8
M244T75_2	5.7853e+06	6.50456e+06	83.41	8.75937e+06	6.23459e+06	93.34	2.56947e+06	1.25037e+06	114.69	3.93093e+07	3.23622e+07	51.76	0.000362423	3.44	0.00307238	1.08166	244.067	74.5	1.2
M245T212	2.76763e+06	2.92511e+06	13.35	2.12789e+06	2.45267e+06	43.08	1.73153e+06	1.87089e+06	51.71	1.41275e+06	1.48617e+06	32.4	0.0111443	1.95	0.0343341	1.06895	245.093	212.2	3.5
M245T307	2.78121e+06	2.53112e+06	58.79	1.58985e+06	1.44255e+06	51.39	3.45079e+06	2.57203e+06	63.7	2.22872e+07	2.4455e+07	36.52	2.34216e-06	5.63	9.28364e-05	1.72527	244.985	306.5	5.1
M245T56_3	2.42107e+07	2.27244e+07	31.19	1.60695e+07	1.63998e+07	50.85	1.00757e+07	9.49767e+06	28.96	1.08944e+07	1.07906e+07	35.14	0.0334828	1.48	0.0757679	1.33037	245.139	56	0.9
M245T75_1	4.36467e+06	4.3627e+06	4.79	4.79871e+06	4.83363e+06	4.53	3.76964e+06	3.54851e+06	16.86	3.71788e+06	3.5486e+06	15.23	0.00390234	2.41	0.0162176	1.33971	245.067	74.5	1.2
M246T246	3.95512e+06	3.82044e+06	12	5.54527e+06	5.35944e+06	25.28	5.08651e+06	4.9722e+06	9.86	5.61133e+06	5.59845e+06	8.7	0.0355208	1.45	0.0790334	1.0602	246.099	245.8	4.1
M246T248	561921	525282	26.41	531686	530315	19.02	340527	333280	26.73	403340	381950	13.32	0.00319625	2.5	0.0141183	1.25263	246.077	247.7	4.1
M246T44	794422	908075	27.51	1.16558e+06	1.10295e+06	19.81	1.0621e+06	1.08479e+06	21.28	217442	173591	55.23	4.22101e-07	6.37	2.71785e-05	1.57072	246.008	44.1	0.7
M246T56	1.16635e+06	1.04086e+06	24.82	1.79511e+06	1.74068e+06	52.61	703127	718394	21.82	824203	789100	13.19	0.0266321	1.57	0.0641755	1.01136	246.143	55.9	0.9
M247T249	132049	98827.8	76.45	269054	241924	56.73	232185	244560	43.08	764941	814712	46.25	0.00308284	2.51	0.0137763	1.58205	246.992	249.3	4.2
M247T42	564449	443892	40.16	598658	626630	29.63	201654	208174	59.84	258702	226986	66.91	0.00513004	2.29	0.0197655	1.4077	246.955	41.9	0.7
M247T46_1	5.62118e+06	6.53807e+06	59.33	4.25276e+06	4.07746e+06	25.88	5.1602e+06	4.97781e+06	9.47	9.34294e+06	9.32301e+06	24.66	0.0102069	1.99	0.0322963	1.44269	246.992	45.9	0.8
M247T46_2	5.58798e+06	6.47799e+06	31.77	8.67461e+06	8.30106e+06	31.63	7.76334e+06	8.30343e+06	29.4	1.25477e+06	938260	66.06	1.13897e-06	5.94	5.60293e-05	1.57089	247.045	45.8	0.8
M247T47_1	7.63422e+06	7.97046e+06	62.67	8.75944e+06	3.62775e+06	106.82	1.94427e+06	1.51781e+06	63.05	2.1801e+06	2.20271e+06	46.83	0.0120313	1.92	0.036219	1.38694	247.082	47.3	0.8
M247T75	376593	180131	104.99	578962	567278	21.68	613222	599960	11.55	3048763	2.78891e+06	38.6	0.000325705	3.49	0.00284847	1.97275	247.083	74.7	1.2
M247T76	7.32593e+06	7.71168e+06	14.12	8.88018e+06	8.98813e+06	20.11	7.56433e+06	7.64311e+06	21.12	5.08098e+06	4.98686e+06	35.29	0.00851249	2.07	0.0282441	1.29802	247.119	75.8	1.3
M248T150	36913.2	42765.7	77.57	14174.6	11130.4	74.35	32809.3	20327.8	108.29	1.30857e+06	1.36195e+06	29.14	2.09189e-08	7.68	2.96586e-06	1.74715	248.006	150.4	2.5
M248T232_1	467562	398845	36.7	534128	521203	18.49	1.03686e+06	828308	71.72	1.65585e+06	1.76287e+06	45.35	0.0195466	1.71	0.0515766	1.69979	248.056	232.4	3.9
M248T232_2	4.26752e+06	4.64276e+06	16.22	7.19104e+06	8.19094e+06	27.91	8.26883e+06	7.92214e+06	22.39	7.61192e+06	7.69983e+06	11.93	0.0085917	2.07	0.0284174	1.31947	248.093	232.1	3.9
M248T245	28119.8	30957.2	81.91	305635	318677	55.59	269110	182558	99.87	326137	334702	50.19	0.00916552	2.04	0.029794	1.14975	248.056	244.7	4.1
M248T253	1.10707e+07	1.01802e+07	14.04	1.28009e+07	1.33733e+07	9.61	1.8248e+07	1.89386e+07	39.21	2.70106e+07	2.78104e+07	37.67	0.00780702	2.11	0.0266408	1.63057	248.093	252.9	4.2
M248T47_2	1.4901e+06	1.84356e+06	56.21	3.09273e+06	2.92764e+06	80.25	1.08282e+07	9.40202e+06	73.01	2.15436e+07	2.01161e+07	34.57	0.00238566	2.62	0.0115024	1.8938	248.078	47.4	0.8
M248T56_1	6.03899e+06	4.92013e+06	35.55	2.24275e+06	1.96109e+06	71.89	6.19532e+06	6.20666e+06	64.4	1.07911e+07	1.10327e+07	24.05	0.00730779	2.14	0.0254616	1.14751	248.053	55.8	0.9
M249T223_2	26209.9	30011	79.62	53979.5	40619.9	89.64	261725	230844	76.17	499769	468236	34.13	0.000558746	3.25	0.0041202	1.85904	249.041	223.3	3.7
M249T412	3.84963e+06	4.66476e+06	54.52	3.36342e+06	3.14368e+06	50.68	3.18013e+06	3.54947e+06	59.23	9.68786e+06	9.95414e+06	26.87	0.00584199	2.23	0.0217197	1.13486	249.149	411.7	6.9
M249T45	1.00963e+06	1.31056e+06	54.55	707998	763495	70.69	1.54531e+06	1.67185e+06	39.36	2.05217e+06	2.0699e+06	22.4	0.0440748	1.36	0.092313	1.11991	249.044	45.4	0.8
M249T545	2.01536e+07	1.92739e+07	17.26	2.11158e+07	1.63608e+07	52	4.44306e+07	4.12247e+07	42.94	4.59179e+07	4.9648e+07	39.3	0.0124205	1.91	0.037028	1.44579	249.186	544.6	9.1
M249T74	808552	823229	30.64	911745	961514	34.28	1.08428e+06	1.07281e+06	8.34	4.52067e+06	4.26122e+06	18.94	1.30241e-05	4.89	0.000289216	1.9535	249.098	74.5	1.2
M249T75	637775	597164	11.76	795303	763800	50.01	2.13885e+06	2.05923e+06	22	1.07491e+06	1.02837e+06	23.02	0.00112013	2.95	0.00676345	1.02073	249.062	74.7	1.2
M250T134	511814	562994	32.36	821750	659226	43.43	892185	835518	18.07	1.75796e+06	1.76291e+06	16.65	0.000969178	3.01	0.00612014	1.93342	250.108	133.8	2.2
M250T251	44056.7	57113	76.03	49111.9	19416.7	127.65	198549	199425	19.88	90651.9	78942	54.54	0.0179472	1.75	0.0484052	1.0152	250.1	251	4.2
M250T45	1.71668e+06	1.53993e+06	23.62	2.19529e+06	2.287e+06	18.98	1.48357e+06	1.42582e+06	25.12	856207	690034	60.92	0.000461182	3.34	0.00363164	1.59907	250.039	44.8	0.7
M250T500	1.25462e+06	1.34012e+06	33.8	1.38368e+06	1.53652e+06	36.24	1.69645e+06	1.68112e+06	3.5	6.9972e+06	6.69301e+06	18.82	2.17349e-05	4.66	0.000424479	1.95092	250.137	499.9	8.3
M250T52	2.32038e+06	1.36634e+06	89.94	3.65649e+06	3.51211e+06	35.28	4.05917e+06	3.75716e+06	27.25	9.39511e+06	8.87882e+06	30.2	0.0043487	2.36	0.0175339	1.87639	249.964	52	0.9
M251T235	408080	355309	43.38	373726	342457	38.62	141268	135648	47.86	223394	220997	23.98	0.00119678	2.92	0.00708595	1.17402	251.056	235.1	3.9
M251T273	665652	662271	28.42	930770	917570	33.65	509411	523684	47.3	2.07306e+06	2.02345e+06	15.43	0.000168816	3.77	0.00178564	1.00229	251.095	273.1	4.6
M251T297	1.47784e+07	1.78667e+07	36.44	1.39346e+07	1.50491e+07	88.15	1.89058e+07	1.92408e+07	31.88	1.71053e+06	1.74565e+06	44.76	0.000307436	3.51	0.00272753	1.16364	251.129	297.1	5
M251T44_2	2.25253e+07	2.51622e+07	52.64	4.04705e+07	3.19053e+07	82.99	1.32763e+07	1.14379e+07	80.11	6.40241e+06	4.22381e+06	67.8	0.00712793	2.15	0.025036	1.48228	251.023	43.9	0.7
M251T464	279493	257404	42.78	533821	550541	28.12	182130	172220	36.64	206092	219996	34.41	0.000255924	3.59	0.0023929	1.18137	251.238	464.4	7.7
M251T47	6.33963e+07	4.83601e+07	47.37	4.49869e+07	4.36999e+07	29.52	2.83674e+07	3.10087e+07	34.08	1.32063e+07	1.10674e+07	89.18	0.0278963	1.55	0.0663438	1.75129	251.077	47.1	0.8
M251T554	1.75381e+06	2.04422e+06	83.06	2.32371e+06	3.27064e+06	71.18	3.38568e+06	3.34817e+06	10.9	1.68203e+07	1.60381e+07	19.65	1.50911e-05	4.82	0.000321559	1.77115	251.148	554.2	9.2
M251T56_1	4.44425e+07	3.58608e+07	48.37	3.3599e+07	2.75148e+07	41.97	3.01824e+07	2.89212e+07	34.41	7.43704e+07	7.10746e+07	15.94	0.000554259	3.26	0.00409857	1.11805	251.079	56.2	0.9
M251T75	7.97351e+07	7.96183e+07	27.55	8.72795e+07	7.7046e+07	34.88	6.39463e+06	4.51419e+06	90.42	6.65167e+06	5.76277e+06	40.19	4.03027e-09	8.39	9.15644e-07	1.92784	251.079	74.6	1.2
M251T97	225467	224660	43.35	6.68598e+06	6.08597e+06	44.3	1.05835e+06	696764	69.58	157170	154787	7.92	9.50263e-11	10.02	8.24214e-08	1.02513	251.06	97.2	1.6
M252T282	379989	231433	73.89	405723	371870	55.93	876820	664141	49.52	659191	637088	19.45	0.0491545	1.31	0.10026	1.1521	252.088	282.2	4.7
M252T46	1.58318e+06	1.26671e+06	45	1.03093e+06	1.02347e+06	30.51	506464	493196	57.75	267696	312256	60.24	0.0157147	1.8	0.0439682	1.5469	252.063	46.3	0.8
M252T569	1.82256e+06	649128	122.24	1.65862e+06	1.08198e+06	83.14	1.03164e+07	1.12749e+07	53.27	1.21899e+07	1.43474e+07	44.91	0.00253061	2.6	0.0119328	1.63967	252.205	569.4	9.5
M253T114	1.66235e+06	1.61685e+06	35.4	2.18333e+06	2.10357e+06	26.67	2.25498e+06	2.26533e+06	14.23	3.62826e+06	3.16581e+06	33.69	0.00287019	2.54	0.0130984	1.64387	253.108	114.4	1.9
M253T152	360815	330893	18.29	296192	286978	28.41	239321	261194	20.63	53522.4	35353	87.23	2.44993e-07	6.61	1.81528e-05	1.91524	253.072	151.9	2.5
M253T233	1.49143e+06	1.73022e+06	31.62	947644	899186	31.48	1.13557e+06	1.11031e+06	15.52	716042	690697	51.89	0.0455831	1.34	0.0947687	1.10304	253.057	232.6	3.9
M253T234	599422	634805	13.71	447436	422836	15.8	1.02466e+06	1.03297e+06	26.08	1.07771e+06	1.05257e+06	17.73	1.24275e-06	5.91	6.00797e-05	1.74632	253.029	234.4	3.9
M253T238	6.17736e+06	6.80054e+06	48.05	3.36051e+06	2.8326e+06	31.39	9.0392e+06	8.7929e+06	23.82	9.85413e+06	9.80357e+06	22.28	3.86029e-05	4.41	0.000631292	1.51211	253.107	237.7	4
M253T257	644119	669224	56.2	1.05409e+06	795072	69.31	614877	155416	121.86	149766	108629	65.37	0.00399853	2.4	0.0165041	1.48181	253.072	257.1	4.3
M253T391	727200	578943	64.61	848012	585884	85.22	980581	779669	70.11	3.16591e+06	3.37547e+06	32.13	0.00122318	2.91	0.00718464	1.58799	253.05	391.3	6.5
M253T432	414663	90149.5	150.62	522656	483382	90.06	660198	524729	87.01	3.83941e+06	4.00947e+06	32.69	0.00185333	2.73	0.00966314	1.66413	253.05	432.4	7.2
M253T44_1	2.34931e+06	2.23987e+06	47.93	4.50332e+06	3.75749e+06	47.05	3.03657e+06	3.02342e+06	38.88	7.0723e+06	6.53567e+06	36.66	0.00381612	2.42	0.0159718	1.27374	253.002	43.7	0.7
M254T152	64491.4	14964.1	134.1	136348	125299	76.02	340528	341682	29.9	388546	349273	31.3	0.0416183	1.38	0.088482	1.79986	253.968	151.9	2.5
M254T266	351631	230548	70.23	803138	265028	158.7	707956	486104	91.34	1.96815e+06	2.13942e+06	29.45	0.0205621	1.69	0.053451	1.38505	254.049	266.3	4.4
M254T83	132469	103673	62.48	422747	291921	112.88	712075	751384	17.45	705726	702788	18.9	0.0132465	1.88	0.0388078	1.61271	254.049	82.9	1.4
M255T191	414082	434967	17.78	419200	412700	30.82	1.10614e+06	1.04149e+06	37.22	2.05545e+06	1.98827e+06	50.45	2.248e-05	4.65	0.000433859	1.92824	254.946	191	3.2
M255T214	3.44929e+06	3.5212e+06	19.17	3.92332e+06	3.95615e+06	25.17	4.75094e+06	4.7094e+06	22.42	1.03469e+07	1.0551e+07	39.96	0.000529832	3.28	0.00396939	1.71136	255.124	214	3.6
M255T365	2.43841e+07	2.38568e+07	9.92	3.86607e+07	3.854e+07	29.24	6.61366e+07	5.25781e+07	55.43	7.15251e+07	6.49451e+07	56.14	0.0259055	1.59	0.0629493	1.45758	255.073	364.8	6.1
M255T46	337875	193910	111.3	1.28207e+06	848214	107.19	2.3424e+06	2.22388e+06	31.81	4.78947e+06	5.23267e+06	48.01	0.000363134	3.44	0.00307548	1.88971	255.051	45.6	0.8
M255T51	3.62e+06	4.44092e+06	44.51	4.37145e+06	3.51756e+06	58.68	3.43332e+06	3.25308e+06	21.9	2.04675e+06	2.049e+06	28.24	0.0491836	1.31	0.100292	1.13208	255.072	51.1	0.9
M255T671	5.65656e+07	5.12898e+07	21.83	9.64478e+07	1.00255e+08	23.09	6.25083e+07	6.1441e+07	23.53	4.63177e+07	5.32013e+07	45.03	0.0243649	1.61	0.0602483	1.09083	255.228	670.5	11.2
M255T86_1	3.24794e+06	3618096	32.42	2.67006e+06	2.62185e+06	32.58	1.47277e+06	1.39075e+06	38.78	1.16085e+06	1.20001e+06	35.74	0.00172363	2.76	0.00920832	1.77915	255.124	86.5	1.4
M256T134	100544	18789.2	144.4	201272	237906	83.83	682063	700382	15.86	1.58804e+06	1.52774e+06	48.73	0.0171266	1.77	0.0468432	1.87929	255.992	133.7	2.2
M256T274	363712	329204	32.91	1.56249e+06	1.62815e+06	28.3	1.20015e+06	1.18776e+06	22.19	1.17731e+06	1.22291e+06	16.07	2.91987e-06	5.53	0.000108174	1.06538	255.992	273.7	4.6
M256T297	172652	10408.4	165.98	212086	51753.2	155.29	541813	485547	81.31	3.98225e+06	4.04618e+06	45.36	0.000506429	3.3	0.00385625	1.85218	256.038	297.1	5
M256T47_1	1.99742e+06	1.99794e+06	6.92	8.83299e+06	6.51869e+06	58.9	4.7416e+06	3.86316e+06	43.79	1.02953e+07	1.05337e+07	32.55	0.000221199	3.66	0.00215713	1.28341	256.048	47	0.8
M256T56_1	677507	640648	14.97	1.89442e+06	1.66761e+06	30.47	2.39607e+06	2.25708e+06	42.5	5.20386e+06	5.57453e+06	50.76	5.04919e-05	4.3	0.000756662	1.9494	256.022	55.6	0.9
M257T152	1.31062e+06	1.20656e+06	22.4	1.12458e+06	790792	93.63	4.73839e+06	5780338	57	1.41114e+07	1.56688e+07	44.19	0.000117397	3.93	0.00138592	1.79219	257.139	151.9	2.5
M257T195	355092	312452	46.8	442429	442365	22.14	231285	213083	19.96	210598	202198	20.93	0.000324588	3.49	0.00284326	1.55638	257.195	195.3	3.3
M257T281	3.31206e+06	2.69418e+06	55.32	4.2915e+06	4.21648e+06	17.56	2.93396e+06	3.26945e+06	27.58	1.37641e+06	1.50233e+06	46.74	0.00233858	2.63	0.0113504	1.45151	257.102	280.9	4.7
M257T282	1.11246e+06	849235	46.09	1.27182e+06	1.09753e+06	39.66	1.22365e+06	1.00354e+06	49.72	1.08658e+07	1.21805e+07	47.01	3.77537e-05	4.42	0.0006206	1.59841	257.165	281.7	4.7
M257T298	516209	600945	34.1	600744	536989	34.5	619770	650761	15.23	1.6562e+06	1.70211e+06	5.56	3.8661e-05	4.41	0.000631292	1.86331	257.139	297.8	5
M257T454	3.82802e+06	3.75004e+06	40.74	6.91368e+06	7.53274e+06	31.88	5.62957e+06	4.89209e+06	35.92	1.11768e+07	7.23897e+06	67.04	0.0348608	1.46	0.0779888	1.18225	257.212	454.5	7.6
M257T651	8.69656e+07	9.15483e+07	11.26	1.97669e+08	1.73095e+08	65.23	1.45113e+08	1.36809e+08	35.25	2.29231e+08	2.23388e+08	28.45	0.0241483	1.62	0.0598997	1.18278	257.24	650.7	10.8
M257T74_2	2.41533e+06	2.32525e+06	88.47	594529	728704	54.5	2.43835e+06	2.10201e+06	87.11	5.92292e+06	5.24986e+06	41.58	0.00441847	2.35	0.0177231	1.29831	257.103	74.4	1.2
M257T85_2	707751	658412	19.11	643461	647792	14.14	425475	412334	18.03	295145	314818	18.34	1.304e-06	5.88	6.21864e-05	2.10281	257.161	85.4	1.4
M257T90	1.93534e+07	1.75393e+07	49.46	3.89452e+06	3.27304e+06	59.49	4.51302e+06	4.34828e+06	28.5	685008	575524	52.74	2.28434e-08	7.64	3.14791e-06	2.00257	257.139	90.3	1.5
M258T250	100018	88176.2	43.52	78678	72764.6	23.34	226334	240802	55.22	518593	328887	103.47	0.0456081	1.34	0.0947972	1.42984	258.071	250.5	4.2
M258T275	2.63714e+06	2.40347e+06	49.17	543206	466914	54.69	559630	502341	26.71	88852.3	76249.1	52.61	1.78842e-08	7.75	2.66367e-06	2.04981	258.085	275	4.6
M258T297	268420	89176.6	116.49	621469	630563	53.38	454174	270414	122.81	68871.7	60581	28.77	0.00226636	2.64	0.0110874	1.14065	258.035	297	5
M258T55	1.26171e+06	1.34642e+06	63.59	2.25344e+06	1.3062e+06	107.38	227215	121612	120.79	477873	328285	88.64	0.0349715	1.46	0.0781505	1.06438	258.108	55.3	0.9
M258T56_2	906949	513690	95.02	3.0076e+06	2.19822e+06	110.96	2.60563e+06	2.60427e+06	15.65	3.06034e+06	3.08927e+06	35.81	0.042498	1.37	0.0898785	1.25537	258.146	56.1	0.9
M258T61	4.21297e+06	4.85068e+06	27.22	3.31187e+06	3.09695e+06	72.55	650872	235941	153.26	692363	390007	109	0.0234942	1.63	0.0586559	1.35426	258.056	60.8	1
M258T75_1	1.11054e+06	1.10702e+06	22.02	1.87869e+06	1.57865e+06	39.13	2.12502e+06	2.13948e+06	21.05	2.31775e+06	2.325e+06	12.34	0.00502713	2.3	0.019481	1.57759	258.098	74.7	1.2
M258T80	2.48856e+06	2.04215e+06	58.03	3.10877e+06	3.15166e+06	16.29	1.95763e+06	2.13771e+06	28.69	890506	1.0062e+06	49.92	0.0100255	2	0.0318179	1.37474	258.081	79.9	1.3
M258T87	676124	587195	25.86	1.12666e+06	1.17982e+06	11.82	1.02435e+06	1.02257e+06	25.32	1.25049e+06	1.13508e+06	22.92	0.00357597	2.45	0.0152167	1.29877	258.146	86.7	1.4
M258T89_2	3.21132e+06	3.33575e+06	20.14	8.70557e+06	9.37752e+06	38.91	2.52874e+06	2.64169e+06	21.36	1.67875e+06	1.45945e+06	31.27	1.52847e-06	5.82	6.9133e-05	1.52078	258.038	89.3	1.5
M259T103_1	73298.2	61923.4	52.67	1.77227e+06	1.87331e+06	42	636738	725147	29.98	17845.2	10898.4	84.75	3.47197e-10	9.46	1.70647e-07	1.18088	259.013	103.2	1.7
M259T225	529573	511860	9.6	659944	629509	24.01	659762	726826	25.39	926368	940762	14.29	0.00740398	2.13	0.0257177	1.49491	259.118	225	3.8
M259T226	613639	562009	16.66	1.69681e+06	1.69922e+06	18.7	678506	691335	27.69	557731	573836	10.57	1.644e-07	6.78	1.38518e-05	1.08413	259.155	226.3	3.8
M259T56_1	5.62322e+06	5.06272e+06	51.44	1.08987e+06	887367	74.27	1.24507e+06	1.14984e+06	27.94	196180	184313	61.65	3.886e-05	4.41	0.00063384	1.76346	259.093	56.4	0.9
M259T57	1.81979e+06	2.24352e+06	41.93	2.90304e+06	3.1291e+06	35.55	862652	888134	25.31	684329	679341	53.9	0.000124082	3.91	0.00143836	1.64595	259.082	57	0.9
M259T75_1	2.85631e+06	2.18978e+06	52.75	2.38656e+06	2.34818e+06	16.16	2.05124e+06	2.0181e+06	18.92	942591	928096	22.36	0.000984072	3.01	0.00619034	1.89863	259.083	74.7	1.2
M259T75_3	4.8955e+06	5.16323e+06	44.36	4.23926e+06	4.06418e+06	48.47	1.57089e+06	1.45632e+06	34.43	1.74349e+06	1.21424e+06	110.22	0.0279075	1.55	0.0663473	1.44621	259.13	74.5	1.2
M259T90	395943	373694	16.6	2.68058e+06	2.48064e+06	32.29	2.32982e+06	1.95534e+06	44.05	3.31202e+06	2.96838e+06	37.21	1.30001e-06	5.89	6.21864e-05	1.56717	259.028	89.7	1.5
M260T102	110961	99433.7	58.36	1.63362e+06	1.02438e+06	83.45	1.38959e+06	723619	98.04	1.75319e+06	1.63802e+06	54.24	0.000384271	3.42	0.00318677	1.35244	260.158	102.3	1.7
M260T242	158048	164905	11.26	191856	190880	12.23	233305	220399	19.4	840074	894264	39.77	1.58298e-06	5.8	7.05166e-05	1.89975	260.1	242.5	4
M260T47_1	7.00801e+06	8.54221e+06	62.46	1.27879e+07	1.2664e+07	21.39	7.92088e+06	8.18758e+06	10.23	1.66258e+07	1.66498e+07	16.79	0.000768645	3.11	0.00517283	1.19331	260.077	47.3	0.8
M260T51	1.97203e+06	1.95946e+06	84.36	5.89231e+06	6.1517e+06	41.98	1.09293e+07	1.04e+07	23.5	1.51354e+07	1.49972e+07	24.57	0.0119288	1.92	0.0360282	1.92446	259.982	50.9	0.8
M260T89	2.55511e+06	65762.1	170.33	1.0882e+06	842572	111.76	1.86565e+06	1.55279e+06	90.99	7.02783e+06	7.48491e+06	26.36	0.0335647	1.47	0.075895	1.39828	260.151	89.4	1.5
M260T90	1.92589e+06	2.34371e+06	51.1	3.72043e+06	3.78424e+06	37.12	690595	882829	68.91	258720	67661.6	170.84	0.000202717	3.69	0.00202237	1.73863	260.023	89.9	1.5
M261T148	35460.4	31674.3	22.89	51121.9	18503.6	176.3	284534	323732	45.77	895608	855295	41.88	1.02401e-05	4.99	0.000241198	1.88445	261.128	148.3	2.5
M261T47_5	3.17797e+06	2.72793e+06	32.28	4.7749e+06	4.74427e+06	4.56	4.75125e+06	4.96496e+06	26.83	6.81733e+06	6.75133e+06	37.06	0.0204794	1.69	0.0532572	1.40794	261.134	46.8	0.8
M261T74_2	1.47663e+06	1.44067e+06	12.04	1.05189e+07	4.03326e+06	143.91	1.42711e+07	1.43706e+07	76.81	1.51061e+07	9.69872e+06	82.15	7.12669e-05	4.15	0.000972991	1.45118	261.134	74.5	1.2
M262T263	634664	641051	18.02	745967	773323	20.3	717400	707026	13.75	1.26643e+06	1.19986e+06	22.63	8.67018e-05	4.06	0.00111927	1.68728	262.072	263.4	4.4
M262T47	3.89762e+06	4.13994e+06	18.66	6.13275e+06	5.12858e+06	52.72	7.02699e+06	6.25502e+06	47.29	1.40226e+07	1.37987e+07	47.97	0.00678095	2.17	0.0241423	1.62365	262.093	47.2	0.8
M262T50	3.35126e+06	3.20894e+06	69.19	2.80708e+06	2.71343e+06	48.12	708728	564925	39.97	1.94315e+06	969434	126.06	0.0312146	1.51	0.0719267	1.0717	262.13	50.4	0.8
M263T144	78711.5	43290.6	89.38	431486	473718	43.27	1.45546e+06	1.44107e+06	8.91	414342	404619	23.4	9.03069e-05	4.04	0.00114692	1.24007	263.14	143.7	2.4
M263T223	242275	229065	15.24	501445	490394	41.11	363318	367211	54.3	686150	655921	25.01	0.0189471	1.72	0.0504743	1.06696	263.041	222.9	3.7
M263T228	209840	235043	62.56	885063	644785	89.03	1.80208e+06	1.75544e+06	86.35	3.54841e+06	3.61872e+06	30.84	0.0025214	2.6	0.0119011	1.74993	263.142	227.6	3.8
M263T235	513860	486478	28.93	923357	876385	27.48	1.00384e+06	974018	25.17	1.58369e+06	1.60133e+06	38.41	0.00145196	2.84	0.00815584	1.75376	263.129	235	3.9
M263T238	469052	452252	22.3	761905	682331	55.12	719188	694434	17.45	263020	228259	86.55	0.0345838	1.46	0.0775217	1.12041	263.142	238	4
M263T562	3.65266e+06	3.36552e+06	31.82	4.17445e+06	4.36112e+06	29.74	2.43519e+06	2.53889e+06	30.93	1.98146e+06	1.69181e+06	52.76	0.0112043	1.95	0.0344614	1.43181	263.202	561.7	9.4
M264T103	974285	691028	59.89	315535	321262	21.16	822986	756841	18.45	2.26625e+06	2.56657e+06	38.46	1.26347e-05	4.9	0.000283128	1.44138	264.051	102.7	1.7
M264T230	31004.3	41369.9	64.93	225954	207072	76.32	822244	734644	53.34	1.47269e+06	1.40252e+06	35.47	9.35366e-06	5.03	0.00022727	2.0521	264.124	229.5	3.8
M264T246	155914	147726	59.62	277259	244985	47.62	370623	251509	73.67	743328	819235	40.21	0.00946679	2.02	0.0305043	1.63104	264.125	246.5	4.1
M264T313	91208.1	105652	31.41	106883	92671.8	40.24	456172	361903	88.6	1.90008e+06	2.06895e+06	42.54	9.93468e-05	4	0.0012282	1.97227	264.092	313	5.2
M264T46_1	1.67189e+06	1.39239e+06	86.19	1.53937e+06	862000	111.07	941532	315356	144.34	6.87232e+06	6.66881e+06	35.78	0.000671956	3.17	0.00469796	1.05102	264.055	46.3	0.8
M264T49	3.38161e+06	3.61908e+06	54.93	3.87943e+06	3.79756e+06	30.67	3.57296e+06	2.92138e+06	46.72	7.28646e+06	7.14649e+06	30.62	0.0140157	1.85	0.0402928	1.30946	264.109	49.3	0.8
M264T56_2	1.37311e+06	1.33616e+06	10.34	1.43e+06	1.46354e+06	33.74	1.71199e+06	1.67358e+06	13.56	2.6372e+06	2.86748e+06	23.78	0.00214443	2.67	0.0106751	1.63128	264.088	56.2	0.9
M265T136	224381	226813	36.58	321382	315697	19.58	294514	306820	14.55	432422	418064	14.15	0.0011912	2.92	0.00706526	1.59159	265.108	136.3	2.3
M265T244	954461	486332	85.38	1.45226e+06	1.29655e+06	57.47	993869	955660	17.76	1.68422e+06	1.75524e+06	12.11	0.00672567	2.17	0.0240145	1.01465	265.035	243.5	4.1
M265T248_1	3.59497e+06	3.27584e+06	23.2	1.66886e+06	1.68319e+06	50.3	488856	577890	45.39	399790	385897	52.62	0.000139929	3.85	0.0015702	1.88711	265.072	247.6	4.1
M265T358	103126	114770	19.63	731871	757530	27.37	475411	476862	17.28	782139	765524	21.67	5.8774e-09	8.23	1.1346e-06	1.53101	265.192	358.1	6
M265T364	1.05886e+07	1.04146e+07	50.63	2.15255e+07	2.00703e+07	29.65	1.53099e+07	1.53815e+07	28.65	5.93205e+06	4.57436e+06	51.82	0.00011331	3.95	0.00134847	1.18659	265.144	364.5	6.1
M265T412	537609	414613	82.09	513800	470070	48.24	631113	548187	66.16	1772965	1.91558e+06	40.03	0.0134392	1.87	0.0392244	1.38025	265.128	412.4	6.9
M265T46	1.24216e+06	1.23675e+06	10.19	881921	820201	42.96	2.51091e+06	2.29571e+06	27.82	2.02349e+06	2.14664e+06	31.66	0.000231492	3.64	0.00222513	1.28681	265.076	46	0.8
M265T53	8.05053e+07	8.00115e+07	52.44	1.18124e+08	1.12267e+08	54.46	1.12532e+08	9.08448e+07	39.04	3.81214e+07	2.52276e+07	66.6	0.00854557	2.07	0.0283153	1.02741	264.934	52.6	0.9
M265T56	4.64069e+06	4.5328e+06	21.74	2.71863e+06	3.30179e+06	53.07	6.57316e+06	6.57251e+06	31.71	8.09506e+06	8.37468e+06	24.31	0.0190228	1.72	0.0506027	1.25977	265.093	55.6	0.9
M265T60	574207	523762	15.66	1.21631e+06	1.19991e+06	25.09	585320	529805	35.52	507624	497738	20.04	9.25342e-05	4.03	0.00116872	1.07703	265.041	59.8	1
M265T74	860073	765097	30.13	1.49755e+06	1.43433e+06	44.82	1.40518e+06	1.36048e+06	35.23	2.49676e+06	2.27033e+06	18.92	0.00243276	2.61	0.0116391	1.6017	265.006	74.1	1.2
M265T75_2	133006	105180	48.27	659630	563635	102.62	1.87797e+06	1.85479e+06	41.68	4.84904e+06	4.86777e+06	99.68	0.000466109	3.33	0.00365962	1.47575	265.092	74.6	1.2
M266T152	927604	921764	27.94	1.8579e+06	2.04017e+06	33.18	3.81691e+06	3.29525e+06	77.9	8.6651e+06	8.38863e+06	30.69	4.77624e-05	4.32	0.000732076	1.89867	266.02	151.9	2.5
M266T53_2	7.03981e+08	8.34327e+08	53.41	5.22462e+08	5.39312e+08	31.33	2.02999e+08	2.02688e+08	52.35	3.85212e+07	3.84693e+07	58.92	4.79035e-06	5.32	0.000149016	1.98463	266.088	52.8	0.9
M266T54	8.79899e+06	5.85127e+06	70.31	1.62076e+07	1.73082e+07	43.82	1.18222e+07	1.16148e+07	17.89	1.69689e+06	1.17758e+06	98.28	0.0301639	1.52	0.0701634	1.46003	266.123	54.3	0.9
M267T228_1	357608	340358	26	303334	288874	23.59	750510	774083	22.86	620004	618976	42.06	0.00188564	2.72	0.00974546	1.26236	267.073	228.2	3.8
M267T228_2	22688.3	24942.9	24.97	1.25953e+06	1.23843e+06	28.13	1.00811e+06	785360	60.77	1.73289e+06	1.89964e+06	41.9	3.47326e-09	8.46	8.2602e-07	1.61506	267.09	228.3	3.8
M267T404	2.67937e+06	2.25958e+06	39.89	4.78821e+06	4.96468e+06	44.49	2.27269e+06	2.11573e+06	26.47	1.86891e+06	1.80759e+06	13.96	0.00520722	2.28	0.0199843	1.17739	267.065	403.5	6.7
M267T46	846177	987460	49.05	1.73308e+06	1.82922e+06	19.24	494276	424913	53.33	442647	447579	52.9	0.00232515	2.63	0.0113075	1.35581	267.054	46.1	0.8
M267T525	390945	390828	32.99	379662	393706	60.18	229244	125141	94.35	5.17162e+06	5.33237e+06	40.43	3.39438e-06	5.47	0.000119451	1.33457	267.142	525.3	8.8
M267T53_2	3.70307e+07	3.10274e+07	28.22	2.82298e+07	2.68884e+07	28.01	1.86851e+07	1.90865e+07	26.11	1.92102e+06	1.64929e+06	84.11	0.00157514	2.8	0.00863726	1.90371	267.091	52.7	0.9
M268T375	10046.3	11554.4	28.27	1.30563e+06	266059	167.78	1.43926e+06	106968	147.77	456541	401480	73.98	2.82621e-05	4.55	0.000504571	1.01869	268.033	375.4	6.3
M268T43	214537	205727	51.51	235142	227237	31.51	290558	290854	29.69	546703	601500	24.78	0.00160964	2.79	0.00877094	1.70624	268.014	43	0.7
M268T46	3.61106e+06	2.96958e+06	33.11	2.60662e+06	2.73694e+06	49.66	1.77756e+06	1.86136e+06	28.17	43290	42986.4	53.23	5.78859e-09	8.24	1.1346e-06	1.9153	268.049	45.7	0.8
M268T56	4.36334e+06	3.82534e+06	32.22	3.31845e+06	3.30933e+06	56.1	1.98597e+06	2.02053e+06	25.09	341432	98287.2	173	6.23208e-06	5.21	0.000173055	1.87097	268.077	56.1	0.9
M268T87	867120	839657	19.81	1.379e+06	1.29319e+06	30.51	1.06813e+06	1.03832e+06	25.27	1.6999e+06	1.61994e+06	38.61	0.0365214	1.44	0.0804944	1.00422	268.082	87	1.4
M269T107	2.54883e+06	1.39522e+06	89.53	3.64187e+06	3.3631e+06	40.87	4.31466e+06	4.4377e+06	30.02	1.14045e+07	1.13841e+07	41.46	0.000690068	3.16	0.00479503	1.76655	269.139	107.3	1.8
M269T223	39019.4	51027.2	67.25	284888	308161	59.82	258087	299998	73.69	355515	351061	11.69	0.0359094	1.44	0.0795977	1.30411	269.013	223.4	3.7
M269T228	68724	61798	22.82	429872	289644	57.8	623138	499354	62.22	686064	435175	102.93	0.00127836	2.89	0.00743858	1.4328	268.98	228.4	3.8
M269T258	7.24975e+06	6.3767e+06	27.07	9.38293e+06	8.77087e+06	26.03	6.67294e+06	6.3071e+06	21.53	5.23059e+06	5.04973e+06	32.87	0.00972737	2.01	0.0311534	1.31932	269.176	257.9	4.3
M269T265	3.51986e+06	3.77696e+06	27.5	2.582e+06	2.72596e+06	60.99	779778	857365	56.75	1.63506e+06	1.82406e+06	50.69	0.0109747	1.96	0.034032	1.02467	269.106	264.8	4.4
M269T291	1.22115e+06	571823	100.28	1.81319e+06	2.02642e+06	40.7	4.2781e+06	4.27738e+06	20.91	6.89056e+06	5.48601e+06	63.09	0.000510502	3.29	0.00387209	1.86819	269.139	291.1	4.9
M269T43	252005	249075	2.09	500310	554260	40.8	1.70185e+06	1.68816e+06	48.68	2.43594e+06	2.58227e+06	30.31	1.69786e-06	5.77	7.35557e-05	2.11792	268.997	43.2	0.7
M269T56_1	1.14107e+06	1.21303e+06	23.25	1.07429e+06	961093	41.2	1.16337e+06	1.05089e+06	28.46	1.9377e+06	1.95132e+06	18.06	0.0063322	2.2	0.0229915	1.32664	269.103	56.1	0.9
M269T75_3	1.2098e+06	1.21501e+06	8.02	4.10697e+06	4.21049e+06	38.74	2.00358e+06	1.75827e+06	65.96	5.27357e+06	5.23954e+06	40.78	0.00136804	2.86	0.00780034	1.01362	269.085	74.7	1.2
M269T86	2.80501e+06	1.98289e+06	70.58	2.72319e+06	2.52842e+06	77.01	3.86906e+06	3.38795e+06	36.03	9.84009e+06	8.13415e+06	56.97	0.02225	1.65	0.0565074	1.54327	269.103	85.9	1.4
M270T220	2.13614e+06	1.43453e+06	73.88	2.115e+06	1.96638e+06	77.65	2.98638e+06	2.49431e+06	37.67	7801435	6.51136e+06	57.7	0.0210111	1.68	0.054234	1.5588	270.134	220.1	3.7
M270T686	5.90698e+06	5.93172e+06	12.12	1.22084e+07	1.01423e+07	39.28	1.75311e+07	1.81046e+07	61.22	3.02107e+07	2.61241e+07	37.45	3.24985e-05	4.49	0.000559148	1.77016	270.252	686.1	11.4
M271T241	603393	77880.9	159.47	97950	56780.8	105.82	361812	350553	47.73	4.68988e+06	4.13064e+06	69.93	0.000835425	3.08	0.00548457	1.78686	271.119	240.9	4
M271T246	2.96469e+07	2.70078e+07	62.86	2.04638e+07	1.97517e+07	46.71	1.00722e+07	1.02559e+07	38.11	8.57995e+06	1.01976e+07	48.72	0.0137227	1.86	0.0397734	1.58462	271.155	246.1	4.1
M271T252	5.94348e+06	7.13658e+06	41.22	1.0512e+07	1.04083e+07	36.6	11803096	1.03942e+07	32.06	1.4782e+07	1.49172e+07	25.18	0.00718521	2.14	0.0251593	1.55986	271.191	251.8	4.2
M271T255	4.92561e+06	5.96353e+06	47.95	6.43951e+06	6.92311e+06	32.29	6.30818e+06	6.39644e+06	14.86	1.84388e+06	1.56448e+06	60.65	0.000123201	3.91	0.00143492	1.34349	271.167	255	4.2
M271T293	160262	171197	41.02	306560	274935	29.82	262780	254614	24.36	307638	298854	17.96	0.0131053	1.88	0.038509	1.08029	271.018	292.9	4.9
M271T302	4.81989e+06	4.31237e+06	37.87	3.28592e+06	3.45203e+06	13.51	3.31165e+06	3.24135e+06	11.83	6.61136e+06	6.67239e+06	12.3	0.000199539	3.7	0.00200832	1.1535	271.108	302.3	5
M271T374_2	6.6479e+06	6.6467e+06	12.49	7.16997e+06	7.58866e+06	20.43	9.2871e+06	9.55792e+06	23.6	2.35862e+06	1.7335e+06	95.34	0.0263108	1.58	0.0636824	1.25398	271.134	373.6	6.2
M271T43_1	2.10994e+06	2.01199e+06	9.51	1.51881e+06	1.53315e+06	10.99	1.80031e+06	1.82355e+06	20.23	1.36915e+06	1.341e+06	15.61	0.00456248	2.34	0.018138	1.22801	270.958	42.7	0.7
M271T524	1.65265e+08	1.6316e+08	23.43	3.03176e+08	2.77594e+08	38.91	3.40175e+08	3.45726e+08	34.82	4.31607e+08	4.12429e+08	16.55	0.00546478	2.26	0.0206664	1.60928	271.228	524.4	8.7
M271T56_2	894657	199878	138.53	406212	78744.4	127.75	2.00263e+06	2.09185e+06	21.04	2.36498e+06	2.18249e+06	50.19	0.0358459	1.45	0.0795167	1.49061	271.082	56	0.9
M271T56_3	2.91264e+06	3.36114e+06	41.63	3.36315e+06	2.85305e+06	36.01	1.77329e+06	1.67179e+06	21.38	1.73559e+06	1.78279e+06	28.67	0.00854739	2.07	0.0283153	1.38966	271.122	56.3	0.9
M271T87	3.37889e+06	2.28712e+06	78.18	3.81233e+06	4.14574e+06	65.75	5.04387e+06	5.0191e+06	29.78	1.37945e+07	1.13454e+07	53.44	0.0146111	1.84	0.041599	1.6715	271.119	86.9	1.4
M271T99	1.09329e+07	1.27454e+07	28.89	6.82894e+06	6.0603e+06	45.04	7.79172e+06	7.43093e+06	29.2	4.14232e+06	4.34104e+06	32.52	0.00799111	2.1	0.0270996	1.38269	271.119	98.9	1.6
M272T238	624092	96139.2	147.75	1.08836e+06	1.06107e+06	64.32	670835	547487	90.01	80197.5	84050	46.57	0.00897185	2.05	0.0293196	1.11235	272.159	238	4
M272T302	604119	605428	11.9	607987	667679	21.38	854963	874507	24.62	205512	191897	62.87	0.00411882	2.39	0.0168598	1.32144	272.112	302.2	5
M272T374	838909	840186	50.28	1.04156e+06	829990	59.8	777066	818540	24.66	2.18184e+06	1.94313e+06	36.27	0.0035592	2.45	0.0151678	1.31094	272.137	373.6	6.2
M272T47_1	3.95634e+06	4.52486e+06	82.4	3.68543e+06	2.28522e+06	99.41	7.45933e+06	7.18397e+06	53.67	1.19878e+07	1.18921e+07	17.06	0.0310042	1.51	0.0715313	1.40536	272.077	46.8	0.8
M272T47_2	3.60966e+06	2.99778e+06	40.39	1.58958e+06	1.32408e+06	68.11	2.45577e+06	2.44778e+06	17.1	5.16428e+06	5.34924e+06	22.07	0.00476793	2.32	0.0186827	1.08841	272.089	47.2	0.8
M272T56_1	103834	2957.18	169.96	75693.9	52909.9	108.82	296253	82419.1	169.86	6.70952e+06	8.34414e+06	65.58	0.00259245	2.59	0.0121429	1.82327	271.997	55.7	0.9
M272T56_2	1.38237e+06	177769	161.72	219298	142170	110.37	840388	798608	49.4	1.08207e+07	9.25958e+06	71.89	0.00150081	2.82	0.00835076	1.74245	272.089	56.2	0.9
M272T75_1	1.37021e+06	1.33812e+06	65.01	2.05963e+06	2.07503e+06	22.7	1.68395e+06	1.48559e+06	29.06	2.80109e+06	2.39122e+06	39.59	0.035631	1.45	0.0791524	1.14507	272.089	74.6	1.2
M272T99	398112	353275	26.57	614313	593382	62.7	118132	53371.6	140.52	231336	164786	94.84	0.0223602	1.65	0.0566497	1.08821	272.122	98.9	1.6
M273T257	366718	362269	99.79	168990	188618	52.34	398756	396137	7.82	532085	548442	21.08	0.0411752	1.39	0.0878241	1.27518	273.077	256.6	4.3
M273T262	1.07694e+06	888147	34.76	1.74431e+06	1.29014e+06	84.74	529886	214841	153.14	590075	567811	51.37	0.0101876	1.99	0.0322491	1.04599	273.125	261.8	4.4
M273T267	106283749	1.17213e+08	49.48	1.13292e+08	1.19342e+08	32.68	4.0584e+07	4.95e+07	50.04	5.70981e+07	6.05993e+07	42.13	0.0162642	1.79	0.0450149	1.1461	273.171	266.9	4.4
M273T342	4.45979e+06	4.4825e+06	22.26	352043	380733	31.83	276425	293637	44.58	438790	432447	71.98	1.03001e-05	4.99	0.000241838	1.401	273.044	342.3	5.7
M273T56_1	1.62454e+07	1.49818e+07	35.39	4.85022e+07	4.73945e+07	22.61	4.99238e+06	4.62948e+06	23.75	4.21717e+06	2.8455e+06	83.06	4.03641e-09	8.39	9.15644e-07	1.7658	273.072	56.3	0.9
M273T74	6.10768e+06	1.38325e+06	141.98	2.47795e+06	2.35586e+06	33.88	1.27049e+06	1.17528e+06	29.26	797806	783901	28.38	0.00734566	2.13	0.0255573	1.52077	273.147	74.5	1.2
M274T329	1.05642e+06	1.04023e+06	28.8	2.32728e+06	2.23902e+06	41.86	198558	16834.1	150.23	54678	29155.9	120.39	2.72172e-05	4.57	0.000492414	1.71201	274.08	329.1	5.5
M274T56_2	1.56723e+07	1.30484e+07	33.16	2.92633e+07	2.67671e+07	43.75	4.48864e+07	4.60092e+07	38.74	5.38365e+07	5.76327e+07	44.34	0.0168443	1.77	0.0462253	1.48194	274.032	55.7	0.9
M274T56_4	2.24133e+06	2.46351e+06	57.16	3.26529e+06	3.53328e+06	35.65	1.10959e+06	1.00377e+06	23.64	1.47877e+06	1.34267e+06	47.86	0.00787845	2.1	0.0268038	1.06216	274.141	56.1	0.9
M275T33	134118	151108	33.37	236609	250241	23.59	253108	281013	33.44	325577	321915	17.82	0.00376326	2.42	0.0158179	1.58334	274.881	33.3	0.6
M275T44_2	6.24268e+06	4.67632e+06	67.28	3.66589e+06	3.42218e+06	68.61	6.61248e+06	5.88724e+06	59.8	2.28028e+07	2.38412e+07	30.88	0.000444786	3.35	0.00354151	1.52377	275.113	44.5	0.7
M275T558	5.16183e+07	4.56756e+07	45.46	1.50446e+08	1.47815e+08	47.54	3.74933e+07	3.63636e+07	42.33	2.11166e+07	1.66164e+07	55.34	3.27533e-05	4.48	0.000561567	1.51959	275.201	558.4	9.3
M275T56_2	581636	594522	85.24	895986	882782	57.97	837860	792859	26.75	179526	105629	76.53	0.0111001	1.95	0.0342422	1	275.077	56.2	0.9
M276T100	188537	180478	52.29	736873	348806	98.4	505593	376913	62.11	1.85978e+06	1.67864e+06	39.45	0.00180688	2.74	0.00953547	1.6878	276.018	99.7	1.7
M276T48	1.76839e+06	1.45803e+06	76.51	3.20313e+06	3.00964e+06	19.92	2.4047e+06	2.5003e+06	36.46	6.9848e+06	7.40688e+06	33.98	0.000378767	3.42	0.00316068	1.54957	276.072	47.6	0.8
M276T51	847501	859363	44.05	1.53891e+06	1.56289e+06	29.94	1.31779e+06	1.15837e+06	31.12	1.72024e+06	1.80153e+06	16.33	0.0116519	1.93	0.0354752	1.24678	275.956	51.4	0.9
M277T51	1.568e+06	1.47088e+06	18.46	1.52719e+06	1.32469e+06	48.24	2.24711e+06	2.14462e+06	13.54	6.19284e+06	5.69616e+06	32.92	1.47095e-06	5.83	6.86365e-05	1.89724	277.069	51.3	0.9
M277T517	1.14918e+07	1.25091e+07	18.17	1.57317e+07	1.7346e+07	26.45	9.74645e+06	9.28246e+06	22.07	9.72214e+06	9.07715e+06	34.24	0.0244521	1.61	0.0603953	1.00437	277.213	516.9	8.6
M277T539	4.66456e+07	5.20285e+07	32	8.83015e+07	8.9131e+07	39.05	2.74104e+07	2.99605e+07	31.46	3.23013e+07	2.92268e+07	53.74	0.000743921	3.13	0.00504791	1.23815	277.213	538.8	9
M277T74	690885	704032	31.43	1.36894e+06	1.18466e+06	61.71	2.26858e+06	2.28493e+06	43.65	1.8942e+06	1.79371e+06	28.33	0.0110957	1.95	0.0342422	1.42826	277.129	74.5	1.2
M277T89	3.18486e+07	3.897e+07	41.63	6.02805e+07	4.79567e+07	69.69	2.60679e+08	3.26534e+07	218	6.60138e+08	6.59635e+08	61.93	0.00157574	2.8	0.00863726	1.53666	277.059	89.4	1.5
M278T278	872502	865779	7.41	875283	849939	12.93	920289	919819	15.56	1.14101e+06	1.18582e+06	14.48	0.0156651	1.81	0.0438712	1.38302	278.106	278.1	4.6
M278T46	881355	423343	107.25	1.56635e+06	1.57623e+06	84.47	5.96773e+06	5.85517e+06	53.52	1.38717e+07	1.28135e+07	85.35	0.00391485	2.41	0.0162467	1.66325	278.034	45.6	0.8
M278T47_2	194211	175171	21.23	6.7747e+06	6.88813e+06	46.48	562664	570930	61.39	98873.8	103861	37.95	1.43619e-09	8.84	4.41179e-07	1.21422	278.088	47.2	0.8
M279T254	357037	326772	37.56	636647	589634	38.46	790500	783976	11.95	846133	832578	21.43	0.0422696	1.37	0.0894725	1.65654	279.09	253.8	4.2
M279T44	1.05564e+06	1.10139e+06	64.68	5.62077e+06	3.12856e+06	120.39	5.94646e+06	4.66136e+06	49.22	8.53767e+06	8.24104e+06	55.23	0.0279885	1.55	0.066478	1.42453	279.018	44.4	0.7
M279T47	3.57008e+06	2.672e+06	44.34	5.43841e+06	5.67023e+06	39.46	1.48847e+06	1.42356e+06	39.55	2.34669e+06	2.02541e+06	52.81	0.00236425	2.63	0.0114373	1.15524	279.072	47	0.8
M279T668	2.88135e+07	3.27295e+07	29.85	3.48508e+07	3.7083e+07	27.59	22089365	2.22356e+07	25.43	2.16464e+07	2.03823e+07	34.38	0.0475933	1.32	0.0980117	1.0774	279.241	667.6	11.1
M279T76	6.64489e+06	4.77194e+06	53.51	3.92048e+06	3.87094e+06	47.9	1.8939e+06	1.95069e+06	18.14	3.1795e+06	2.98119e+06	21.72	0.0032003	2.49	0.0141198	1.07363	279.038	76	1.3
M280T469	7.77626e+06	7.91328e+06	24.82	9.0213e+06	9.39774e+06	29.15	5.59553e+06	5.45251e+06	25.1	5.43163e+06	4.76334e+06	41.51	0.0282248	1.55	0.0669092	1.24893	280.232	468.6	7.8
M280T528	2.17378e+07	2.31202e+07	25.53	1.98416e+07	2.03219e+07	53.99	6.05821e+06	4.47023e+06	96.41	1.24706e+07	4.84875e+06	148.11	0.0263503	1.58	0.0637255	1.19579	280.232	528.4	8.8
M280T56	1.22232e+07	1.51107e+07	63.97	1.00382e+07	9.26135e+06	39.19	8.48149e+06	7.86866e+06	39.48	2.17276e+07	2.32082e+07	16.61	0.00475836	2.32	0.0186567	1.08468	280.103	56.2	0.9
M280T89	3.27836e+06	3.24291e+06	21.63	4.33758e+06	4.37929e+06	12.73	3.44657e+06	3.38541e+06	17.16	5.42191e+06	5.37822e+06	20.03	0.00120849	2.92	0.00713051	1.16576	280.059	89.5	1.5
M280T92	1.71439e+06	757831	100.18	768220	628830	68.36	4.72734e+06	2.57718e+06	103.53	1.31862e+07	1.30401e+07	80.14	0.000853704	3.07	0.00557478	1.64604	280.038	92.4	1.5
M281T228	17951.4	15503.4	44.79	135499	107264	79.47	158296	186399	43.96	229345	218498	10.73	0.000604271	3.22	0.00434633	1.77133	281.023	227.7	3.8
M281T261	554741	565293	18.73	205504	187733	22.94	158163	170703	16.16	2.44386e+06	2.29576e+06	28.1	2.82228e-13	12.55	1.43205e-09	1.25659	281.139	260.7	4.3
M281T397	154721	155487	26.48	217630	179640	61.89	264311	270495	63.14	1.10615e+06	435735	142.9	0.0245505	1.61	0.0605751	1.35282	281.003	397.2	6.6
M281T43	216339	258336	35.12	692043	623784	40.11	916798	987288	18.59	672900	729016	30.19	0.00022513	3.65	0.00218081	1.22614	280.998	43.2	0.7
M281T505	1.86743e+07	1.51735e+07	52.42	1.23467e+07	1.18517e+07	34.54	1.51327e+07	1.48352e+07	27.98	3.46864e+07	3.11149e+07	51.32	0.00392898	2.41	0.0162961	1.24752	281.24	505.3	8.4
M281T51	1.61956e+08	1.6138e+08	1.64	1.74427e+08	1.73584e+08	3.54	2.61665e+07	2.29094e+07	42.65	5.26956e+07	5.37642e+07	28.03	9.69705e-07	6.01	4.93566e-05	1.58849	281.088	51.1	0.9
M281T56_1	1.30543e+06	1.46674e+06	22.53	848633	854858	22.63	596519	597410	22.57	483791	467758	15.44	2.57867e-05	4.59	0.000473506	2.04304	281.111	55.9	0.9
M281T56_3	1.81365e+06	2.21646e+06	41	2.29758e+06	2.05491e+06	52.49	817672	731207	38.66	801257	859078	26.9	0.00181889	2.74	0.00956815	1.50454	281.141	56.1	0.9
M281T601	9.83348e+07	9.33834e+07	24.83	7.24667e+07	7.66707e+07	31.63	6.30031e+07	5.53713e+07	35.23	4.29856e+07	2.85472e+07	57.9	0.0208128	1.68	0.0539151	1.54072	281.255	601.4	10
M281T74_1	881168	929363	29.85	1.41389e+06	1.29502e+06	35.96	2.47294e+06	2.43293e+06	22.96	2.3932e+06	2.37091e+06	24.51	0.000156233	3.81	0.00169458	1.80779	281.088	74.5	1.2
M281T76_2	1.09251e+06	1.15994e+06	12.08	1.5893e+06	1.77304e+06	51.85	4.24722e+06	4.07275e+06	25.33	2.10694e+06	2.03575e+06	31.88	0.00254068	2.6	0.0119765	1.05071	281.139	76.1	1.3
M282T277	1.76429e+06	1.71232e+06	16.73	636670	624809	24.63	485396	507740	16.26	8.07438e+06	7.89312e+06	30.43	8.20606e-13	12.09	2.26916e-09	1.24904	282.143	277.3	4.6
M282T299	2.91311e+06	3.31899e+06	48.34	2.66429e+06	2.39384e+06	89.09	445813	150769	169.48	268033	154463	133.14	0.0040752	2.39	0.0167378	1.63038	282.135	299	5
M282T75	4.63431e+07	3.58099e+07	55.2	1.60924e+07	1.57448e+07	30.23	1.45548e+07	1.45108e+07	37.56	7.55383e+06	7.70184e+06	4.87	0.00182801	2.74	0.00958874	1.98	282.084	74.6	1.2
M282T94	316768	331840	33.29	462461	476109	28.09	1.00007e+06	947012	23.61	952500	844302	28.37	1.55644e-05	4.81	0.000328322	1.87452	281.97	94.3	1.6
M283T232	383058	352874	20.5	123372	116789	34.29	89472.3	80696.6	54.62	1.72656e+06	1.68362e+06	22.78	7.53401e-07	6.12	4.08415e-05	1.13708	283.167	231.8	3.9
M283T245	5.21147e+06	5.61485e+06	42.62	4.23475e+06	5.22174e+06	47.89	799607	572032	65.89	1.61137e+06	1.53746e+06	64.15	0.00448245	2.35	0.0178728	1.31536	283.155	244.8	4.1
M283T276	118252	113640	21.86	130986	128304	23.99	156719	139211	29.7	330834	308009	24.53	1.44984e-05	4.84	0.00031313	1.85824	283.228	275.5	4.6
M283T319	4.10116e+06	4.46134e+06	50.75	4228222	3.57259e+06	62.3	1.37958e+06	1.17841e+06	44.3	1.26803e+06	1.39262e+06	30.67	0.00208703	2.68	0.0104885	1.60948	283.155	319.2	5.3
M283T344	2.3127e+07	2.71028e+07	30.17	1.3869e+07	1.38957e+07	43.78	1.72089e+07	1.76113e+07	35.03	3.90427e+07	3.27889e+07	40.13	0.00144594	2.84	0.00813946	1.12429	283.06	343.6	5.7
M283T381_1	6.51842e+06	4.19574e+06	63.57	6.38949e+06	4.94952e+06	60.15	8.84905e+06	9.87101e+06	36.7	1.56027e+07	1.7652e+07	40.33	0.0230124	1.64	0.057825	1.42082	283.069	381.3	6.4
M283T74_1	4.01186e+06	3.41978e+06	60.82	1.95498e+06	1.60256e+06	63.09	876761	825086	27.2	1.25821e+06	1.30405e+06	29.75	0.00185835	2.73	0.0096831	1.41569	283.103	74.4	1.2
M283T75	2.72049e+06	2.91232e+06	23.86	2.58342e+06	2.55483e+06	17.06	3.03288e+06	2.85233e+06	16.08	1.68997e+06	1.7841e+06	22.95	0.000930013	3.03	0.00591143	1.17558	283.085	74.7	1.2
M283T76	2.70793e+07	3.10119e+07	44.53	1.22181e+07	1.27286e+07	25.94	1.82922e+07	1.66872e+07	42.42	1.07647e+07	9.10043e+06	46.43	0.023196	1.63	0.0581379	1.03751	283.069	75.6	1.3
M284T275	563137	569325	41.39	392856	423752	62.74	653586	587186	22	153544	65344.5	98.11	0.0217053	1.66	0.055573	1.10909	284.092	275.4	4.6
M284T321	755491	597872	47.51	465662	522684	45.42	632058	631149	21.22	2.83161e+06	2.10716e+06	57.69	0.000105836	3.98	0.00128441	1.51419	284.128	321.1	5.4
M284T403	4.50661e+06	3.99426e+06	42.18	577519	491845	63.22	694832	763541	50.34	449744	270869	104.6	0.00196291	2.71	0.0100131	1.43415	284.074	403.2	6.7
M284T47	229833	177325	46.59	1.19322e+06	1.1586e+06	69.7	436046	364688	70.84	3.24977e+06	3.41629e+06	33.38	2.66581e-05	4.57	0.000485875	1.44755	284.044	47.4	0.8
M284T74	2.09676e+06	2.41612e+06	58.43	1.2286e+06	1.22584e+06	65.38	330956	324126	29.59	677881	614094	29.86	0.0115175	1.94	0.0351826	1.16213	284.124	74.5	1.2
M284T90	1.51759e+06	1.11115e+06	114.43	1.63162e+06	1.6662e+06	69.88	2.15622e+06	1855872	58.21	9.14756e+06	8.71635e+06	29.46	0.00614672	2.21	0.0225512	1.56079	284.16	90	1.5
M285T107	1.87877e+07	1.75012e+07	28.02	1.16222e+07	1.33162e+07	38.66	8.53349e+06	7.20527e+06	47.05	6.18626e+06	3.64339e+06	86.16	0.0177803	1.75	0.0480356	1.55521	285.17	106.6	1.8
M285T257	806375	305959	114.62	227080	222044	28.07	468346	525268	23.93	4.25397e+06	4.12434e+06	44.5	0.000219442	3.66	0.00214567	1.68357	285.134	256.6	4.3
M285T278	766401	742056	45.22	890769	907795	41.57	1.13977e+06	1.08138e+06	24.72	1.50881e+06	1.37526e+06	27.87	0.0183588	1.74	0.0492719	1.56384	285.178	278.3	4.6
M285T355	5.60397e+06	5.6392e+06	31.39	6.14062e+06	6.40536e+06	36.63	7.35707e+06	7.05497e+06	35.17	1.15189e+07	1.13202e+07	27.85	0.0153998	1.81	0.0433257	1.48698	285.207	355.5	5.9
M285T403	2.44271e+06	2.6111e+06	13.18	1.68681e+06	1.64684e+06	20.13	2.24816e+06	2.18563e+06	6.96	1.35872e+06	1.45968e+06	41.21	0.0284534	1.55	0.0673103	1.04652	285.116	403.2	6.7
M285T426_3	174524	147627	38.84	383031	367469	44.7	593300	618928	56.03	610394	644132	35.5	0.03219	1.49	0.0736677	1.36887	285.226	426.2	7.1
M285T47_2	826551	821584	29.77	6.32485e+06	5.29112e+06	66.34	2.45678e+06	2.25441e+06	35.12	289518	284591	16.83	3.85763e-09	8.41	9.0287e-07	1.27849	285.109	46.6	0.8
M285T494	431491	426958	44.31	850261	827002	51.81	570446	499790	34.23	123110	26355.8	134.42	0.0269393	1.57	0.0647449	1.42299	285.04	494.1	8.2
M285T86	901080	812544	18.9	703936	701482	27.91	560788	579344	12	2.60842e+06	1.9979e+06	55.39	0.00182161	2.74	0.00957219	1.27781	285.147	85.7	1.4
M285T90	8.82704e+06	1.20593e+07	68.05	3.57239e+06	2.79248e+06	96.06	935588	935473	19.4	1.87898e+06	1.93141e+06	24.98	0.00864294	2.06	0.0285524	1.22358	285.133	89.7	1.5
M286T210	225761	165198	61.41	347155	233078	95.12	204816	196481	13.72	2.21339e+06	2.34891e+06	28.16	2.31825e-07	6.63	1.74856e-05	1.66107	286.179	210	3.5
M286T222	1.18878e+06	1.26087e+06	11.53	2.63583e+06	1.24253e+06	122.03	1.35367e+06	1.13007e+06	70.52	3.74727e+06	3.49319e+06	24.62	0.0153415	1.81	0.043223	1.05846	286.166	221.7	3.7
M286T229	170055	143097	31.62	434633	429170	29.59	140887	137555	30.18	129940	121260	27.11	8.09691e-06	5.09	0.000205247	1.23067	286.044	229	3.8
M286T296	3.88168e+06	4.29728e+06	32.04	3.82806e+06	4.02267e+06	40.96	3.33476e+06	4.27106e+06	59.17	1.60134e+06	1.59524e+06	21.2	0.0158888	1.8	0.0443294	1.17556	286.166	295.5	4.9
M286T403	231001	250424	40.53	484920	486578	20.76	442754	447999	32.65	143679	134892	44.65	3.89821e-05	4.41	0.00063437	1.00413	286.071	403	6.7
M286T426	26373.1	11811.9	113.78	1.58679e+06	370003	164.48	1.55461e+06	175523	143.65	1.24043e+06	1.29655e+06	44.96	0.00775128	2.11	0.0265275	1.33111	286.065	426.3	7.1
M286T83	1.53078e+06	1.51174e+06	31.59	1.81363e+06	1943083	37.39	2.07247e+06	2.04968e+06	30.07	3.14811e+06	3.09108e+06	30.81	0.0263693	1.58	0.0637401	1.45842	286.188	82.8	1.4
M286T94	1.0245e+07	1.43764e+07	69.98	4.15471e+06	3.1101e+06	101.87	897175	929697	24.32	1.99439e+06	1.87586e+06	32.86	0.00297057	2.53	0.0134277	1.21562	286.116	93.6	1.6
M287T151	493301	526477	47.24	1.10177e+06	1.1033e+06	19.62	1.07478e+06	1.1099e+06	32.54	253678	147321	86.52	0.00871319	2.06	0.0287161	1.07391	287.103	151.3	2.5
M287T191	3.01309e+06	3.13115e+06	42.78	3.36482e+06	3.6005e+06	33.92	3.41553e+06	3.72095e+06	26	1.38585e+06	915404	100.14	0.00604232	2.22	0.0222846	1.21393	287.187	191	3.2
M287T207	190571	186962	19.94	312921	283239	45.73	317445	299724	20.2	469350	427542	44.4	0.0240879	1.62	0.059794	1.40324	287.157	206.7	3.4
M287T227	4.67794e+06	4.23266e+06	17.41	2.72806e+06	2.63844e+06	21.36	2.89105e+06	2.67445e+06	26.81	797395	979387	51.5	0.000728631	3.14	0.00498546	1.62034	287.15	227.2	3.8
M287T272	5.48587e+06	5.49632e+06	31.47	8.1832e+06	7.58623e+06	33.73	4.70932e+06	4.9797e+06	21.61	4.05054e+06	4.6747e+06	30.51	0.0082525	2.08	0.0276867	1.20369	287.186	272.1	4.5
M287T400	662533	596265	34.49	420532	415710	40.55	261703	165731	64.3	245862	169364	86.94	0.0342394	1.47	0.0769838	1.45899	287.168	400.4	6.7
M287T47_2	3.56428e+06	3.21959e+06	57.48	7.18037e+06	7.09726e+06	27.3	4.67936e+06	4.85527e+06	51.98	949496	788850	45.9	4.44823e-06	5.35	0.000143103	1.51154	287.077	46.9	0.8
M287T47_3	6.99219e+06	7.16668e+06	26.48	4.49651e+06	4.87412e+06	30.44	3.32628e+06	3.31219e+06	27.4	3.30913e+06	3.23106e+06	13.53	0.00400039	2.4	0.0165041	1.56056	287.124	46.8	0.8
M287T55	659829	642868	21.44	911121	804350	27.64	798879	827084	37.31	1.7758e+06	1.5002e+06	34.14	0.00186654	2.73	0.00970801	1.4054	287.014	55.2	0.9
M287T81	5.62096e+06	6.78297e+06	39.55	4.34492e+06	2.29305e+06	92.94	623180	441086	63.49	1.89765e+06	1.63669e+06	46.84	0.0015367	2.81	0.00848956	1.04384	287.175	81.3	1.4
M287T86	2.36321e+08	2.31815e+08	49.45	1.81613e+08	1.98858e+08	26.7	1.05042e+08	1.00698e+08	29.44	7.23669e+07	6.58232e+07	32.54	0.000311615	3.51	0.00275358	1.91608	287.187	85.5	1.4
M287T89	3.78735e+08	3.16989e+08	31.87	3.47849e+08	3.37532e+08	26.12	216964413	2.09438e+08	21.56	1.92181e+08	1.576e+08	51.81	0.00342141	2.47	0.0147623	1.69088	287.089	89.3	1.5
M287T97	363107	314523	26.63	548506	543166	26.91	473813	496174	40.49	145026	138490	51.07	0.000295535	3.53	0.00264904	1.39333	287.107	97.4	1.6
M288T254	309232	288496	26.72	187828	184880	33.89	139308	140033	21.65	133709	131984	12.36	0.00101492	2.99	0.00632502	1.68055	288.089	254.4	4.2
M288T329	1.14528e+07	1.00363e+07	45.46	1.49063e+07	1.60973e+07	36	1.09466e+07	1.12489e+07	20.57	4.3284e+06	2.87574e+06	88.87	0.0018321	2.74	0.00959317	1.41012	288.225	329.3	5.5
M288T389	622327	835529	71.3	4.79471e+06	4.33283e+06	68.98	1.62472e+06	1.23488e+06	66.88	217335	202704	54.15	0.000139527	3.86	0.00156689	1.06647	288.095	388.7	6.5
M288T411	3.10684e+06	3.2357e+06	59.58	1.66321e+06	1.11819e+06	82.11	403754	217386	78.82	647385	507450	94.6	0.00890993	2.05	0.029156	1.40926	288.124	411.1	6.9
M288T46_1	2.66742e+06	1.92481e+06	74.45	2.87777e+06	2.58289e+06	39.51	3.17186e+06	2.66033e+06	58.36	9.05568e+06	9.50104e+06	31.09	0.000873551	3.06	0.00566674	1.58674	288.072	46.2	0.8
M288T46_2	544171	703507	59.16	607351	669258	45.07	1.56934e+06	1.24379e+06	38.36	2.14375e+06	2.01608e+06	47.98	0.00238533	2.62	0.0115024	1.66647	288.109	46.3	0.8
M288T56_2	3.506e+06	3.30398e+06	13.96	1.99605e+06	2.04474e+06	20.42	1.94494e+06	1.84408e+06	19.83	458263	463615	68.39	0.000834338	3.08	0.00547987	1.62062	288.108	55.6	0.9
M288T75_1	1.42314e+06	1.23525e+06	32.99	2.39035e+06	2.58863e+06	25.83	2.27707e+06	2.54954e+06	49.9	567176	479214	101.25	0.00182421	2.74	0.00957352	1.27616	288.088	75.4	1.3
M288T75_2	892995	1.01342e+06	34.08	1.81573e+06	1.52957e+06	68.26	1.36286e+06	1.26959e+06	41.05	2.80374e+06	2.54995e+06	41.25	0.0191496	1.72	0.0508378	1.29921	288.155	75	1.2
M288T86	4.0787e+07	3.30103e+07	55.42	4.15933e+07	4.16453e+07	39.05	1.73157e+07	1.60981e+07	25.23	4.6985e+06	2.58255e+06	92.64	0.0041293	2.38	0.0168894	1.94855	288.19	85.5	1.4
M288T89	5.41969e+07	4.66968e+07	29.44	4.42285e+07	4.6109e+07	36.06	2.373e+07	2.23057e+07	40.17	2.15807e+07	1.91675e+07	41.5	0.0045594	2.34	0.0181339	1.66689	288.091	89.4	1.5
M288T95	502693	379370	84.13	850443	835821	36.27	527777	566409	57.72	73166	55272.3	71.5	2.09774e-05	4.68	0.000412832	1.5664	288.068	95	1.6
M289T121	3.63702e+06	4.31646e+06	52.94	5.06525e+06	5.36027e+06	26.12	6.13692e+06	5.63159e+06	33.03	1.73604e+06	1.49958e+06	71.59	0.000527595	3.28	0.003961	1.01494	289.165	120.7	2
M289T267	1.4469e+06	1.23574e+06	42.95	1.99726e+06	2.19265e+06	37.02	1.55005e+06	1.51932e+06	25.24	611144	408167	94.73	0.00248394	2.6	0.0117995	1.33983	289.202	266.8	4.4
M289T277	3.32616e+06	3.19962e+06	99.73	1.63745e+06	1.57387e+06	91.84	102876	103020	46.03	403884	149140	167.38	0.0479567	1.32	0.0984739	1.24465	289.163	277.2	4.6
M289T389	596388	553454	33.03	314659	349229	35.75	212005	192292	39.14	139038	149587	62.1	0.00974455	2.01	0.0311802	1.75895	289.098	388.7	6.5
M289T475	199798	202961	49.76	366536	350553	69.72	571019	585165	17.19	430750	431621	37.14	0.0354717	1.45	0.0789672	1.09282	289.086	474.7	7.9
M289T47_1	494944	350904	109.92	1.25215e+06	1.2779e+06	66.02	2.97403e+06	2.83914e+06	30.35	2.03113e+06	2.05995e+06	20.82	0.0495736	1.3	0.100892	1.52465	289.092	47.5	0.8
M289T47_2	9.23631e+06	9.37566e+06	42.11	4.03306e+06	3.98111e+06	39.74	2.44103e+06	2.78356e+06	36.05	380708	149540	132.4	2.98114e-06	5.53	0.00010861	1.98459	289.104	47	0.8
M289T75_1	3.91641e+07	2.37992e+07	101.78	2.51129e+07	2.34388e+07	34.36	1.4169e+07	1.32564e+07	15.77	1.29178e+07	1.26662e+07	18.89	0.0403583	1.39	0.0864696	1.38479	289.067	74.6	1.2
M289T75_3	1.10702e+07	12787629	50.96	1.91685e+07	2.07767e+07	31.25	1.8407e+07	2.02961e+07	38.08	5.81201e+06	5.22556e+06	62.27	0.00317083	2.5	0.014036	1.02553	289.166	74.7	1.2
M289T84	1.6786e+06	1.73407e+06	12.07	1.37181e+06	1.25451e+06	32.23	2.14619e+06	2.09823e+06	11	4.04748e+06	3.93968e+06	24.46	2.23488e-06	5.65	9.05309e-05	1.86467	288.936	84.5	1.4
M289T89	1.13953e+06	15443.4	171.82	1.39073e+06	1.11099e+06	103.18	785921	575925	105.1	1.65269e+07	1.74879e+07	78.78	0.0236463	1.63	0.0589597	1.42699	289.093	89.3	1.5
M290T150	465521	417273	19.77	232244	201751	79.87	600611	594195	29.62	1.14819e+06	1.15556e+06	18.56	0.000516912	3.29	0.00390865	1.48467	289.979	150.5	2.5
M290T265	6.86494e+06	1.46979e+06	140.2	1.77639e+06	1.08614e+06	118.62	1.30671e+06	591352	135.43	1.64145e+07	1.7183e+07	15.12	5.89171e-05	4.23	0.00084343	1.09992	290.115	265.4	4.4
M290T47_1	1.48835e+08	1.48337e+08	76.81	4.59407e+07	3.07158e+07	58.5	8.40123e+07	6.89722e+07	40.69	2.42877e+08	2.53186e+08	14.84	0.000737977	3.13	0.00502376	1.30557	290.088	47.4	0.8
M290T47_2	9262305	1.16562e+07	56.71	1.36295e+06	1.33753e+06	32.97	1.35734e+06	1.25096e+06	31.83	1.6799e+06	1.61262e+06	22.98	0.0432766	1.36	0.091106	1.17945	290.124	47.2	0.8
M290T89	828382	753978	96.11	445176	166112	114.9	2.3811e+06	2.09856e+06	41.51	1.27421e+07	1.29485e+07	59.51	0.00555715	2.26	0.0209459	1.85362	289.976	89.3	1.5
M291T147	439031	503901	72.2	129617	80692	78.26	247308	218212	57.29	813783	860621	16.75	0.00110636	2.96	0.00669397	1.21624	291.127	147.4	2.5
M291T266	99775.8	111112	66.91	34498	27623.4	46.28	218426	222534	22.15	141815	146091	48.64	5.23095e-05	4.28	0.000775959	1.17145	291.07	266.5	4.4
M291T270	496353	504700	64.37	348188	379637	29.13	466660	441755	18.01	1.9822e+06	2.05839e+06	36.67	0.0013863	2.86	0.00787524	1.73228	291.127	270.5	4.5
M291T422	1.80803e+06	1.93386e+06	12.76	860947	984972	26.73	1.25688e+06	1.00706e+06	39.96	671661	644099	30.44	0.000938609	3.03	0.00595004	1.2893	291.124	421.9	7
M291T45	1.49088e+06	756899	94.99	263272	243567	69.99	1.56351e+06	1.09876e+06	100.43	1.13283e+07	1.16827e+07	67.01	0.000122273	3.91	0.00142636	1.41295	291.018	45.1	0.8
M291T46	608232	561674	25.61	924433	794289	55.5	858980	702504	38.73	1.09272e+06	1.1105e+06	10.3	0.0359886	1.44	0.0797614	1.11616	291.054	46.4	0.8
M291T47	4.53339e+06	1.50833e+06	122.23	2.17565e+06	1.47152e+06	113.51	1.62817e+07	1.68977e+07	43.09	2.55938e+07	2.85747e+07	51.5	5.31707e-05	4.27	0.000784001	1.7671	291.091	47.4	0.8
M291T48	2.42739e+06	2.49312e+06	18.44	2.10644e+06	2.12235e+06	48.8	2.91596e+06	2.68477e+06	35.56	4.61387e+06	4.29732e+06	37.83	0.0159229	1.8	0.0443908	1.31512	291.072	47.7	0.8
M292T48	1.72934e+08	1.78003e+08	9.99	7.19264e+07	7.83291e+07	38.7	1.15627e+08	9.27401e+07	39.7	4.76734e+07	3.85129e+07	50.61	0.000356458	3.45	0.00303638	1.33707	292.104	48	0.8
M292T56	2.60601e+06	2.6483e+06	7.26	4.57103e+06	3.78292e+06	38.61	4.50198e+06	4.51372e+06	27.63	9.03217e+06	9.54266e+06	43.92	0.00064571	3.19	0.00457301	1.66629	292.139	56.3	0.9
M293T364	6.52005e+06	6.4783e+06	2.64	1.42135e+07	1.0863e+07	62.42	3.94519e+07	4.07576e+07	74.02	1.78454e+07	1.83336e+07	36.87	0.000828426	3.08	0.00545076	1.06483	293.175	364	6.1
M293T48_1	8.86153e+06	8.9924e+06	85.73	815884	597234	89.64	6.35757e+06	5.0999e+06	99.6	1.34091e+07	1.26264e+07	42.59	0.000808919	3.09	0.00537838	1.10603	293.088	48.1	0.8
M293T507	3.48484e+08	3.41646e+08	3.74	4.8557e+08	4.34438e+08	35.32	4.76174e+08	4.71193e+08	14.47	5.09064e+08	5.41407e+08	15.87	0.000862613	3.06	0.00561865	1.01906	293.212	506.8	8.4
M294T372	3.51186e+06	3.80611e+06	51.85	5.79259e+06	5.734e+06	47.52	2.09401e+06	1.81262e+06	42.26	893990	983852	39.58	0.000174392	3.76	0.00182873	1.70264	294.179	372.3	6.2
M294T46_1	211397	210831	18.15	168234	106984	120.22	1.1987e+06	1.08617e+06	17.5	1.34824e+06	1.44775e+06	47.1	1.31022e-05	4.88	0.000290514	1.61269	294.065	45.6	0.8
M294T52	6.06616e+06	6.10745e+06	1.8	5.1519e+06	4.94674e+06	29.72	4265003	4.34526e+06	13.74	4.03454e+06	3.87888e+06	21	0.000446812	3.35	0.00355161	1.39354	294.119	52.1	0.9
M295T254	681473	545279	37.78	864257	919224	25.57	790896	845608	31.85	1.46279e+06	1.35158e+06	30.7	0.00616113	2.21	0.0225648	1.39772	295.131	253.8	4.2
M295T329	1.1409e+06	1.1537e+06	3.22	1.51644e+06	1.32547e+06	45.88	983088	934861	37.97	782457	816162	14.08	0.0220896	1.66	0.056254	1.26724	294.982	328.9	5.5
M295T419	282831	292009	57.01	1379371	488255	133.57	1.52897e+06	953981	67.28	3.44977e+06	3.25502e+06	63.66	0.00790108	2.1	0.0268603	1.62988	294.982	418.7	7
M295T44	768236	668979	23.34	1.16781e+06	1.1285e+06	43.06	2.44006e+06	2.20875e+06	33.95	1.73053e+06	1.62474e+06	37.22	0.00170772	2.77	0.00914985	1.36091	295.012	43.6	0.7
M295T46_1	2.04934e+06	2.06024e+06	5.06	2.19524e+06	2.08827e+06	17.69	1.09095e+06	811535	86.47	1.1712e+06	920445	42.74	0.00681745	2.17	0.0242458	1.31061	295.048	45.9	0.8
M295T471_2	6.30886e+07	1.10571e+07	149.85	2.41008e+07	1.61535e+07	119.45	1.63738e+08	1.94594e+08	42.32	1.53068e+08	1.40617e+08	30.63	0.0179432	1.75	0.0484034	1.59053	295.228	470.6	7.8
M295T56	7.93158e+06	6.11136e+06	42.68	6.07088e+06	6.06095e+06	26.32	3.6406e+06	4.06956e+06	28.41	1.202e+06	1.30356e+06	15.85	2.98419e-08	7.53	3.96413e-06	2.13812	295.103	55.9	0.9
M295T80	629164	618500	3.52	4.15474e+06	4.07966e+06	67.14	4.17681e+06	4.47435e+06	32.08	3703282	3.99733e+06	31.57	0.00129273	2.89	0.00749523	1.3208	295.051	79.5	1.3
M295T93_1	368104	252289	77.46	920945	394508	117.74	1493027	1.2663e+06	49.27	2.62024e+06	2.70181e+06	33.13	0.0121954	1.91	0.0365564	1.76257	295.013	93.2	1.6
M296T286	13470.1	8580.5	89.6	915195	1.01419e+06	35.09	738644	688826	20.82	599852	612163	20.46	0.00127888	2.89	0.0074387	1.39707	296.044	286.5	4.8
M296T288	1.66476e+06	1.24606e+06	51.23	1.12577e+06	1.12554e+06	31.42	651263	728302	46.96	164070	167050	17.39	5.00655e-05	4.3	0.000753282	2.10502	296.096	288	4.8
M296T289	2.05257e+06	1.14383e+06	101.09	1.93486e+07	6.64626e+06	141.05	2.15647e+07	1.23896e+07	73.71	3.5975e+07	1.97343e+07	86.58	0.00786579	2.1	0.0267978	1.55637	295.608	289.2	4.8
M296T55	1.06419e+06	1.2473e+06	51.72	2.84589e+06	2.83285e+06	35.46	2.59048e+06	2.70026e+06	17	2.93502e+06	2.72114e+06	51.54	0.00747795	2.13	0.0259014	1.11244	296.014	55.5	0.9
M296T97	20213.9	24122	90.91	24411	25550.3	88.92	3589.61	4055.48	68.12	797607	637416	85.34	0.00218213	2.66	0.0108153	1.20497	296.077	97.4	1.6
M297T246	34721	1947.65	167.04	69471.9	2520.2	235.8	17900.4	16847.8	60.92	1.49969e+06	1.1055e+06	93.78	0.00085812	3.07	0.00559619	1.62199	297.098	245.9	4.1
M297T247_1	863693	847859	33.37	998692	1.01373e+06	26.84	1.06392e+06	1.08749e+06	15.6	1.82728e+06	1.9022e+06	24.54	0.00192512	2.72	0.00987336	1.63484	297.119	247.3	4.1
M297T255_1	1.02319e+06	1.04701e+06	50.4	1.40638e+06	1.39323e+06	31.4	1.34721e+06	1.34716e+06	9.46	2.01786e+06	2.03249e+06	10.74	0.00319717	2.5	0.0141183	1.53037	297.134	254.8	4.2
M297T43_1	2.30734e+06	2.84818e+06	45.18	2.54837e+06	2.41897e+06	63.8	835103	732710	39.86	970320	956069	45.09	0.0116951	1.93	0.03555	1.37382	297.028	43.5	0.7
M297T470	1.40109e+07	9762828	88.33	1.82359e+07	1.51471e+07	90.26	2.15021e+06	1.60098e+06	83.68	1.80223e+06	2.17269e+06	60.11	0.00164168	2.78	0.00890171	1.62584	297.236	470.4	7.8
M297T500	1.03237e+07	1.14839e+07	37.46	7.14259e+06	6.13009e+06	43.39	4.70016e+06	4.57779e+06	21.46	5.02502e+06	4.9612e+06	17.06	0.0137451	1.86	0.0398092	1.42855	297.136	499.9	8.3
M297T53	2.10226e+06	2.20476e+06	12.82	3.6024e+06	2.16888e+06	103.82	6.0352e+06	6.22081e+06	61.34	1.3279e+07	1.25884e+07	56.36	0.00620494	2.21	0.0226802	1.63392	296.882	53.2	0.9
M297T561	6.92314e+09	7.28668e+09	23.27	7.79349e+09	6.25372e+09	75.88	5.77254e+09	5.65976e+09	10.32	1.78713e+09	9.61895e+08	80.18	0.0235797	1.63	0.0588395	1.55567	297.243	561	9.3
M297T75	383461	363403	9.16	1.22876e+06	1.28101e+06	30.78	1.04691e+06	1.02043e+06	25.02	1.24059e+06	1.28343e+06	17.46	2.38347e-05	4.62	0.00044948	1.43034	297.134	74.9	1.2
M297T95	123943	25460.5	145.65	23696	17274.8	59.22	79564.4	77098	50.51	4.97853e+06	3.54186e+06	93.67	4.94495e-06	5.31	0.000150337	1.72774	297.103	94.8	1.6
M298T152	741875	829695	52.08	794141	690716	77.14	217094	188561	44.66	238140	214500	69.99	0.0280669	1.55	0.0666204	1.39793	297.958	152	2.5
M298T208	722872	629679	26.53	598548	578855	14.33	717998	649828	33.75	241071	214113	63.1	0.0390509	1.41	0.0844949	1.47397	298.069	207.8	3.5
M298T429	4.96142e+06	5.38679e+06	21.29	3.04746e+06	3.09365e+06	37.44	1.60827e+06	1.52774e+06	41.24	2.07301e+06	2.04367e+06	16.33	0.0013581	2.87	0.00777713	1.43386	298.155	429.1	7.2
M299T148	145264	168060	30.61	97423	89543.6	35.81	71310.4	67122.5	26.24	51068.1	52306.3	32.8	0.00097733	3.01	0.00616326	1.8516	299.16	148.2	2.5
M299T294	1.96092e+07	1.01091e+07	108.21	2.9498e+07	2.05689e+07	99.39	2.16452e+06	485738	152.07	1.15883e+06	548330	102.36	0.0003021	3.52	0.00269353	1.6206	299.185	293.5	4.9
M299T383	1.88323e+07	1.78141e+07	22.17	1.55503e+07	1.5558e+07	29.37	1.81097e+07	1.54887e+07	33.42	6.41017e+06	6.02758e+06	55.32	0.000307921	3.51	0.00273018	1.49179	299.119	383.3	6.4
M299T52	2.58472e+07	2.83113e+07	28.39	2.29968e+07	2.26252e+07	18.48	1.71633e+07	1.9294e+07	37.57	4.50386e+06	4.49075e+06	26.84	2.31927e-07	6.63	1.74856e-05	1.97338	299.098	51.8	0.9
M299T55	931548	954909	18.58	2.17214e+06	1.74111e+06	45.03	2.38288e+06	1.9817e+06	43.84	2.16264e+06	2.1714e+06	30.26	0.0108658	1.96	0.0338081	1.15791	299.136	55.4	0.9
M299T587_2	1.73742e+07	1.91296e+07	31.56	1.59532e+07	1.61655e+07	25.7	1.08055e+07	1.04715e+07	16.65	8310815	8.46228e+06	8.65	0.000331739	3.48	0.00288754	1.88043	299.265	587	9.8
M299T75	1.22496e+06	814473	77.73	812872	610485	77.95	1.34477e+06	1.20749e+06	45.21	3.54786e+06	3.59465e+06	22.07	0.000663966	3.18	0.00465935	1.57699	299.113	74.6	1.2
M299T86	8.27866e+06	6.18965e+06	51.37	7.84481e+06	7.0146e+06	43.27	9.87758e+06	1.02178e+07	9.76	1.40429e+07	1.46926e+07	15.68	0.0264035	1.58	0.0637976	1.45428	299.149	86.1	1.4
M299T91	949771	1.07027e+06	29.48	706055	703923	36.15	379855	359299	38.08	461101	437258	26.09	0.00384041	2.42	0.016037	1.42176	299.163	91.1	1.5
M300T251	3.72122e+06	3.61986e+06	22.69	2.42963e+06	2.78143e+06	38.82	3.50264e+06	3.39819e+06	36.82	940418	996486	79.48	0.0356836	1.45	0.0792164	1.27968	300.135	251	4.2
M300T47_1	3.97381e+06	5.17037e+06	71.37	2.16733e+06	1.71156e+06	76.06	1.04935e+06	992011	25.85	583386	637273	45.29	0.0051445	2.29	0.0198005	1.7092	300.085	46.7	0.8
M300T47_2	1.53854e+06	977245	115.25	820092	546080	110.53	2.05543e+06	1.89152e+06	51.98	5.26013e+06	5.11161e+06	30.51	0.0135914	1.87	0.0395353	1.53699	300.119	47.3	0.8
M300T505	1.93183e+06	2.0877e+06	17.99	3.90033e+06	1.65402e+06	149.44	1.2414e+06	1.26556e+06	42.1	1.23455e+07	1.38773e+07	23.37	6.66978e-05	4.18	0.000927791	1.22892	300.254	504.8	8.4
M301T151	193348	188587	78.99	434870	403936	37.85	201389	159629	44.58	36209.4	26372.8	69.4	5.03517e-06	5.3	0.000151517	1.52298	301.173	151	2.5
M301T229	1.47039e+06	1.48282e+06	62.77	5.27339e+06	5.60027e+06	38.25	4.14546e+06	4.17182e+06	28.22	559075	544496	10.44	3.16925e-07	6.5	2.22527e-05	1.09077	301.108	228.7	3.8
M301T245	1.73846e+06	1.92958e+06	71.57	2.79159e+06	2.99887e+06	32.4	1.40776e+06	1.82501e+06	52.05	419731	369764	31.45	0.00063328	3.2	0.00450444	1.52822	301.107	244.9	4.1
M301T270_2	1.79095e+06	1.93719e+06	28.44	2.31663e+06	2.36459e+06	17.65	2.34625e+06	2.24067e+06	21.42	5.58884e+06	5.16716e+06	29.32	3.29163e-06	5.48	0.000116391	1.85752	301.165	269.9	4.5
M301T282	1.51034e+06	910284	77.34	477520	475604	59.12	2.53624e+06	2.53737e+06	8.79	2.41716e+06	2.39146e+06	33.77	0.013932	1.86	0.0401695	1.26427	301.155	281.9	4.7
M301T291	578389	625548	18.98	731821	698759	34.73	1.47804e+06	1.27472e+06	39.59	3.95792e+06	3.55327e+06	48.06	1.44608e-06	5.84	6.7906e-05	2.08461	301.071	291.3	4.9
M301T323	1.75122e+06	2.07703e+06	50.34	2.31862e+06	2.19216e+06	53.72	1.79772e+06	1.85748e+06	35.1	963471	388258	117.03	0.0345216	1.46	0.0774531	1.11208	301.156	322.6	5.4
M301T376	393028	181128	103.1	2.16634e+06	1.96493e+06	41.21	912199	707385	54.71	176500	129207	87.35	6.48309e-06	5.19	0.000177678	1.06847	301.071	375.6	6.3
M301T556	2.35144e+06	2.17031e+06	73	261679	212644	84.42	955789	701298	82.6	5.38799e+06	5.2021e+06	42	1.84434e-05	4.73	0.00037702	1.18864	301.165	555.6	9.3
M301T566	846319	829849	26.32	1.12759e+06	1.14841e+06	6.39	1.43381e+06	1.33453e+06	16.85	1.46501e+06	1.46804e+06	13.74	0.000214463	3.67	0.00211012	1.83066	301.159	566.3	9.4
M301T74	2.37897e+07	1.77371e+07	46.41	3.12943e+07	3.03795e+07	34.22	3.53163e+07	3.51539e+07	8.76	5.96728e+07	5.62437e+07	33.75	0.0447997	1.35	0.0934859	1.77797	301.165	74.4	1.2
M302T229	570542	553079	28.84	833807	821702	21.78	518227	554898	40.13	318564	294401	67.73	0.0328513	1.48	0.0748327	1.31004	302.111	228.7	3.8
M302T270	485232	276189	77.29	150210	195796	69.27	834807	825313	8.66	742525	748694	31.38	0.0342025	1.47	0.0769361	1.14308	302.123	269.9	4.5
M302T341	2.96743e+06	3.73516e+06	87.3	7.83332e+06	7058710	43.41	4.09075e+06	2.97019e+06	62.24	506382	281754	131.87	0.00342288	2.47	0.0147623	1.11427	302.147	340.6	5.7
M302T46	2.05524e+06	1.22563e+06	80.59	1.55e+07	1.57675e+07	39.91	5.71832e+06	5.83636e+06	55.85	1.21996e+06	1.03655e+06	76.16	2.45517e-05	4.61	0.000457668	1.02619	301.997	46	0.8
M302T47	1.61119e+06	1.44452e+06	29.03	2.72293e+06	2.3487e+06	24.25	4.16799e+06	3.40459e+06	64.4	5.44589e+06	5.88608e+06	26.37	0.00675459	2.17	0.0240804	1.67334	302.136	47.1	0.8
M302T55	1.32219e+07	1.39585e+07	71.76	6.35174e+06	4.33243e+06	95.02	2.58304e+06	2.41424e+06	18.12	2.67735e+06	2.656e+06	13.54	0.0116423	1.93	0.0354535	1.47875	302.087	54.6	0.9
M302T56	704033	745492	19.76	1.52829e+06	1.36587e+06	21.57	2.76551e+06	2.37072e+06	39.75	7.99873e+06	6.85016e+06	41.28	1.28685e-08	7.89	1.97652e-06	2.23366	302.064	55.5	0.9
M302T88	464544	319012	64	2.26952e+06	2.49104e+06	47.99	2.57772e+06	2.55479e+06	33.81	4.38341e+06	4.26959e+06	42.33	5.05896e-05	4.3	0.000757303	1.82584	302.066	87.9	1.5
M303T219	474879	315754	84.02	323873	319370	26.5	1.38198e+06	1.33503e+06	31.9	3.33627e+06	3.49221e+06	21	2.29368e-05	4.64	0.000438656	2.07933	303.091	218.9	3.6
M303T228	1.46924e+06	1.28333e+06	23.95	397671	379185	42.64	970694	978495	15.83	323708	284127	40.1	3.71958e-06	5.43	0.000127844	1.10916	303.143	228.1	3.8
M303T243	3.60478e+06	2.91636e+06	103.2	5.91699e+06	5.22533e+06	65.99	1.33915e+06	1.08727e+06	82.93	643601	606395	53.62	0.00465003	2.33	0.0183672	1.33939	303.135	242.7	4
M303T249	687648	454273	82.56	909929	562319	79.81	6.90298e+06	4.00898e+06	114.06	1.01949e+07	1.0499e+07	50.13	8.83162e-05	4.05	0.00113042	1.93472	303.091	249.1	4.2
M303T268	1.00213e+06	934232	24.73	659970	552110	36.47	1.57408e+06	1.47358e+06	39	1.46992e+06	1.32722e+06	23.95	0.000473625	3.32	0.00370679	1.31597	303.134	268.1	4.5
M303T298	1.09141e+06	798412	48.79	492007	372932	105.64	1.51615e+06	1.81627e+06	52.14	4.9576e+06	5.03657e+06	41.84	0.00356211	2.45	0.0151758	1.37289	303.124	297.7	5
M303T303	8.00072e+06	7.65974e+06	9.69	6.38997e+06	6.38431e+06	19.5	7.11031e+06	6.95433e+06	21.52	1.63316e+07	1.68095e+07	26.93	5.11071e-06	5.29	0.000152855	1.53259	303.217	302.5	5
M303T318	79046.2	81559.1	45.55	301846	150670	87	759611	679003	40.4	1.85883e+06	1.6818e+06	45.84	0.000247675	3.61	0.00233509	2.14	302.598	317.6	5.3
M303T356	1.16872e+06	1.37111e+06	47	1.44955e+06	1.29846e+06	28.7	1.19885e+06	1.11611e+06	21.65	2.07225e+06	1.99004e+06	12.38	0.00725168	2.14	0.0253259	1.26928	303.162	356.1	5.9
M303T46	910293	851745	26.78	1.15022e+06	1.05956e+06	55.17	1.40599e+06	1.36065e+06	14.85	1.70201e+06	1.6983e+06	15.34	0.0315503	1.5	0.0725642	1.50423	303.085	46	0.8
M303T47_1	2.3331e+06	2.22419e+06	71.68	4.80469e+06	4.85699e+06	28.33	2.21359e+06	2.35477e+06	33.02	576768	534130	66.15	0.000352123	3.45	0.00301338	1.4406	303.12	46.7	0.8
M303T48	2.63255e+06	2.37844e+06	34.56	2.47587e+06	2.7875e+06	51.11	3.46184e+06	3.3528e+06	47.71	5.82412e+06	4.62031e+06	49.36	0.0493495	1.31	0.100547	1.25934	303.072	47.7	0.8
M303T55	959969	937846	16.45	991802	963055	18.43	1.38985e+06	1.26506e+06	29.37	3.61377e+06	3.30386e+06	33.71	3.33017e-07	6.48	2.28388e-05	1.97594	302.988	55.4	0.9
M303T80	8.62108e+06	7.62398e+06	22.75	1.20857e+07	1.13321e+07	32.46	8.55119e+06	7.56761e+06	31.19	2.2134e+07	2.27023e+07	20.44	6.0822e-05	4.22	0.00086817	1.36296	303.083	79.7	1.3
M303T89	867558	1.00986e+06	43.31	957160	953056	37.23	303324	328286	34.21	454201	425854	59.9	0.00256615	2.59	0.012058	1.31483	303.092	89.2	1.5
M304T230	2.01357e+06	2.57231e+06	48.82	2.14055e+06	1.97826e+06	57.52	482105	456959	52.74	703416	452491	96.09	0.00224595	2.65	0.0110278	1.458	304.082	230	3.8
M304T244	109353	109217	2.79	82938	82498.5	13.96	94031.1	91855.2	18.4	223607	216104	30.35	0.000486316	3.31	0.00375881	1.53443	304.139	244.2	4.1
M304T249	106168	109096	7.4	438735	465565	59.12	316223	337531	37.35	537435	590795	57.24	0.0345743	1.46	0.0775207	1.12835	304.094	248.8	4.1
M304T46	355530	232603	104.28	525495	444035	58.81	547168	528581	49.47	1.07141e+06	1.0429e+06	17.38	0.0171846	1.76	0.0469583	1.4939	304.049	45.6	0.8
M304T50	1.20077e+06	1.21751e+06	11.5	1.95014e+06	1.41294e+06	72.35	2.03395e+06	1.82981e+06	33.25	3.44888e+06	3.12145e+06	40.61	0.0220036	1.66	0.056132	1.50416	304.069	49.8	0.8
M304T89_1	698250	361146	107.67	870394	445907	92.4	2.30781e+06	2231784	52.75	8.1911e+06	7.05574e+06	39.51	4.75796e-05	4.32	0.000730033	1.96011	304.031	89.2	1.5
M305T103	371031	451173	59.45	1.03307e+06	1.06938e+06	38.18	520870	586861	36.01	219038	197737	70.29	0.0225161	1.65	0.0569513	1.00734	305.106	102.9	1.7
M305T257	1.9645e+07	2.36377e+07	39.67	1.91341e+07	1.27925e+07	75.95	1.90951e+06	1.9447e+06	47.79	847826	826520	30.23	9.08265e-07	6.04	4.74907e-05	2.06753	305.106	257.4	4.3
M305T260_2	61821.9	62180.5	2.94	103297	67585.8	88.76	548487	445886	90.89	1.22426e+06	1.37546e+06	44.99	0.000124655	3.9	0.0014416	1.91279	305.197	260.2	4.3
M305T354	5.74658e+07	5.68926e+07	2.2	42796965	4.05198e+07	19.89	4.86773e+07	4.76179e+07	24.55	1.15199e+08	1.17993e+08	29.35	6.98918e-06	5.16	0.000187034	1.46214	305.175	354.2	5.9
M305T386	4.2386e+06	3.94756e+06	33.15	2.76951e+06	2.65289e+06	10.59	3.12263e+06	3.1487e+06	22.8	2.64565e+06	2.63963e+06	16.94	0.0341949	1.47	0.0769355	1.05827	305.129	385.6	6.4
M305T396	2.58002e+07	2.85879e+07	23.09	2.36354e+07	2.42045e+07	20.22	2.15075e+07	2.17779e+07	13.02	5.28479e+07	4.65293e+07	43.76	0.0375287	1.43	0.0820888	1.28892	305.175	396.3	6.6
M305T407	91979.1	66122.7	51.99	168709	135249	75.41	346106	280115	75.01	535418	491873	28.43	0.00194757	2.71	0.00997117	1.81538	305.082	407.3	6.8
M305T48	1.20336e+07	1.23322e+07	14.62	4.26442e+06	3.90163e+06	22.57	1.18342e+06	1.15502e+06	27.86	3.52136e+06	3.30382e+06	44.79	8.43264e-08	7.07	8.57512e-06	1.31042	305.088	48.2	0.8
M305T86	3.16306e+06	3.05153e+06	40.65	942926	990270	17.47	555963	542850	22.84	754441	747671	22.23	2.76874e-07	6.56	2.01109e-05	1.65402	305.106	86.1	1.4
M306T282	114315	89918.7	37.44	247813	219393	96.01	592330	422734	94.83	981821	925903	28.51	0.000271703	3.57	0.00248836	1.75399	305.993	282	4.7
M306T309	344636	279043	45.92	620891	611696	29.88	244258	230738	36.4	239908	245917	16.38	0.000178554	3.75	0.00186193	1.22863	305.99	309.3	5.2
M306T371	2.55152e+06	2.8972e+06	26.93	2.19495e+06	2.1792e+06	21.22	1.97153e+06	1.94344e+06	13.6	4.6479e+06	3.86198e+06	48.13	0.00328374	2.48	0.0143804	1.10087	306.207	371	6.2
M306T396	1.90987e+07	1.95968e+07	36.13	7.09268e+06	6.47848e+06	96.01	1.08847e+07	1.01146e+07	45.9	1.07185e+06	566604	136.83	0.000742504	3.13	0.00504389	1.26067	306.179	396.3	6.6
M306T47	4.8296e+06	4.44892e+06	47.26	1.65069e+06	1.72701e+06	21.8	787726	838842	39.02	1.05188e+06	1.06892e+06	37.69	5.65142e-05	4.25	0.00082146	1.64588	306.082	46.9	0.8
M306T54	797861	873341	22.14	557757	613930	42.42	2.5545e+06	2.92942e+06	51.17	7.70674e+06	7.90123e+06	89.64	0.0255878	1.59	0.0623314	1.16859	306.002	54.2	0.9
M306T631	2.46416e+08	2.72427e+08	33.24	3.3915e+08	3.4429e+08	30.33	4.37295e+08	4.85911e+08	46.18	9.94848e+07	8.169e+07	88.62	0.00363996	2.44	0.0154183	1.10946	306.252	631.5	10.5
M306T75_1	1.28784e+07	1.59385e+07	48.89	1.69615e+07	1.70058e+07	55.48	451874	496775	56.6	1.80872e+06	1.37404e+06	111.58	0.000293845	3.53	0.00264515	1.6368	306.057	75.4	1.3
M307T152	1.1809e+06	1.08832e+06	16.06	480792	479779	33.54	474868	492339	28.12	370065	355185	53.86	0.000334378	3.48	0.00289729	1.51842	307.121	152.5	2.5
M307T254	1.32995e+06	1.03665e+06	42.89	616155	643084	33.66	472189	318864	56.44	349972	327507	43.94	0.00510295	2.29	0.0196966	1.64413	307.165	254.4	4.2
M307T261	640684	691036	14.59	499312	476609	22.23	581687	584039	12.73	296548	315944	20.24	2.23755e-05	4.65	0.000432975	1.57264	307.046	260.6	4.3
M307T290	592272	747418	51.52	1.94831e+06	2.04527e+06	39.81	775642	739433	34.39	387244	404346	28.46	0.000111997	3.95	0.00133766	1.11499	307.156	290.1	4.8
M307T45	991704	992928	58.26	841795	833417	20.87	897232	910035	19.93	1.33668e+06	1.28611e+06	17.66	0.0199724	1.7	0.052377	1.13923	307.049	44.7	0.7
M307T46	908343	1.11158e+06	52.49	1.08891e+06	1.08386e+06	49.48	1.48473e+06	1.66359e+06	38.79	339766	313105	53.96	0.00357124	2.45	0.01521	1.02074	307.085	46.4	0.8
M307T524	1.3768e+06	1.05679e+06	44.89	2.15247e+06	2.2031e+06	35.37	2.268e+06	2.15116e+06	14.05	5.38742e+06	4.50554e+06	46.78	0.000564357	3.25	0.00413895	1.7871	307.204	524.2	8.7
M307T533	2.19735e+06	2.74684e+06	61.19	3.09151e+06	2754730	43.02	2.71597e+06	2.4497e+06	65.28	924755	831160	26.09	0.00746547	2.13	0.0258672	1.15617	307.122	533.3	8.9
M307T631	1.60555e+07	5.60936e+06	137.33	5.70067e+06	2.80097e+06	88.56	2.56558e+07	2.11643e+07	74.48	6.88664e+07	5.71884e+07	63.53	0.00137368	2.86	0.00782043	1.68681	307.254	631.5	10.5
M307T86	853569	1.01905e+06	44.05	1.9115e+06	1.78532e+06	61.4	616545	532752	35.82	261156	211163	67.29	9.61229e-05	4.02	0.00120113	1.61136	307.031	85.8	1.4
M308T372	6.72006e+07	2.22224e+07	122.05	4.08963e+07	2.01414e+07	140.81	5.80063e+07	4.97485e+07	78.8	2.57969e+08	1.92685e+08	55.51	0.00274204	2.56	0.0126625	1.40782	308.194	372.2	6.2
M308T434	159333	128084	40.27	229742	258675	52.19	270473	260110	14.33	649616	540767	46.02	0.0197978	1.7	0.0520841	1.7626	308.223	433.9	7.2
M309T247	482483	314149	63.19	953608	986050	31.69	210013	170826	47.64	173639	169913	13.07	1.5251e-06	5.82	6.9133e-05	1.61391	309.1	246.6	4.1
M309T268	740320	293047	105.6	581407	552751	49.63	486976	312870	66.56	2.67452e+06	1.65233e+06	84.32	0.00227399	2.64	0.0111063	1.2986	309.148	267.5	4.5
M309T450	6.12054e+06	5.27723e+06	27.23	7.64121e+06	6.87678e+06	58.78	1.04826e+07	1.04304e+07	23.82	2.672e+07	2.19533e+07	53.37	0.00816676	2.09	0.0275054	1.74163	309.207	450.2	7.5
M309T56	1.43062e+06	1.02359e+06	88.76	4.12541e+06	3.84573e+06	52.53	7.55484e+06	7.04759e+06	29.96	5.70781e+06	5.59121e+06	16.86	0.000321945	3.49	0.00282564	1.58155	309.118	55.9	0.9
M309T678	2.40766e+06	3.01685e+06	71.12	2.6594e+06	2.96274e+06	46.78	822913	549846	82.55	541475	540364	10.33	0.0079244	2.1	0.0269105	1.48914	309.27	678.5	11.3
M309T75_1	1.58118e+06	1.21655e+06	46.34	3.95158e+06	4.01181e+06	13.78	2.83215e+06	2.81466e+06	10.49	8.72011e+06	8.61301e+06	39.53	0.0020837	2.68	0.0104825	1.76618	309.1	74.7	1.2
M309T86	244906	221221	18.8	308713	260712	52.02	467247	476217	58.7	8.15471e+06	8.49307e+06	46.42	1.09441e-07	6.96	1.03764e-05	1.86764	309.046	85.9	1.4
M310T213	15628.6	17010.8	49.35	223194	94267	107.64	1.25922e+06	1.11604e+06	37.59	1.0411e+06	996699	22.24	9.12463e-05	4.04	0.00115785	2.03049	310.093	213.5	3.6
M310T251	54670	34764.8	71.56	44533.5	37142.4	68.04	78531.2	81766.8	25.06	153330	148384	29.13	0.000921685	3.04	0.00587299	1.71815	310.14	251.4	4.2
M310T43	136849	133132	99.35	138237	146370	54.81	389180	381917	47.61	1.08718e+06	1.04879e+06	24.5	0.00410819	2.39	0.0168265	1.81253	310.023	43.2	0.7
M310T47	3.53317e+06	252771	165.87	219149	100845	115.6	4.81262e+06	4.36643e+06	59.19	1.11159e+07	9.51811e+06	63.76	0.00106203	2.97	0.00653031	1.67477	310.102	46.8	0.8
M311T344	2.83948e+06	2.7999e+06	9.91	2.36131e+06	2.27988e+06	16	2.82229e+06	2.74985e+06	10.82	3.57061e+06	3.12559e+06	26.25	0.00857123	2.07	0.0283815	1.23256	311.222	344.2	5.7
M311T465	5.19756e+06	6.11274e+06	35.64	4.13054e+06	4.35823e+06	38.22	1.89009e+06	1.89764e+06	17.89	2.2015e+06	2.30014e+06	28.48	0.00359024	2.44	0.0152603	1.56166	311.221	464.8	7.7
M311T56_1	2.45269e+06	2.22179e+06	41.44	2.57957e+06	2.7528e+06	22.51	5.97691e+06	4.64094e+06	72.64	4.28643e+06	4.39633e+06	12.6	0.0127756	1.89	0.0378264	1.30465	311.049	55.5	0.9
M312T206	251193	327862	71.29	728266	636895	75.24	399528	431619	38.74	44615.9	44327.3	16.15	0.000310725	3.51	0.00274843	1.30542	312.156	205.8	3.4
M312T264	3.17661e+06	4.0108e+06	64.72	2.46855e+06	1.70281e+06	89.14	836731	830388	24.36	1.28038e+06	1.10722e+06	43.59	0.0453715	1.34	0.0944119	1.09392	312.192	263.7	4.4
M312T292	181354	171101	20.52	894698	961350	32.92	286692	161625	80.36	170026	120909	76.37	0.000294745	3.53	0.00264602	1.00459	312.09	291.7	4.9
M312T377	2.47715e+06	2.66884e+06	50.88	1.38804e+06	1.53036e+06	28.88	2.26627e+06	2.1931e+06	7.48	3.07515e+06	3.16291e+06	16.81	0.0171754	1.77	0.0469496	1.19789	312.226	376.7	6.3
M312T391	2.96221e+07	3.9064e+07	71.99	1.72886e+07	1.48405e+07	85.55	2.73829e+06	2.39617e+06	42.74	3.13261e+06	3.21695e+06	45.61	0.0498904	1.3	0.101383	1.6314	312.226	391.5	6.5
M312T56	4.31995e+06	5.61973e+06	57.95	9.61408e+06	1.00717e+07	60.79	2.3358e+06	2.27369e+06	46.09	1.67556e+06	1.64029e+06	16.9	0.0234747	1.63	0.0586175	1.33849	312.111	56.2	0.9
M312T57	103858	107341	15.11	5.66207e+06	5.37936e+06	26.8	4.4273e+06	4.144e+06	24.85	5.01157e+06	4.8314e+06	36.46	8.81906e-13	12.05	2.26916e-09	1.52067	312.094	57	0.9
M312T690	1.91814e+07	1.95933e+07	7.02	1.60243e+07	1.59014e+07	25.22	2.23634e+07	2.08487e+07	27.43	2.56069e+07	2.2069e+07	30.33	0.0414209	1.38	0.0881951	1.16728	312.298	690	11.5
M313T229	673945	513525	49.56	963514	977168	23.56	633882	645658	31.11	157994	97219.7	95.8	0.000121613	3.92	0.00142204	1.56262	313.1	228.7	3.8
M313T250	2.06863e+06	1.0437e+06	98.78	2.00917e+06	1.03481e+06	91.75	3.82667e+06	4.2304e+06	42.01	7.41259e+06	8.24128e+06	22.58	0.0056139	2.25	0.0210897	1.62217	313.165	249.5	4.2
M313T340	2.02278e+08	1.95098e+08	31.27	8.59965e+07	8.34537e+07	39.78	2.42017e+08	1.45485e+08	92.04	5.19837e+08	4.62783e+08	49.06	0.00236348	2.63	0.0114373	1.2725	313.107	339.8	5.7
M313T482	4.61556e+06	5.39042e+06	30.27	3.49169e+06	3.55856e+06	22.34	2.39891e+06	2.49783e+06	20.04	2.23681e+06	2.30987e+06	41.21	0.024729	1.61	0.0609019	1.52349	313.238	482.3	8
M313T650	5.60659e+06	5.85528e+06	17.73	4.63127e+06	4.80465e+06	34.19	6.32994e+06	5.929e+06	26.59	8.32733e+06	7.35491e+06	35.14	0.0344092	1.46	0.0772706	1.23173	313.274	650.4	10.8
M313T88	1.9782e+06	2.43777e+06	46.04	2.72373e+06	2.5399e+06	48.47	957363	810636	41.53	824061	673726	47.68	0.00117968	2.93	0.00701387	1.55672	313.097	88.3	1.5
M314T260	2.74711e+06	3.02189e+06	19.04	890925	975653	39.63	775317	822479	22.71	767508	766362	7.67	0.000429725	3.37	0.00345836	1.49364	314.197	260.4	4.3
M314T340	7.46686e+07	6.1113e+07	36.2	8.46497e+07	9.41642e+07	52.67	5.94215e+07	6.00372e+07	22.45	1.46114e+07	8.14918e+06	106.29	0.00617208	2.21	0.0225937	1.38886	314.112	339.8	5.7
M314T45	236912	104107	107.15	778547	707818	55.42	91284.1	78747.3	52.38	143262	103882	71.51	0.000133873	3.87	0.00152077	1.02405	314.099	45.1	0.8
M315T239	1.66297e+06	1.47488e+06	69.7	3.16027e+06	3.04938e+06	29.88	7.98782e+06	3.8113e+06	93.52	1.14562e+07	8.27308e+06	80.23	0.00944649	2.02	0.0304655	1.64412	315.122	239.5	4
M315T253	1.16122e+08	9.35179e+07	42	1.51903e+08	1.55419e+08	26.99	9.73327e+07	1.09107e+08	34.56	1.93415e+07	8.17014e+06	124.82	0.0130178	1.89	0.0383529	1.63537	315.123	253.3	4.2
M315T257	1.3195e+06	1.34041e+06	36.71	1.0492e+06	992397	52.47	1.88242e+06	1.72103e+06	42.21	6.9173e+06	6.64375e+06	18.3	1.56378e-06	5.81	7.01719e-05	1.83014	315.051	257.5	4.3
M315T392	321743	430773	74.22	607477	636222	35.84	248981	199382	72.94	112963	69519.8	72.39	0.00649408	2.19	0.023412	1.24378	314.939	391.6	6.5
M315T419	42089.5	51774	64.44	73602.3	71222.6	55.43	793724	385349	115.72	1.7385e+06	1.1722e+06	128.79	0.0444456	1.35	0.0929047	1.38817	315.123	418.8	7
M315T466	2.74974e+06	2.86524e+06	26.37	1.25031e+06	1.21532e+06	48.31	549198	517233	59.37	708394	728964	12.02	0.00134551	2.87	0.00772683	1.42705	315.199	466.3	7.8
M315T47	2.53841e+06	3.13021e+06	41.25	3.56087e+06	3.28629e+06	40.18	1.18258e+06	1.15058e+06	16.36	1.10501e+06	1.05715e+06	10.52	6.44683e-05	4.19	0.000906182	1.65709	315.12	47	0.8
M315T509	1.33315e+06	1.57492e+06	37.39	670713	665940	55.78	872885	978274	44.86	380825	380952	12.74	0.0498813	1.3	0.101378	1.04938	315.196	509.5	8.5
M316T236	318218	346687	86.63	363390	301566	50.47	808531	814734	32.77	2.38592e+06	2.39044e+06	23.56	0.000650326	3.19	0.00459289	1.97687	316.059	236.4	3.9
M316T265	340548	344069	33.85	1.72592e+06	1.10499e+06	103.56	887314	634495	93.74	4.50661e+06	4.87758e+06	36.03	0.000109917	3.96	0.00132278	1.38956	316.155	264.5	4.4
M316T369	538633	484533	23.46	700001	639029	27.34	558229	541714	11.76	409521	388200	24.27	0.00536307	2.27	0.0204525	1.22887	316.09	368.9	6.1
M316T537	244296	172643	84.7	1.02318e+06	418063	130.15	3.13093e+06	2.01293e+06	93.49	2.72859e+06	2.38295e+06	72.12	0.0332671	1.48	0.0754304	1.36559	316.248	537.1	9
M316T86	211425	235167	21.29	344084	320220	47.52	399689	322901	47.36	933810	859695	35.56	0.00032167	3.49	0.00282491	1.80109	316.187	85.7	1.4
M317T136	1.89236e+06	1.94618e+06	11.28	3.64753e+06	3.94666e+06	29.8	1.91626e+06	1.78443e+06	25.43	1.6595e+06	1.8486e+06	33.34	0.00402136	2.4	0.0165628	1.01485	317.062	136.4	2.3
M317T222	9.53349e+06	8.5835e+06	23.17	1.23101e+07	12013043	43.74	1.45141e+07	1.49209e+07	15.38	3.79866e+06	3.63419e+06	52.88	3.25683e-05	4.49	0.000559696	1.27961	317.196	222.2	3.7
M317T253	881465	736833	36	834467	852579	42.07	1.64693e+06	1.71759e+06	22.75	3.83167e+06	2.94181e+06	85.96	0.000809402	3.09	0.00537838	1.72394	317.128	253.3	4.2
M317T267	1.01228e+06	193907	144.7	336491	103674	121.67	1.34415e+06	1.10821e+06	97.39	5.25375e+06	4.71124e+06	75.17	0.00273008	2.56	0.012627	1.51422	317.14	266.8	4.4
M317T268	1.85324e+06	1.86387e+06	1.32	3.42178e+06	2.96009e+06	38.19	2.52087e+06	2.69417e+06	31.12	5.22339e+06	5.5827e+06	27.48	0.00101873	2.99	0.00634607	1.37628	317.156	267.8	4.5
M317T278	1.78258e+06	1.4547e+06	59.29	1.262e+06	1.1239e+06	76.63	515597	259286	105.63	345482	344328	46.63	0.0172548	1.76	0.047124	1.55238	317.129	278.3	4.6
M317T299	396678	128415	119.23	490242	245427	101.73	556293	516919	63.82	2.12121e+06	2.01756e+06	16.76	0.00326654	2.49	0.0143349	1.71536	317.105	298.9	5
M317T300_1	6.30921e+06	6.16522e+06	51.96	1.13675e+07	1.03132e+07	38.82	9.43906e+06	8.79268e+06	31.93	3.60952e+06	3.51298e+06	19.05	0.000122089	3.91	0.00142534	1.10821	317.14	299.8	5
M317T310	649287	674080	7.82	535001	562423	32.17	595738	625042	18.16	288398	308232	26.54	0.000697517	3.16	0.00483086	1.46378	317.178	309.8	5.2
M317T314	1.13815e+06	1.11401e+06	34.27	2.16136e+06	2.18397e+06	42.17	1.15637e+06	1.01443e+06	57.74	555958	501378	71.38	0.00545415	2.26	0.020642	1.32598	316.907	313.7	5.2
M317T358	515607	532349	44.32	821347	792156	22.53	975587	790268	37.74	1.30974e+06	1.37959e+06	43.3	0.0296874	1.53	0.0693504	1.44258	317.103	358.1	6
M317T456	243976	220633	17.65	362840	302383	55.52	744996	529956	83.14	5.30373e+06	4.36873e+06	69.17	2.96399e-06	5.53	0.000108447	1.97655	317.26	456	7.6
M317T46	3.47394e+06	3.38612e+06	17.71	3.42496e+06	3.64847e+06	26.04	2.53278e+06	2.45381e+06	44.79	1.68822e+06	1.82852e+06	31.91	0.0198965	1.7	0.0522389	1.51302	317.099	46.5	0.8
M318T137	235511	225269	45.37	278929	265855	38.65	562090	589587	38.51	1.66435e+06	1.76416e+06	33.89	6.88287e-06	5.16	0.000185197	2.01661	318.065	136.6	2.3
M318T274	369546	407852	26.58	830956	779292	33.64	2.04439e+06	1.89144e+06	45.43	1.19056e+06	1.19385e+06	44.32	0.000580773	3.24	0.00422055	1.34228	318.154	274.2	4.6
M318T300	372118	71218.7	145.35	288358	291301	86.2	1.1736e+06	1.23776e+06	23.05	1.67766e+06	1.73471e+06	29.36	0.0256119	1.59	0.0623695	1.72966	318.142	299.8	5
M318T474	937672	242616	140.02	539699	424573	79.55	1.57351e+06	1.18315e+06	56.13	2.08741e+06	2.05779e+06	28.12	0.0383287	1.42	0.0833687	1.55797	318.215	473.9	7.9
M319T137	125417	128855	36.13	153143	144835	44.57	162951	135844	55.83	408979	365093	50.01	0.00624111	2.2	0.022756	1.45459	319.06	136.7	2.3
M319T235	332879	337466	26.91	658484	664158	23.08	272289	255847	28.16	209832	179753	47.45	4.86963e-05	4.31	0.000741764	1.43796	319.086	235.4	3.9
M319T244	489599	520177	32.86	653795	691271	29.35	830568	870291	24.05	784272	758331	18.17	0.0438152	1.36	0.091926	1.28559	319.122	243.6	4.1
M319T449	9.48592e+06	9.77255e+06	72.01	6.58385e+06	7.06483e+06	47.25	1.33166e+07	1.52079e+07	38.55	1.25092e+06	580752	105	0.000188237	3.73	0.00193381	1.2462	319.194	449.3	7.5
M319T47	1.64011e+07	1.31335e+07	105.04	2.9386e+07	2.39317e+07	48.12	1.18787e+07	1.31482e+07	59.99	788105	781362	37.29	5.36043e-05	4.27	0.000788032	1.57055	319.115	47.4	0.8
M319T49	3.73224e+06	4.47462e+06	57.94	2.1294e+06	2.17468e+06	29.88	3.14845e+06	3.26574e+06	44.53	7.21067e+06	7.75246e+06	48.67	0.0132335	1.88	0.0388005	1.18701	319.06	49.4	0.8
M319T509	8.45344e+06	1.05215e+07	81.55	6.64868e+06	6.58875e+06	46.46	6.53165e+06	5.87355e+06	31.92	2.65372e+07	2.63859e+07	41.44	0.0137073	1.86	0.039747	1.41554	319.227	508.8	8.5
M319T56_2	908999	985555	21.69	1.09596e+06	960201	45.29	1.42687e+06	1510365	40.43	3.0057e+06	3.6229e+06	37.07	0.00147101	2.83	0.00822839	1.69673	319.15	55.9	0.9
M319T656	1.97031e+06	2.06696e+06	16.72	1.89467e+06	1.82114e+06	30.11	2.65189e+06	2.57941e+06	37.99	5.22662e+06	4.95815e+06	18.52	1.8566e-05	4.73	0.000377595	1.85334	319.264	656.3	10.9
M319T75	1.19094e+06	1.04714e+06	23.17	1.60503e+06	1.17068e+06	61.88	5.72737e+06	6.11115e+06	48.62	3.17899e+06	3.75125e+06	36.94	0.000570119	3.24	0.00416571	1.37905	319.151	75	1.2
M320T54	1.13468e+06	1.30904e+06	26.99	2.68099e+06	2.76808e+06	27.7	859094	868749	48.42	285869	149943	117.67	3.5734e-06	5.45	0.000124268	1.74	320.034	53.6	0.9
M321T189	162949	181752	32.65	85948.9	94893.2	44.22	162531	150871	41.15	269787	265104	34.7	0.00195737	2.71	0.0100104	1.23271	321.043	189.2	3.2
M321T224_1	940234	951266	34.92	653789	712807	25.66	757756	684539	23.63	409471	461506	46.06	0.0162094	1.79	0.0449417	1.26101	321.109	224.3	3.7
M321T231_1	509848	471186	16.23	439009	422379	21.71	309821	301800	13	390693	380866	19.48	0.00417218	2.38	0.0169891	1.08532	321.007	230.8	3.8
M321T274	1.24941e+06	1.15343e+06	22.19	2.17066e+06	2.13048e+06	37.2	1.76007e+06	1.37012e+06	86.08	5.20546e+06	5.79027e+06	46.15	0.0298468	1.53	0.0696567	1.05948	321.169	273.6	4.6
M321T389	302428	300042	40.83	549723	541747	17.37	322780	241920	74.49	210043	220855	59.22	0.0123332	1.91	0.0368422	1.1405	321.08	388.7	6.5
M321T42	434367	359154	32.58	297559	326871	27.75	775837	673940	27.83	1.06956e+06	943021	36.73	8.73288e-06	5.06	0.000217511	1.78017	320.991	42.4	0.7
M321T50	6.17389e+06	5.85544e+06	58.53	3.77051e+06	3.77995e+06	70.52	2.58085e+06	2.7374e+06	53.24	365643	377432	24.1	4.22432e-05	4.37	0.000669066	1.85231	321.13	49.9	0.8
M321T510	3.33151e+06	3.14548e+06	36.54	3.81882e+06	3.64609e+06	25.75	2.63259e+06	2.78892e+06	24.91	1.90148e+06	1.84879e+06	15.54	0.00335948	2.47	0.0146079	1.56272	321.209	510.3	8.5
M322T48_2	2.43817e+06	2.83868e+06	32.06	1.16918e+07	1.17204e+07	42.55	5.38898e+06	4.98611e+06	68.53	1.48942e+07	1.55487e+07	21.14	0.00012541	3.9	0.00144693	1.17668	322.114	48	0.8
M323T223	136776	148607	20.32	90301.3	108338	56.76	75284.5	74135.1	36.31	62784.1	67145	52.32	0.0293065	1.53	0.0687471	1.03649	323.04	223.4	3.7
M323T224	389841	343949	39.59	483732	417292	35.91	286979	316527	25.7	236677	228969	38.14	0.0155186	1.81	0.0435685	1.33882	323.161	224.1	3.7
M323T243	1.59818e+06	1.69622e+06	38.94	1.73637e+06	1.73248e+06	31.89	1.6584e+06	1.32439e+06	55.82	305615	285155	34.94	6.16614e-06	5.21	0.000172183	1.68623	323.096	243.2	4.1
M323T407	5.73467e+06	6.08705e+06	36.34	5.60901e+06	5.90432e+06	53.18	7.54309e+06	6.52783e+06	49.94	1.24109e+07	1.25969e+07	19.83	0.0136198	1.87	0.0395714	1.45381	323.222	407.1	6.8
M323T44	32172.3	25098.4	65.61	39281.2	25003.2	84.65	136048	123756	32.49	1.1225e+06	1.00033e+06	65.36	7.14683e-08	7.15	7.58129e-06	2.09824	323.044	44	0.7
M323T45	2.57771e+06	2.69639e+06	10.39	3.59661e+06	3.87252e+06	33.1	5.10891e+06	4.70883e+06	24.27	6.18611e+06	6.21945e+06	39.61	0.0101353	1.99	0.0321109	1.6366	323.08	45.5	0.8
M323T52	2.256e+06	1.91993e+06	33.18	6.16506e+06	6.13997e+06	27.9	2.22478e+06	1.90161e+06	25.44	1.78067e+06	1.72286e+06	21.81	2.51809e-06	5.6	9.784e-05	1.19195	323.146	52	0.9
M323T566	5.87154e+06	5.19289e+06	47.56	7.43991e+06	7.73863e+06	38.1	6.71785e+06	6.49069e+06	39.67	2.79198e+06	2.55281e+06	72.36	0.0235846	1.63	0.0588418	1.12173	323.258	566.2	9.4
M324T278	1.0516e+06	1.10856e+06	48.32	464455	397941	95.85	1.04663e+06	1.10289e+06	24.52	2.28391e+06	2.14083e+06	29.35	0.0229119	1.64	0.0576764	1.01281	324	277.8	4.6
M324T44	259607	41325.8	154.67	478395	494234	24.79	696761	724995	55.09	1.81918e+06	1.81567e+06	28.14	0.00155807	2.81	0.00857551	1.74544	324.038	43.6	0.7
M324T46	263971	257386	6.08	350531	266179	75.02	313765	357550	53.45	804073	793465	17.4	4.46553e-06	5.35	0.00014314	1.27928	324.095	46.5	0.8
M324T51	271009	76648.7	130.98	311408	181851	104.85	1.57417e+06	1.26696e+06	63.28	1.23207e+07	1.35353e+07	42.42	1.52435e-06	5.82	6.9133e-05	2.08054	324.129	51.3	0.9
M325T256	1.63956e+06	1.54223e+06	26.12	1.2917e+06	1.14658e+06	34.56	1.46458e+06	1.46142e+06	6.1	2.41682e+06	2.46357e+06	19.17	0.000598808	3.22	0.00431906	1.33199	325.166	256.3	4.3
M325T278	168997	156448	53.88	353920	335120	44.4	716366	705396	80.28	1.0314e+06	1.08064e+06	20.39	0.00212945	2.67	0.010622	1.79949	325.086	277.5	4.6
M325T46	2.88818e+06	2.48185e+06	31.83	1.79352e+06	1.85297e+06	40.61	5.1e+06	3.63705e+06	78.34	5.68931e+06	3.49446e+06	96.86	0.0425531	1.37	0.0899563	1.06123	325.077	46	0.8
M325T573	2.23885e+06	2.32167e+06	12.05	4.49268e+06	4.66881e+06	27.56	4.88466e+06	4.99021e+06	38.21	1.30202e+07	9.21133e+06	62.1	0.000368113	3.43	0.00309631	1.79219	325.217	572.8	9.5
M325T598	8.99457e+06	7.34513e+06	57.64	9.22535e+06	9.00491e+06	35.61	8.86721e+06	8.94983e+06	39.66	3.21394e+06	1.92987e+06	76.41	0.00237336	2.62	0.0114646	1.37327	325.31	598.2	10
M325T86	6.49621e+06	4.79212e+06	61.16	926252	991545	40.56	1.18397e+06	1.06153e+06	30.13	32672.8	24263.5	76.87	1.82884e-10	9.74	1.06376e-07	2.0073	325.16	85.6	1.4
M326T168	154935	151863	39.28	145085	131506	23.69	290412	283595	18.94	1.05918e+06	1.02848e+06	28.08	1.41262e-09	8.85	4.41179e-07	2.08469	326.111	167.9	2.8
M326T308	5.55465e+06	6.65882e+06	58.08	2.93757e+06	1.85235e+06	82.09	4.07838e+06	4.29042e+06	29.98	8.58302e+06	7.88306e+06	32.1	0.00507564	2.29	0.0196174	1.12415	326.205	308.2	5.1
M326T561_1	1.51411e+07	1.32572e+07	76.49	1.49022e+07	1.33742e+07	56.05	2.29746e+06	1.97428e+06	31.33	1.98124e+06	2.21242e+06	33.96	1.73951e-05	4.76	0.00036024	1.87726	326.242	561	9.3
M327T231	596376	589005	63.53	232379	197167	78.01	121900	132650	39.7	54067	35257.4	60.85	0.00174781	2.76	0.00929373	1.80765	327.108	231.3	3.9
M327T242	233315	202881	26.26	70766.3	64871	39.6	52403.5	48531.6	25.08	944782	1.05303e+06	31.98	1.59601e-10	9.8	1.06376e-07	1.15178	327.087	242.1	4
M327T262	577956	589448	25.74	1.73506e+06	1.58259e+06	56.02	921138	938349	29.87	386004	377641	13.78	5.65467e-05	4.25	0.00082146	1.09583	327.09	262.2	4.4
M327T281	4.20669e+06	3.79144e+06	34.4	1.00717e+07	9.63459e+06	54.93	6.70821e+06	5.57817e+06	79.12	1.4748e+06	1.25017e+06	42.21	0.00083146	3.08	0.00546584	1.35808	327.18	280.8	4.7
M327T288	687151	590506	26.48	1.09065e+06	1.10235e+06	24.86	609845	581102	31.73	380284	399527	41.65	0.000360348	3.44	0.00306067	1.52832	327.087	287.5	4.8
M327T34	235402	223714	84.05	755519	774150	45.15	399177	381136	29.39	90818.8	68347.7	70.45	0.00528497	2.28	0.020225	1.08333	326.928	33.8	0.6
M327T344_1	8.20929e+07	3.10408e+07	114.64	4.79632e+07	4.68594e+07	26.74	4.73933e+07	3.98732e+07	52.31	1.67763e+07	1.86133e+07	23.39	0.00260866	2.58	0.012211	1.5038	327.216	344.2	5.7
M327T382	1.0518e+07	1.22477e+07	69.42	1.19883e+07	1.28885e+07	46.06	5.08804e+06	4.09304e+06	67.31	3.06099e+06	1.98239e+06	61.89	0.0304731	1.52	0.0705932	1.35203	327.216	381.8	6.4
M327T56_2	2.0837e+06	2.65698e+06	48.63	1.75047e+06	1.70023e+06	16.86	2.0777e+06	1.84802e+06	23.22	3.18834e+06	3.26487e+06	27.48	0.0394277	1.4	0.0850538	1.35169	327.117	55.6	0.9
M327T596_1	6.96706e+08	7.96538e+08	28.36	3.5226e+08	3.16279e+08	34.23	3.26435e+08	3.20069e+08	18.04	4.26681e+09	3.77023e+09	30.89	1.75146e-11	10.76	1.98656e-08	1.4976	327.232	595.6	9.9
M327T596_2	3.93594e+08	3.92813e+08	14.21	3.83893e+08	3.82903e+08	16.82	4.04162e+08	3.95119e+08	13.85	8.25328e+08	7.97864e+08	27.1	1.31636e-05	4.88	0.000291437	1.67874	327.244	595.7	9.9
M328T304	483411	497320	13.61	740529	675568	76.58	1.56183e+06	1.57916e+06	27.78	1.59265e+06	1.68581e+06	48.47	0.000291022	3.54	0.00262454	1.3533	328.249	303.9	5.1
M328T383	2.52967e+06	3.07129e+06	86.61	1.07988e+06	1.21568e+06	51.02	1.14853e+06	951168	60.32	216600	178281	80.43	0.0417683	1.38	0.0887297	1.13486	328.126	383.5	6.4
M328T433_2	4.98179e+06	4.89045e+06	10.54	4.6846e+06	4.49519e+06	20.12	4.99357e+06	4.80533e+06	19.37	1.02808e+07	9.9387e+06	31.17	7.82174e-05	4.11	0.00103809	1.57796	328.259	433.5	7.2
M328T47	1.39586e+07	1.35913e+07	65.69	4.98166e+06	4.33503e+06	76.33	2.2661e+06	2.59109e+06	52.87	957160	666647	74.05	0.000664538	3.18	0.00465935	1.87287	328.061	47.3	0.8
M328T51	3.75448e+06	4.35799e+06	85.99	1.6453e+07	1.69607e+07	33.46	5.45907e+06	5.53713e+06	59.66	770995	364944	148.32	5.48217e-05	4.26	0.000803275	1.2647	327.967	51.2	0.9
M328T596	4.17024e+08	3.0447e+08	70.13	1.95471e+08	2.03764e+08	61.59	2.73755e+08	2.6497e+08	70	8.97658e+08	8.70503e+08	12.17	0.00778835	2.11	0.0266016	1.1029	328.236	595.6	9.9
M329T233	179545	164313	21.28	126243	116678	37.2	184141	186628	28.12	414767	349991	77.71	0.0319495	1.5	0.0732958	1.16781	329.127	232.5	3.9
M329T282	5.40342e+06	5.74262e+06	18.8	4.38409e+06	4.03179e+06	18.28	4.40466e+06	4.11863e+06	26.19	3.47387e+06	3.40861e+06	19.38	0.035445	1.45	0.0789361	1.38948	329.197	282.2	4.7
M329T300	5.56457e+06	4.46044e+06	39.52	1.26919e+07	1.19106e+07	29.57	6.31725e+06	5.04299e+06	58.24	2.3486e+06	2.47259e+06	13.7	4.73925e-06	5.32	0.000148051	1.5268	329.104	299.6	5
M329T325_2	4.65918e+07	4.6886e+07	50.72	8.71566e+07	9.25145e+07	42.71	3.25999e+07	2.14083e+07	70.98	1.21815e+07	5.3083e+06	145.65	0.000315737	3.5	0.00278275	1.6284	329.244	325	5.4
M329T348	1.92446e+06	2078345	16.8	645771	329875	100.63	636689	599247	47.58	392241	371738	33.12	5.01904e-05	4.3	0.000754391	1.07835	329.176	348.1	5.8
M329T367	1.3039e+06	1.28945e+06	10.55	701514	668752	38.14	1.92879e+06	1.0813e+06	130.46	4.69049e+06	6.40232e+06	61.87	0.0148639	1.83	0.0421395	1.19608	329.139	367.1	6.1
M329T596	3.80181e+07	3.87914e+07	6.62	3.66969e+07	3.50451e+07	23.3	3.90428e+07	3.59198e+07	22.08	8.48267e+07	7.94931e+07	30.55	4.33263e-05	4.36	0.0006818	1.62129	329.238	595.6	9.9
M330T243	499788	519771	18.96	352509	352918	20.42	380837	355026	32.22	287942	280722	27.8	0.0407475	1.39	0.0871009	1.27373	330.156	242.7	4
M330T330	3.47327e+06	2.4863e+06	84.18	1.89927e+06	1.84256e+06	19.09	1.41304e+06	1.31569e+06	33.96	802984	879353	33.47	0.0018176	2.74	0.00956477	1.78108	330.112	330.1	5.5
M330T48	482748	339248	82.42	1.24647e+06	1.15616e+06	50.51	2.81121e+06	1.31984e+06	140.05	2.78141e+06	2.5571e+06	48.99	0.0448561	1.35	0.0935772	1.0417	330.077	47.7	0.8
M330T515	4.48761e+07	5.22365e+07	46.41	1.07535e+08	9.82335e+07	48.66	2.5656e+08	2.43761e+08	77.53	2.14623e+08	1.89455e+08	40.25	0.0168064	1.77	0.0461471	1.49238	330.273	515.3	8.6
M330T56_2	601618	578308	64.69	209925	198689	47.72	986607	911446	63.69	1.70464e+06	1.48976e+06	52.37	0.000626657	3.2	0.00446596	1.46123	330.12	55.7	0.9
M330T626	2.846e+07	1.20556e+07	115.55	1.56571e+07	8.28326e+06	115	3.08799e+07	2.50253e+07	81.73	1.09068e+08	1.06462e+08	27.23	0.00265724	2.58	0.0123814	1.50656	330.252	625.5	10.4
M330T91	3.88353e+06	3.78688e+06	4.67	5.78794e+06	5.56462e+06	23.45	4.55051e+07	5.44419e+07	42.78	3.94529e+07	3.8605e+07	48.92	7.45725e-07	6.13	4.05746e-05	1.93668	330.106	91.4	1.5
M331T132	5.60168e+06	4.91629e+06	48.88	2.18713e+07	2.00845e+07	39.74	7.90812e+06	6.68824e+06	37.18	4.76365e+06	4.80166e+06	56.67	0.000100976	4	0.00123662	1.02198	331.12	131.7	2.2
M331T245	1.59104e+07	1.75252e+07	27.55	1.68419e+07	1.63777e+07	58.6	1.4395e+07	1.08892e+07	71.53	5.34625e+06	5.7661e+06	27.74	0.0233687	1.63	0.0584119	1.44601	331.118	244.9	4.1
M331T255	599663	746844	45.96	457037	474088	27.8	346322	290971	61.36	264187	256434	11.71	0.0412788	1.38	0.0879433	1.43664	331.107	254.7	4.2
M331T257_2	287457	316030	32.5	2.3445e+06	1.54538e+06	61.12	842437	904977	53.28	174751	164976	22.14	6.94815e-07	6.16	3.86606e-05	1.08908	331.131	256.7	4.3
M331T268	239632	251129	21.25	1.21625e+06	1.23704e+06	38.05	265367	263242	13.75	191587	194920	9.99	8.54471e-08	7.07	8.62957e-06	1.14602	331.123	267.5	4.5
M331T366	2.79484e+06	2.5088e+06	78.29	5.42738e+06	4.11222e+06	108.19	854301	435758	120.09	395557	323916	59.51	0.00398399	2.4	0.0164641	1.57139	331.248	366.1	6.1
M331T416	679699	524157	89.25	361203	378698	22.75	262764	248283	39.11	146473	159050	44.59	0.0122829	1.91	0.0367499	1.58008	331.142	416	6.9
M331T46	2.48412e+06	2.2323e+06	37.58	805391	735963	22.89	888450	899961	27.17	595944	536841	33.79	2.3493e-05	4.63	0.000446857	1.70341	331.15	46.5	0.8
M331T515	2.3564e+06	1.90789e+06	71.27	7.97826e+06	9.09298e+06	39.02	3.0892e+07	2.29497e+07	95.55	3.20778e+07	2.28674e+07	86.72	0.0309148	1.51	0.0713475	1.58455	331.276	514.8	8.6
M331T557	177765	114888	89.22	780621	669716	93.54	1.73556e+06	1.68365e+06	68.12	2.57187e+06	2.2462e+06	44.2	0.00579675	2.24	0.0216223	1.67558	331.267	557	9.3
M331T80	4.82579e+06	4.6858e+06	55.21	8.78715e+06	7.8228e+06	54.75	3.71403e+06	3.44217e+06	65.46	1.67623e+06	1.78594e+06	25.28	0.0253372	1.6	0.0619139	1.20658	331.176	80	1.3
M332T237	615819	365108	97.88	226418	185129	61.25	2.047e+06	2.07393e+06	17.04	1.76949e+06	1.95424e+06	45.98	1.87846e-05	4.73	0.000380989	1.51762	332.162	237.2	4
M332T267	1.02142e+06	974997	55.74	1.53467e+06	1.16517e+06	81.39	822133	656005	57.52	342207	358960	21.74	0.0405244	1.39	0.0867623	1.26497	332.123	267.2	4.5
M332T306	1.40013e+06	821703	108.91	947812	608488	126.37	2.37958e+06	1.66758e+06	60.83	6.41151e+06	5.21032e+06	60.11	0.0225337	1.65	0.05698	1.41405	332.153	305.7	5.1
M332T374	298317	302754	57.41	371329	287928	69.16	902401	912348	41.09	713248	695847	16.04	0.00951959	2.02	0.0306343	1.40251	332.041	373.6	6.2
M332T56_1	117476	90090.6	72.52	420977	408717	33.42	487809	322197	121.26	5.42825e+06	5.65541e+06	37.21	4.71839e-07	6.33	2.98232e-05	1.8936	332.015	55.6	0.9
M333T137	81912	50620.9	85.07	54710.7	52590.4	38.59	151223	137824	25.46	323495	351944	31.51	1.13344e-05	4.95	0.000259513	1.91837	333.04	136.6	2.3
M333T245	592608	503967	36.57	79587.7	86436.7	22.7	85286.5	85866.5	24.86	33764.1	32479.7	18.74	1.87574e-10	9.73	1.06376e-07	2.01703	333.064	244.9	4.1
M333T273	1.29754e+06	1.45077e+06	60.64	789214	472558	131.14	107444	68105.3	96.84	297729	309291	41.66	0.000967867	3.01	0.00611448	1.19966	333.148	272.8	4.5
M333T284	1.53837e+06	1.3868e+06	34.7	287692	329419	37.39	306354	273069	24.01	287632	287456	11.3	6.53683e-06	5.18	0.0001779	1.33111	333.147	283.9	4.7
M333T285	425003	523018	63.39	190946	187854	14.87	1.09296e+06	1.01376e+06	47.59	1.29325e+06	665518	95.34	0.0041404	2.38	0.0169161	1.40658	333.184	285.3	4.8
M333T47	1.16036e+07	1.12945e+07	60.3	2.22013e+07	1.83684e+07	61.11	1.01335e+07	9.08653e+06	39.17	1.69691e+06	932697	81.64	1.00616e-05	5	0.000238903	1.67041	333.131	47.5	0.8
M333T492	2.35242e+06	2.41183e+06	37.2	1.3455e+06	1.28634e+06	45.5	625981	580795	51.44	777842	686800	44.69	0.00308484	2.51	0.0137763	1.50075	333.2	491.9	8.2
M333T52_1	6.91325e+06	7.98336e+06	60.46	5.80744e+07	5.85108e+07	57.68	8.01419e+07	7.03634e+07	32.05	5.33243e+07	5.04126e+07	20.73	0.010344	1.99	0.0326181	1.43183	332.92	52.3	0.9
M333T561	6.33806e+06	6.76444e+06	74.34	6.30484e+06	4.43795e+06	93.12	648245	371216	127.29	1.29511e+06	61135.7	159.04	0.0174836	1.76	0.0475987	1.5502	333.219	561	9.3
M333T646	4.73825e+06	4.79747e+06	61.55	7.23819e+06	6.0901e+06	47.95	4.75285e+06	4.79488e+06	9.25	1.24485e+07	9.87956e+06	62.26	0.0110927	1.95	0.0342422	1.17452	333.27	645.8	10.8
M333T684	2.2331e+06	1.94546e+06	23.23	5.96447e+06	3.83596e+06	118.01	1.87714e+07	1.87687e+07	52.34	2.46117e+07	2.08252e+07	48.47	1.38012e-05	4.86	0.000302375	1.4927	333.279	683.9	11.4
M333T75	1.26832e+06	1.30027e+06	34.13	987186	1.13714e+06	42.07	214252	153446	82.76	77466.3	73727.7	20.15	1.12804e-07	6.95	1.05942e-05	2.13591	333.1	74.7	1.2
M333T85	8.88634e+06	4.16374e+06	93.6	4.89239e+06	4.43341e+06	61.41	3.56201e+06	3.31069e+06	45.96	2.07294e+06	1.96928e+06	36.35	0.032887	1.48	0.0748447	1.43975	333.191	84.6	1.4
M334T272	1.67178e+06	1.57369e+06	36.47	929048	945197	40.72	406706	386232	54.05	506274	418567	46.79	0.00182318	2.74	0.00957352	1.54061	334.177	271.7	4.5
M334T302	611232	609652	35.69	473057	504419	17.8	605833	632141	24.54	193952	183379	40.38	1.89162e-05	4.72	0.000381898	1.49973	334.103	302.4	5
M334T383	6.41924e+07	6.21124e+07	10.56	4.29658e+07	4.18831e+07	20.48	8.16205e+07	8.36069e+07	24.29	1.2026e+07	841126	157.87	0.00199918	2.7	0.0101438	1.35413	334.093	383.5	6.4
M334T384	1.42006e+07	1.34794e+07	26.9	5.50497e+06	4.22447e+06	71.8	3.97948e+06	2.36611e+06	94.88	2.07789e+06	1.61367e+06	91.04	0.0182952	1.74	0.049137	1.52356	334.104	383.6	6.4
M334T52_1	2.32907e+06	617622	142.5	730416	582089	57.33	972298	937061	44.18	3.00877e+06	2.84515e+06	47.02	0.0176907	1.75	0.0478722	1.21656	333.925	52.3	0.9
M334T52_2	580790	355544	100.21	384202	353380	53.09	1.0836e+06	982097	28.56	2.3065e+06	2.52566e+06	29.97	0.00491503	2.31	0.0191472	1.85657	333.992	52.3	0.9
M335T257	875463	900583	31.83	513492	497375	45.17	217838	216101	49.46	227828	227450	53.39	0.00251509	2.6	0.0118824	1.67906	335.208	257.2	4.3
M335T273	6.62194e+06	5.71513e+06	24.47	4.12872e+06	4.619e+06	41.19	2.64695e+06	2.80824e+06	33.89	1.94605e+06	1.39124e+06	81.46	0.0104015	1.98	0.032742	1.63289	335.186	273.5	4.6
M335T286	429675	430467	43.31	441719	419330	51.36	465340	423005	59.46	1.02528e+06	986261	37.05	0.023534	1.63	0.0587453	1.22399	335.002	286.3	4.8
M335T383_1	2.24206e+07	1.88409e+07	60.8	1.53022e+07	1.7346e+07	36.13	3.63335e+07	3.43122e+07	55.35	7.44968e+07	6.9517e+07	68.29	0.00655166	2.18	0.0235505	1.4846	335.086	383.5	6.4
M335T456	1.2912e+06	952927	89.77	7.20396e+06	6.45898e+06	39.07	6.26156e+06	5.88558e+06	21.59	5.76914e+06	5.03126e+06	40.45	8.61707e-05	4.06	0.00111455	1.15377	335.223	456.2	7.6
M335T457	3.81996e+06	2.94985e+06	42.38	546977	504209	44.97	609939	646782	37.47	302166	269335	54.46	1.08849e-05	4.96	0.000252752	1.7416	335.092	457	7.6
M335T47	1.47155e+06	1.45363e+06	26.77	1.46411e+06	1.42329e+06	44.42	1.28904e+06	759955	104.22	465031	452056	55.45	0.0098643	2.01	0.0314213	1.5119	335.092	47.1	0.8
M335T52	2.6808e+07	2.0834e+07	46.23	2.88989e+06	2.95534e+06	42.13	1.09943e+06	1.10499e+06	61.72	460899	328313	83.61	4.95077e-07	6.31	3.05125e-05	2.11334	334.919	52.3	0.9
M335T56_2	2.54646e+07	2.31819e+07	40.67	3.76455e+06	3.26499e+06	39.99	4.27382e+06	4.35413e+06	48.42	2.20367e+06	2.11958e+06	14.2	1.28612e-06	5.89	6.17715e-05	1.776	335.061	55.9	0.9
M336T223	885365	817065	24.57	618109	628617	16.44	817184	822599	24.46	262808	283492	38.14	1.07963e-05	4.97	0.000251488	1.5602	336.157	222.9	3.7
M336T383	4.62409e+06	3.79364e+06	37.76	9.78702e+06	7.36743e+06	53.01	2.83565e+06	1.91608e+06	66	2.33231e+06	2.15547e+06	55.22	0.00126422	2.9	0.00737085	1.36474	336.088	383.5	6.4
M336T390	1.1636e+06	1.02356e+06	47.4	249434	232639	37.05	308614	300290	14.32	174074	172339	41.68	9.47401e-06	5.02	0.000229251	1.6552	336.144	390.2	6.5
M336T43	24923.1	11021.7	119.34	42866.4	43060.4	47.86	200982	58636.1	147.86	2.75689e+06	2.32196e+06	97.86	0.000187262	3.73	0.00192927	1.87233	336.038	42.8	0.7
M336T46	3.68656e+06	2.99659e+06	53.36	1.36936e+06	1.52023e+06	64.76	667032	699177	22.65	294521	302650	15.96	0.000521037	3.28	0.00392497	1.79128	336.073	46.2	0.8
M336T505	983190	1.0736e+06	26.35	1.83812e+06	1.6562e+06	30.09	1.7253e+06	1.80776e+06	26.46	3.0543e+06	3.01245e+06	16.84	4.86028e-05	4.31	0.000741764	1.82883	336.22	504.5	8.4
M337T260_1	157627	142325	34.63	196884	205467	41.71	79758.9	67541.9	59.17	62528	60916.3	30.26	0.00238629	2.62	0.0115024	1.56897	337.119	260.4	4.3
M337T260_2	871720	832013	28.99	958120	791438	63.5	1.96221e+06	1.91451e+06	8.66	2.89597e+06	2.5932e+06	63.82	0.0117695	1.93	0.0357262	1.55804	337.178	260.3	4.3
M337T261	7.95746e+06	8.13375e+06	28.83	5.00044e+06	5.54614e+06	43.85	7.3746e+06	6.7678e+06	22.93	2.26622e+06	2.24195e+06	37.1	0.00196783	2.71	0.0100261	1.18261	337.165	261.4	4.4
M337T279	2.69125e+06	2.69298e+06	13.44	2.82711e+06	2.5233e+06	42.66	3.57949e+06	3.24012e+06	42.05	5.45428e+06	5.78719e+06	36.71	0.0422294	1.37	0.0894131	1.35601	337.039	278.6	4.6
M337T283	1.55924e+06	1.52135e+06	50.43	1.86727e+06	2.14382e+06	55.59	340361	261546	98.7	127535	84091.5	131.32	0.00366157	2.44	0.0154798	1.67639	337.214	283.3	4.7
M337T294	157007	140485	78.33	591593	605710	25.94	1.04338e+06	996621	22.63	1.08227e+06	893141	39.91	0.0120854	1.92	0.0363153	1.81755	337.132	293.7	4.9
M337T341	207463	211580	11.74	721381	691033	64.37	1.35232e+06	1.22259e+06	44.5	2.56057e+06	2.36742e+06	56.54	0.000229169	3.64	0.00220599	1.93707	337.121	340.7	5.7
M337T384	1.48571e+06	1.56013e+06	22.48	818695	762150	69.48	455906	338828	71.26	266445	251006	39.94	0.0262119	1.58	0.0634952	1.50325	337.093	383.5	6.4
M337T460_2	275109	269778	23.75	271935	238820	44.82	341672	272100	48.28	670552	570831	58.19	0.033246	1.48	0.0754056	1.32684	337.258	460	7.7
M337T494	2.80209e+06	2.61115e+06	12.99	4.94253e+06	4.54348e+06	58.47	5.78687e+06	5.76764e+06	30.59	1.2806e+07	1.20754e+07	32.61	0.000483631	3.32	0.00374928	1.84674	337.204	494.5	8.2
M338T278	18217.4	11853	70.6	271554	117900	105.98	641215	203585	125.26	387641	324489	95.32	0.045797	1.34	0.0950291	1.08191	338.103	278.3	4.6
M339T201	141653	163647	37.82	325505	350530	41.7	240323	211760	31.45	602122	582720	21.21	8.47252e-05	4.07	0.00110165	1.65994	339.093	201	3.4
M339T251_2	3.45332e+06	3.51736e+06	40.23	5.85866e+06	5727143	51.76	1.34441e+06	1.15798e+06	37.99	1.00664e+06	970378	30.54	4.86714e-05	4.31	0.000741764	1.74262	339.18	251.3	4.2
M339T284	5.34494e+06	4.83995e+06	36.63	2.28116e+06	2.32207e+06	38.44	1.32143e+06	1.27161e+06	24.55	1.90872e+06	1.13082e+06	73.09	0.00414466	2.38	0.0169247	1.35163	339.194	284.1	4.7
M339T287	6.54822e+06	7.9219e+06	72.77	9.4853e+06	9.68261e+06	26.4	6.72599e+06	7.38922e+06	41.82	1.94921e+06	1.00806e+06	88.57	0.0149542	1.83	0.0423204	1.32395	339.18	286.7	4.8
M339T477_1	417911	205605	88.91	345532	205257	109.39	632901	604264	62.92	900761	1.03344e+06	37.14	0.0486716	1.31	0.0995234	1.24874	339.181	476.5	7.9
M339T477_2	4.37738e+06	3.21782e+06	55.39	7.34064e+06	7.61385e+06	29.65	3.96839e+06	3.95688e+06	35.62	2.98856e+06	2.91943e+06	23.82	0.00460343	2.34	0.018258	1.14332	339.2	477.3	8
M339T488	1.90825e+07	1.85245e+07	10.72	2.47346e+07	2.32589e+07	41.74	7.56954e+07	6.16764e+07	38.93	9.50953e+07	8.79237e+07	33.75	2.59387e-06	5.59	9.98605e-05	2.02246	339.2	488	8.1
M339T607_2	1.36662e+08	1.79955e+08	59.32	6.382e+07	5.12617e+07	77.49	2.50746e+07	2.41765e+07	25.06	3.44479e+07	3.26515e+07	21.73	0.00527401	2.28	0.0201935	1.374	339.243	606.9	10.1
M339T608	4.23405e+07	4.1165e+07	46.55	2.4682e+07	24784013	54.42	1.34821e+07	1.25128e+07	52.5	1.45306e+07	1.54584e+07	27.7	0.0197737	1.7	0.0520669	1.36176	339.207	608.4	10.1
M340T254_2	1.48489e+06	1.45555e+06	43.11	2.34777e+06	2.44441e+06	35.52	1.0097e+06	933157	32.67	525990	497190	31.11	1.64193e-05	4.78	0.000344385	1.75749	340.224	253.7	4.2
M340T255	1.45398e+07	1.79543e+07	69.92	7.33588e+06	3.88511e+06	110.6	1.75958e+06	1.78697e+06	21.56	3.19583e+06	2.4779e+06	58.05	0.0137406	1.86	0.0398045	1.23943	340.212	254.9	4.2
M340T272	265685	137727	117.97	176759	94722.3	101.03	1.44883e+06	1.54617e+06	28.31	4.4755e+06	4.68245e+06	39.21	8.28161e-07	6.08	4.39253e-05	2.03521	340.118	272	4.5
M341T264_2	1.52533e+07	1.19588e+07	52.22	1.84642e+07	1.76778e+07	33.9	1.34702e+07	1.18063e+07	34.74	6.78714e+06	6.32254e+06	27.31	0.000922675	3.03	0.00587299	1.53832	341.195	263.7	4.4
M341T270	2.9023e+06	2.82169e+06	32.89	3.44806e+06	3.45156e+06	34.12	1.92935e+06	2.04011e+06	48.04	1.52436e+06	1.33302e+06	46.31	0.0226232	1.65	0.0571394	1.39201	341.159	270.3	4.5
M341T277	4.42153e+06	4.87444e+06	38.65	1.03035e+07	3.41825e+06	177.51	5.2337e+06	5.84987e+06	40.35	2.18079e+07	2.16352e+07	38.13	0.00967986	2.01	0.0310147	1.38071	341.195	277.1	4.6
M341T299	4.70308e+07	5.28143e+07	42.63	4.11588e+07	3.91605e+07	51.49	2.01174e+07	1.86823e+07	20.68	2.51727e+07	2.6285e+07	27.07	0.0304973	1.52	0.070627	1.22138	341.196	299.5	5
M341T352	4.83639e+06	5.27139e+06	21.77	6.35108e+06	6.08993e+06	41.4	2.54229e+06	2.54246e+06	39.71	3.21793e+06	3.6459e+06	38.57	0.00787142	2.1	0.0267985	1.16688	341.233	351.8	5.9
M341T414	1.25673e+06	1.38408e+06	17.69	1.19845e+06	1.20056e+06	16.46	1.09484e+06	1.05155e+06	22.72	3.25519e+06	3.3248e+06	27.36	6.31583e-07	6.2	3.63777e-05	1.54327	341.232	414	6.9
M341T417	180078	194930	31.35	172751	160168	28.74	133447	132893	10.43	424478	330748	57.29	0.02732	1.56	0.0653595	1.16205	341.245	417.4	7
M341T484	246182	284402	57.07	312289	345708	26.16	433615	394909	31.04	695350	699612	24.72	0.0012988	2.89	0.00751304	1.83987	341.162	484.2	8.1
M341T50	2.59566e+07	3.02481e+07	67.85	1.57756e+07	1.11106e+07	60.67	5.43244e+07	3.93094e+07	88.73	7.09415e+07	6.82451e+07	54.89	0.0176309	1.75	0.0478248	1.39766	341.109	50.3	0.8
M341T504	6.93857e+06	7.16601e+06	12.21	4.88335e+06	5.42879e+06	28.75	3.15955e+06	3.01804e+06	27.82	3.47049e+06	3.49841e+06	13.82	0.00233979	2.63	0.0113525	1.56023	341.214	503.7	8.4
M341T505	1.08613e+07	1.03288e+07	37.45	7.51524e+06	8.04413e+06	25.76	2.67377e+06	2.51819e+06	27.04	985737	930778	30.41	1.47502e-09	8.83	4.4386e-07	2.23909	341.249	504.5	8.4
M341T568	4.62711e+06	2.90911e+06	86.94	7.61752e+06	8.01877e+06	21.92	3.07237e+06	2.91225e+06	30.76	2.8429e+06	3.03539e+06	30.78	0.00274693	2.56	0.0126758	1.12957	341.332	568.2	9.5
M341T631	1.97715e+07	2.58764e+07	64.51	2.23796e+07	2.16378e+07	44.92	1.01863e+07	9.97329e+06	33.19	4.74697e+06	1.56954e+06	121.82	0.0353447	1.45	0.0787509	1.58484	341.224	631.3	10.5
M342T55	186735	239239	56.18	3.11207e+06	3.13503e+06	89.59	1.94994e+06	985276	102.62	2.44097e+06	2.01462e+06	72.63	0.0162821	1.79	0.0450419	1.07411	342.019	55.4	0.9
M342T552	2.97639e+06	1.9296e+06	110.51	7.04493e+06	6.90416e+06	67.78	2.00849e+06	1.85449e+06	98.49	645667	344551	144.16	0.0181042	1.74	0.0487307	1.26084	342.263	552.2	9.2
M342T613	1.34282e+06	1.26742e+06	20.73	1298332	1.38282e+06	48.99	1.915e+06	2.08392e+06	51.56	3.5429e+06	3.3632e+06	31.31	0.0475297	1.32	0.097908	1.26755	342.144	613.3	10.2
M342T631	3.28123e+06	3.04017e+06	40.26	4.08443e+06	3.61998e+06	32.24	2.21133e+06	2.14206e+06	20.61	2.39226e+06	2.07366e+06	40.97	0.0103715	1.98	0.032677	1.20735	342.228	631.3	10.5
M343T264	2.57844e+08	1.5412e+08	73.89	5.61563e+07	4.6823e+07	100.46	2.07858e+08	2.06407e+08	37.93	5.84379e+08	5.98948e+08	33.81	0.00553599	2.26	0.0208821	1.21584	343.211	263.7	4.4
M343T305_2	9.48445e+06	9.60742e+06	7.13	6.03762e+06	6.21915e+06	17.56	6.64584e+06	6.26408e+06	21.66	5.05884e+06	4.8124e+06	15.79	0.000669443	3.17	0.00468564	1.52218	343.221	304.6	5.1
M343T383_2	4.21898e+06	2.41735e+06	117.14	2.95922e+06	2.50091e+06	78.81	2.63328e+06	1.68488e+06	85.04	9.7548e+06	9.14368e+06	47.57	0.0342385	1.47	0.0769838	1.10984	343.129	383.2	6.4
M343T451	1.25152e+07	9.44709e+06	63.78	1.28061e+07	1.28561e+07	45.61	1.09635e+07	1.08402e+07	20.55	3.52484e+07	2.37686e+07	76.71	0.0192925	1.71	0.0510989	1.207	343.267	450.8	7.5
M343T480	1.43273e+07	1.57755e+07	32.06	9.83084e+06	1.00213e+07	41.96	6.54362e+06	6.39689e+06	20.17	6.40331e+06	6.19363e+06	10.06	0.00666946	2.18	0.0238791	1.58381	343.227	480.5	8
M343T74	1.06152e+06	1.06297e+06	29.64	2.25794e+06	1.70459e+06	72.2	1.60182e+06	1.52882e+06	21.85	4.37626e+06	3.21149e+06	63.4	0.0146462	1.83	0.0416587	1.41829	343.114	74.4	1.2
M344T262	41252.3	36869.5	40.92	378601	353178	27.46	61169.6	58337.3	22.46	34827.4	34331.7	28.55	1.60392e-10	9.79	1.06376e-07	1.06764	344.135	261.8	4.4
M344T415	1.30478e+06	1.30714e+06	92.06	1.24417e+06	1.41731e+06	31.63	192847	92614.6	127.88	490732	53131.4	157.8	0.0384645	1.41	0.0835533	1.12774	344.288	415.4	6.9
M344T47_1	4.85406e+06	4.56129e+06	13.71	6.56384e+06	5.83096e+06	51.51	1.49667e+07	1.498e+07	12.19	1.2056e+07	1.08741e+07	38.5	3.38297e-05	4.47	0.000574015	1.4811	344.074	47.1	0.8
M344T47_2	2.42486e+06	1.9745e+06	33.72	1.90801e+06	2.01215e+06	16.63	2.21987e+06	2.04144e+06	26.61	729192	682797	47.41	4.13547e-05	4.38	0.000657793	1.59052	344.146	46.6	0.8
M345T228	380543	398352	35.46	389280	404658	33.56	208639	220733	42.99	107716	129467	58.41	0.00612575	2.21	0.0225049	1.55965	345.14	227.9	3.8
M345T280	1.39095e+06	1.37478e+06	11	1.23604e+06	1.22202e+06	40.11	1.6548e+06	1.83292e+06	30.5	2.95766e+06	3.01294e+06	28.19	0.00219325	2.66	0.0108541	1.54055	345.135	280.4	4.7
M345T429	3.77148e+06	3.0553e+06	40.75	4.01981e+06	4.50205e+06	24.21	4.27187e+06	4.23597e+06	26.23	1.83338e+06	1.64515e+06	41.63	0.00176247	2.75	0.00935787	1.29685	345.211	429.1	7.2
M345T457	3.01332e+06	3.21274e+06	39.77	925746	523415	100.47	978341	809820	76.18	289502	76167.3	139.21	0.00843567	2.07	0.0280607	1.44558	345.21	457.4	7.6
M346T227	53305.3	50180.8	19.79	145545	158471	30.6	337150	352114	53.85	1.64117e+06	1.70786e+06	89.2	0.000702194	3.15	0.00485868	1.54956	346.177	227.1	3.8
M346T244	42391.1	45265.9	67.45	42016.1	37247.7	76.8	73214.1	81795.8	38.9	153524	134232	48.16	0.00766991	2.12	0.0263659	1.56771	346.149	243.9	4.1
M346T258	1.37056e+06	1.49454e+06	93.99	276607	75174.2	160.47	6.98638e+06	9.69643e+06	77.97	2.33499e+07	2.2887e+07	17.56	0.00187459	2.73	0.00972775	1.50997	346.231	257.6	4.3
M346T299	402097	487113	59.98	542066	400230	83.15	227506	209694	27.49	124661	129275	41.71	0.00579291	2.24	0.0216189	1.51481	346.078	298.6	5
M346T308	1.39782e+06	1.37753e+06	11.63	1.91445e+06	2.0355e+06	19.44	2.77793e+06	2.74907e+06	13.94	2.91178e+06	2.92656e+06	9.45	3.78846e-06	5.42	0.000129307	2.02984	346.169	307.6	5.1
M346T519	65421.2	37005.1	85.08	61610.3	47616	76.1	404546	439411	46.85	4077874	4.14303e+06	55.06	3.70843e-08	7.43	4.73648e-06	2.11773	346.247	519.1	8.7
M347T188	4.74822e+06	4.85321e+06	43.05	609355	646976	34.75	601138	409323	96.47	514207	387078	81.25	0.000218626	3.66	0.00214181	1.53108	347.112	187.6	3.1
M347T228	2.39345e+06	2.42371e+06	27.74	2.70665e+06	2.25727e+06	42.24	1.27429e+06	791262	67.92	697452	683818	22.44	0.000614194	3.21	0.00440267	1.82594	347.112	228.4	3.8
M347T256	1.68057e+06	1.37048e+06	44.74	3.28334e+06	3.40273e+06	37.87	1.74063e+06	1.39272e+06	53.63	1.04187e+06	1115071	26.05	0.00147357	2.83	0.00823592	1.22824	347.186	255.7	4.3
M347T264	4.64141e+06	4.39001e+06	60.94	2.6838e+06	2.46587e+06	28.43	2.87119e+06	2.56101e+06	29.28	7.9293e+06	7.2801e+06	51.3	0.0349422	1.46	0.0780995	1.07807	347.245	263.6	4.4
M347T265_1	2.55798e+06	2.19244e+06	61.16	3.41742e+06	3.23443e+06	45.07	1.9791e+06	2.08523e+06	33.86	1.19751e+06	1106323	36.71	0.00716471	2.14	0.0251233	1.40459	347.188	264.8	4.4
M347T270	5.1427e+06	4.61047e+06	22.67	4.60602e+06	4.61641e+06	40.1	6.38077e+06	6.30043e+06	16.05	8.10149e+06	8.25864e+06	18.05	0.0108934	1.96	0.0338654	1.44727	347.232	270.4	4.5
M347T297	2.14013e+06	2.34098e+06	24.89	6.66621e+06	6.35173e+06	63.1	2.96027e+06	3.25424e+06	63.59	950723	570551	78.77	0.0016785	2.78	0.00905133	1.30744	347.186	296.7	4.9
M347T304	6.38948e+06	6.4314e+06	19.66	1.54683e+06	1.56255e+06	17.13	1.15597e+07	1.09443e+07	43.33	2.73031e+07	1.04632e+07	105.58	2.65183e-05	4.58	0.000483926	1.48562	347.244	303.8	5.1
M347T308	2.12127e+07	2.6867e+07	74.84	3.5569e+07	3.91499e+07	39.1	2.01496e+07	1.92833e+07	35.61	7.70672e+06	7.66486e+06	55.64	0.0286137	1.54	0.0676029	1.15719	347.149	308	5.1
M347T492	1.50943e+07	1.68832e+07	22.61	5.60788e+06	6.27525e+06	36.79	5.8091e+06	6.02218e+06	18.15	3.90079e+06	4.25355e+06	29.24	0.000153362	3.81	0.00167299	1.64342	347.189	492.2	8.2
M347T535	7.66279e+06	6.00145e+06	97.54	1.97036e+06	1.3622e+06	107.81	3.64853e+06	2.80299e+06	96.37	1.46764e+07	1.4816e+07	33.07	0.00460381	2.34	0.018258	1.00303	347.258	535.1	8.9
M347T56	2.69268e+06	2.45584e+06	21.42	2.97922e+06	2.87654e+06	29.18	2.70262e+06	2.46437e+06	25.48	1.55918e+06	1.58232e+06	10.26	0.000560653	3.25	0.00412929	1.5003	347.145	55.9	0.9
M347T93	2.22399e+06	1.1211e+06	106.36	1.03545e+06	1.05426e+06	62.1	937753	754194	78.82	59642.9	51048.5	66.77	3.98854e-05	4.4	0.000639945	1.76559	347.023	93.3	1.6
M348T264	2.84575e+06	2.59831e+06	37.74	2.1873e+06	2.35194e+06	37.71	2.9227e+06	2.80009e+06	66.12	200779	79555.3	161.68	4.31227e-05	4.37	0.000679321	1.62604	348.21	264.4	4.4
M348T292	1.38513e+06	1.46328e+06	60.5	5.34663e+06	4.34327e+06	81.23	1.13755e+07	9.05255e+06	54.07	1.35267e+07	1.23585e+07	62.86	0.0176529	1.75	0.0478248	1.41981	348.147	291.6	4.9
M348T304	1.91536e+06	1.57345e+06	41.61	2.16682e+06	1.96564e+06	47.85	2.72294e+06	2.82468e+06	53.66	4.696e+06	4.47585e+06	22.1	0.0174903	1.76	0.0475987	1.4433	348.247	303.7	5.1
M348T308	5.88817e+06	5.38868e+06	59.22	696486	769106	28.22	760430	718694	31.3	471374	464397	39.44	8.82421e-07	6.05	4.63036e-05	1.73349	348.153	308	5.1
M348T392	214649	273336	71.04	101896	6815.49	148.61	485719	429808	62.82	1.41328e+06	488466	109.33	0.0368517	1.43	0.0810338	1.30662	348.202	391.6	6.5
M348T458	1.60676e+06	1.84462e+06	75.29	1.06182e+06	1.09098e+06	56.74	1.53615e+06	1.23978e+06	80.45	159258	24545.6	201.68	0.00114493	2.94	0.0068822	1.4568	348.227	457.9	7.6
M348T509_2	2.69991e+06	3.10348e+06	47.96	1.51804e+06	1.78613e+06	67.67	2586710	2.47655e+06	65.2	93000.3	96762.6	66.84	3.46238e-05	4.46	0.000585467	1.53721	348.206	509.1	8.5
M348T556_1	9.16359e+06	10375833	46.23	4.14264e+06	3.28777e+06	80.98	6.15782e+06	6.06979e+06	44.57	1.45834e+06	1.02134e+06	65.93	0.00261305	2.58	0.0122277	1.29488	348.173	555.6	9.3
M348T80	3.87875e+06	3.2712e+06	60.43	1.05139e+07	1.05506e+07	42.55	1.80614e+06	1.76856e+06	28.52	1.04283e+06	964489	25.8	1.99585e-07	6.7	1.61697e-05	1.70532	348.166	80.3	1.3
M349T216	8.27398e+06	5.53219e+06	58.6	1.32017e+06	1.45428e+06	42.1	915727	900111	53.62	857305	664618	80.05	0.000201615	3.7	0.00201958	1.65295	348.964	216.3	3.6
M349T222	764714	884364	46.2	311440	241586	63.8	138990	117847	43.27	131565	126951	36.86	0.000694297	3.16	0.00481484	1.7351	349.161	222	3.7
M349T234	1.39063e+06	1.17803e+06	34.23	89959.2	82180.2	56.12	92728.1	78708.2	77.07	132945	31485.1	159.5	0.000748002	3.13	0.00506163	1.35164	349.104	233.5	3.9
M349T248_1	2.51062e+06	2.51308e+06	23.07	195026	168316	56.97	241604	233785	42.93	266590	341028	50.13	8.46912e-06	5.07	0.000213462	1.22554	349.13	247.6	4.1
M349T248_2	259861	157828	79.01	511873	386779	70.55	965798	846275	56.76	1.12099e+06	964388	58.82	0.0214796	1.67	0.0551292	1.45092	349.142	248	4.1
M349T308	7.83707e+07	8.52406e+07	25.92	2.66654e+07	2.99708e+07	57.64	2.70309e+07	2.28836e+07	52.66	1.51767e+07	1.5523e+07	24.75	0.0447017	1.35	0.0933475	1.0297	349.001	307.9	5.1
M349T340_2	6.49056e+07	7.36682e+07	72.13	1.42761e+07	1.46507e+07	20.68	1.1287e+07	1.21419e+07	20.83	8.40947e+06	8.29712e+06	16.63	0.0164773	1.78	0.0454466	1.75529	349.095	339.9	5.7
M349T421	9.49444e+06	8.10029e+06	65.04	1.67947e+07	1.61764e+07	62.74	1.19774e+07	1.22016e+07	33.36	3.36905e+07	2.91566e+07	36.96	0.00559872	2.25	0.0210469	1.38306	349.214	420.8	7
M349T469	3.14202e+06	1.89482e+06	88.94	966378	927098	28.82	3.55115e+06	3.59433e+06	36.81	1.24365e+07	3.09942e+06	138.42	0.0035739	2.45	0.0152128	1.29608	349.204	469.2	7.8
M349T483_2	1.24559e+06	1.26297e+06	14.92	865086	835458	17.27	938879	933343	12.55	2.13244e+06	2.08047e+06	30.82	0.00274743	2.56	0.0126758	1.33099	349.25	482.9	8
M349T53_1	3.81394e+07	3.78584e+07	26.89	4.1344e+07	4.03425e+07	25.13	4.88397e+07	4.4169e+07	40.36	1.87702e+07	1.59683e+07	57.12	0.00203272	2.69	0.0102751	1.19976	348.893	52.8	0.9
M349T53_2	2.20847e+06	2.23255e+06	73.67	2.70336e+06	2.14064e+06	52.74	508135	544625	50.67	1.12462e+06	1.05315e+06	55.94	0.0023015	2.64	0.011211	1.01424	348.906	52.7	0.9
M349T546	3.21419e+06	2.50568e+06	71.42	3.57895e+06	3.42042e+06	51.32	3.68836e+06	3.8641e+06	43.64	1.07416e+07	1.12313e+07	31.7	0.00261732	2.58	0.0122438	1.51171	349.275	546.5	9.1
M349T556	735141	419821	96.57	408287	335234	81.19	628016	623248	21.43	3.49187e+06	1.43695e+06	122.95	0.0159921	1.8	0.0445243	1.26431	349.167	555.6	9.3
M350T242	1.28277e+06	1.28702e+06	17.01	605998	669966	32.9	476516	523152	46.62	343126	304839	79.73	0.00226962	2.64	0.011096	1.48849	350.127	241.5	4
M350T307	7.47286e+06	6.90899e+06	33.45	2.00544e+06	2.03598e+06	68.85	1.38331e+06	1303472	40.64	1.82587e+06	1.25493e+06	89.72	0.0199755	1.7	0.052377	1.16901	350.04	307.4	5.1
M350T310	1.67936e+06	1.4178e+06	36.76	1.37192e+06	1.43516e+06	45.97	1.1257e+06	1.1354e+06	29.17	268978	153660	118.84	0.000667333	3.18	0.00467483	1.57624	350.168	309.7	5.2
M350T317	1.81759e+06	1.62121e+06	48.18	1.63634e+06	1.65577e+06	19.58	1.13268e+06	1.10798e+06	14.73	615825	644257	44.93	0.00130418	2.88	0.00753236	1.67084	350.106	317.2	5.3
M350T343	1.75115e+06	1.40092e+06	34.87	2.05314e+06	2.21609e+06	30.25	2.26859e+06	1.86526e+06	50.49	191531	181957	87.97	0.011742	1.93	0.035654	1.58589	350.124	342.5	5.7
M350T351	1.09821e+06	1.31199e+06	48.46	1.50323e+06	1.57962e+06	51.99	468481	417357	33.85	612588	539438	67.98	0.0219116	1.66	0.0559382	1.20645	350.233	351	5.8
M350T421	1.027e+06	1.17324e+06	33.49	3.40135e+06	3.59427e+06	37.81	3.34418e+06	3.28082e+06	18.94	2.78899e+06	2.78708e+06	9.95	0.0164392	1.78	0.045384	1.16028	350.219	420.8	7
M350T430	8.83321e+06	1.0358e+07	70.73	2.00005e+06	1.77434e+06	51.25	1.00132e+06	746775	70.61	961639	607803	73.99	0.000930884	3.03	0.00591378	1.68334	350.125	429.7	7.2
M350T473	2.2815e+06	1.53144e+06	63.35	2.63376e+06	2.73453e+06	36.36	2.43774e+06	1.95612e+06	41.97	1.09936e+06	670688	102.63	0.0162644	1.79	0.0450149	1.15826	350.268	473.1	7.9
M350T53_2	3.40145e+06	1.87532e+06	100.95	1.69869e+06	1.36026e+06	90.4	2.73066e+06	2.57623e+06	21.79	7.28862e+06	5.28531e+06	86.81	0.0335196	1.47	0.0758162	1.11949	350.108	52.8	0.9
M351T216	3.70709e+06	3.16521e+06	31.92	2.59357e+06	2.33397e+06	34.94	1.13442e+06	746283	80.59	402768	354717	43.63	6.41462e-05	4.19	0.00090424	1.99987	350.964	216	3.6
M351T241	5.20116e+06	5.79234e+06	56.12	1.06426e+06	871539	62.04	894435	1.02056e+06	30.87	504038	487325	46.23	0.000215216	3.67	0.00211276	1.71034	351.017	241.1	4
M351T275	1.14787e+06	1.0846e+06	27.51	1.37019e+06	1.40406e+06	15.58	901245	856661	32.47	193242	103195	90.28	0.00279702	2.55	0.012868	1.78535	351.146	275.3	4.6
M351T276	1.41867e+06	1.5156e+06	19.38	2.3025e+06	2.16856e+06	32.55	4.22527e+06	4.57341e+06	54.8	5.32699e+06	4.99796e+06	36.55	0.00672334	2.17	0.0240145	1.68861	351.216	276.2	4.6
M351T302	379388	460691	52.82	208483	90150.6	153.54	923752	698352	55.21	1.41803e+06	1.42212e+06	33.52	8.09855e-05	4.09	0.00106239	1.50499	351.195	301.6	5
M351T308	2.54524e+06	3.05146e+06	36.34	340303	368462	46.4	195620	174037	64.35	118480	90767.8	64.98	8.5818e-06	5.07	0.000214496	1.90084	350.997	307.8	5.1
M351T340_1	1.03667e+08	1.24871e+08	61.95	1.457e+07	1.40762e+07	43.67	1.31359e+07	1.31636e+07	21.9	9.71943e+06	7.50977e+06	60.16	3.98296e-05	4.4	0.000639747	1.66462	351.08	339.9	5.7
M351T340_2	3.19452e+06	2.90977e+06	24.12	4.26683e+06	3.11401e+06	76.67	948228	874190	72.47	1.14303e+06	1.323e+06	39.07	0.00313646	2.5	0.0139438	1.34592	351.092	340	5.7
M351T379	5.97845e+06	5.88556e+06	48.56	6.58922e+06	6.46346e+06	33.99	3.88103e+06	3.87336e+06	26.36	4.03275e+06	3.89926e+06	21.51	0.0355026	1.45	0.0790048	1.1295	351.23	378.8	6.3
M351T421	2.72675e+06	2.28105e+06	57.63	5.98291e+06	6.27113e+06	28.8	3.40549e+06	3.26415e+06	15.33	1.98212e+06	2.25286e+06	46.73	0.0320028	1.49	0.0733761	1.06469	351.212	420.7	7
M351T53	9.42142e+06	9.34872e+06	6.02	7.59529e+06	7.73564e+06	14.5	6.08287e+06	5.912e+06	48.72	2.36833e+06	2.9181e+06	50.83	0.00147792	2.83	0.00825087	1.66889	350.892	52.7	0.9
M351T651	6.23682e+07	5.6766e+07	28.41	3.30511e+07	3.22892e+07	43.54	2.63599e+07	2.30476e+07	38.8	2.64562e+07	2.72359e+07	23.35	0.012058	1.92	0.0362626	1.30912	351.22	651.1	10.9
M351T83	2.28532e+06	2.16075e+06	72.6	1.88233e+06	1.73324e+06	55.3	986113	579572	82.96	477182	284970	85.53	0.00718101	2.14	0.0251506	1.58938	351.149	83	1.4
M352T256	3.20556e+06	3.45775e+06	26.08	2.11003e+06	2.12216e+06	19.64	1.99808e+06	1.95301e+06	23.37	1.81653e+06	1.67019e+06	23.2	0.0225173	1.65	0.0569513	1.34341	352.129	256	4.3
M352T303	1.46075e+06	1.27675e+06	35.35	1.49356e+06	1.46572e+06	12.42	1.08082e+06	1.11285e+06	27.63	140486	28928.7	139.06	0.011854	1.93	0.0358905	1.69317	352.184	303.4	5.1
M352T450	1.02285e+07	1.15361e+07	25.18	2.22276e+07	2.64805e+07	50.79	3.74664e+07	3.30557e+07	59.02	4.25285e+07	4.05225e+07	22.97	0.0093037	2.03	0.0301014	1.63874	352.224	450.1	7.5
M352T54	2.85737e+06	2.83129e+06	5.17	1.65492e+06	2.13072e+06	66.1	1.78954e+06	1.33663e+06	60.24	290923	114229	160.38	0.000742224	3.13	0.00504389	1.56629	351.98	54	0.9
M353T233	6.36417e+06	5.36752e+06	66.12	4.36413e+06	4.41048e+06	53.65	1.76593e+06	1.72935e+06	51.93	2.5274e+06	1.66399e+06	70.78	0.0355826	1.45	0.0790874	1.15302	353.196	233.1	3.9
M353T331	1.45931e+06	970717	74.83	4.06988e+06	4.78084e+06	63.83	5.835e+06	5.58012e+06	16.95	9.48135e+06	8.54677e+06	26.13	0.00943213	2.03	0.0304259	1.8453	353.234	331.2	5.5
M354T416	182727	10879.6	163.74	103638	12879.2	190.78	820611	831955	50.96	701730	683084	68.65	0.00328725	2.48	0.0143915	1.42275	354.174	415.9	6.9
M354T50	207837	75278.2	135.31	1.07812e+06	1.02694e+06	50.31	778991	830642	47.19	2.10826e+06	2.3319e+06	30.56	0.00049259	3.31	0.00378688	1.54942	354.151	50.3	0.8
M355T264	1.43026e+07	1.74807e+07	54.79	6.87578e+06	7.09939e+06	51.94	8.95554e+06	9.32966e+06	67.35	1.95713e+06	755516	119.29	0.0215019	1.67	0.0551672	1.33967	355.175	263.6	4.4
M355T279	677871	158625	143.55	1.24591e+06	1.39409e+06	49.37	2.16584e+06	2.49825e+06	38.39	4.28697e+06	4.37079e+06	41.72	0.0104205	1.98	0.0327683	1.6134	355.084	278.6	4.6
M355T337	7.39249e+06	7.3248e+06	31.3	4.42195e+06	3.92149e+06	25.72	4.97205e+06	4.79393e+06	24.84	1.58235e+07	1.27363e+07	55.84	0.015497	1.81	0.0435328	1.21937	355.249	336.7	5.6
M355T47	1.23967e+06	1.18703e+06	74.19	5.34751e+06	4.59412e+06	49.65	3.69065e+06	3.87843e+06	37.11	5.94301e+06	5.6901e+06	64.78	0.00767647	2.11	0.0263722	1.07389	355.089	46.5	0.8
M355T56_1	2.75567e+06	2.29977e+06	37.22	1.0532e+07	1.06828e+07	21.75	1.6908e+06	1.31199e+06	51.53	1.42382e+06	1.23966e+06	30.06	1.08961e-08	7.96	1.78514e-06	1.43277	355.124	55.7	0.9
M355T650	1.43973e+08	1.43149e+08	38.59	2.30813e+08	2.44949e+08	44.62	1.17201e+08	8.89009e+07	82.38	5.92756e+07	4.73456e+07	72.97	0.0130654	1.88	0.0384241	1.3982	355.322	650.4	10.8
M355T74	4.19148e+06	4.25673e+06	28.97	3.18529e+06	3.46324e+06	22.27	3.11057e+06	2.95622e+06	21.47	2.43813e+06	2.28116e+06	25.4	0.0381229	1.42	0.0830314	1.35644	355.124	74.4	1.2
M355T86_2	41845.7	31556	59.01	1.65548e+06	843390	136.91	751681	579226	90.91	1.79777e+06	1.62336e+06	82.58	0.00287503	2.54	0.0131124	1.35052	355.174	85.7	1.4
M355T90	935877	556213	80.04	2.85657e+06	1.36493e+06	116.39	338106	332148	58.71	161075	64283.7	160.02	0.0140453	1.85	0.0403309	1.43641	355.076	89.5	1.5
M356T233	41023	34804.7	41.14	341650	357128	26.28	56969.4	53124	27.27	38524.9	39190.8	22.32	7.18889e-10	9.14	2.86487e-07	1.0092	356.145	232.6	3.9
M356T317	1.1033e+06	974616	29.91	802921	808892	33.41	553340	457998	34.68	206491	203369	10.63	3.20285e-07	6.49	2.22764e-05	2.10489	356.252	316.9	5.3
M356T383	173985	203689	87.12	349230	79134.4	135.65	71896.7	73878.9	38.17	4.31932e+06	4.00716e+06	41.8	1.90431e-05	4.72	0.000382471	1.49054	356.095	383.5	6.4
M356T46	118578	122758	33.92	313799	324044	21.89	480603	447287	43.07	1.27433e+06	1.30446e+06	22.3	1.14623e-07	6.94	1.06756e-05	2.13598	356.146	45.5	0.8
M356T479	3.42597e+06	3.23199e+06	11.64	4.5461e+06	4.75212e+06	17.15	4.21725e+06	4.29701e+06	14.25	1.75001e+06	1.67957e+06	43.82	0.000372568	3.43	0.00311954	1.35377	356.28	479.4	8
M356T544	2.32804e+07	2.09929e+07	38.91	1.26779e+07	1.21407e+07	27.19	1.44108e+07	1.34114e+07	23.57	47270169	3.54722e+07	60.55	0.0208415	1.68	0.0539421	1.14005	356.288	543.6	9.1
M356T651	4.35875e+07	4.6773e+07	40.34	2.00428e+07	1.23339e+07	90.63	9.07844e+07	9.10651e+07	17.03	1.57058e+08	1.71345e+08	52.74	0.000549249	3.26	0.00406764	1.43041	356.159	650.9	10.8
M357T103_2	522311	507076	26.54	470426	536044	36.98	498045	498059	23.83	225240	172348	60.61	0.00916314	2.04	0.029794	1.33058	357.192	102.8	1.7
M357T211	110130	111462	33.13	181300	186752	32	87489.2	94701.3	31.37	78545.3	81043.9	33.52	0.00621861	2.21	0.0227189	1.20536	357.178	211.2	3.5
M357T265	3.80884e+06	3.53797e+06	33.13	4.75813e+06	5.06816e+06	27.46	3.582e+06	3.76966e+06	36.95	2.44504e+06	2164345	42.36	0.0388844	1.41	0.0842419	1.24568	357.183	264.9	4.4
M357T268	393048	260937	97.39	783200	821164	55.61	340789	229549	78.21	3.17555e+06	1.54635e+06	131.87	0.00830458	2.08	0.0277789	1.02148	357.076	267.7	4.5
M357T274	6.55382e+06	6.14386e+06	39.1	1.05151e+07	1.08631e+07	25.39	1.29922e+07	1.20648e+07	22.31	1.21607e+07	1.2247e+07	3.7	0.00321068	2.49	0.0141571	1.45814	357.192	274	4.6
M357T284	2.19563e+06	1.53983e+06	70	692305	564716	52.78	1.51813e+06	902432	111.86	6.48501e+06	4.74522e+06	78.38	0.000429416	3.37	0.00345807	1.21053	357.229	284.2	4.7
M357T351	1.39163e+07	1.29658e+07	18.86	1.31513e+06	1.06865e+06	61.08	6.07694e+06	6.20839e+06	14.9	1.13338e+06	468971	140.34	2.98795e-06	5.52	0.00010861	1.21382	357.263	351.2	5.9
M357T477	417757	418890	33.25	705718	644843	44.29	131954	104501	50.48	113495	105592	63.2	2.39836e-05	4.62	0.000449922	1.7515	357.123	477.4	8
M357T690	7.05214e+06	7.94261e+06	41.61	3.56715e+06	3.54173e+06	27.07	3.77944e+06	3.64214e+06	18.97	1.39809e+07	1.10594e+07	62.09	0.0233546	1.63	0.0583928	1.07022	357.3	690	11.5
M357T83	8.97974e+06	7.93258e+06	27.17	1.84911e+07	1.24804e+07	80.83	7.44676e+06	6.85848e+06	30.51	6.19081e+06	5.92081e+06	27.77	0.00332965	2.48	0.0145253	1.22465	357.078	83.2	1.4
M358T249	293557	251953	25.12	280163	281001	40.53	460244	433912	18.5	447187	432377	8.76	0.0421887	1.37	0.0893397	1.42984	358.14	249.4	4.2
M358T265	2.24777e+06	2.4753e+06	53.8	1.80462e+06	1.53917e+06	69.46	97820.5	89122.1	51.52	456112	232016	137.81	0.00010833	3.97	0.00131036	1.42893	358.222	264.6	4.4
M358T327	754521	252522	125.32	215646	171440	51.67	1.0162e+06	1.01885e+06	37.38	831950	848482	45.4	0.00460664	2.34	0.018259	1.19678	358.176	326.6	5.4
M358T51	2.55812e+06	1.87419e+06	46.91	6.86314e+06	7.27253e+06	35.88	1.34123e+06	1.01191e+06	43.55	1.31599e+06	1.12107e+06	28.06	2.82978e-06	5.55	0.000105901	1.43534	358.106	51.2	0.9
M358T54	258671	235264	24.36	774107	717794	23.82	821576	756110	45.66	955735	922945	16.13	5.68994e-05	4.24	0.000825769	1.62812	358.014	53.8	0.9
M358T568	1.63594e+07	1.16646e+07	58.53	4.64029e+06	3.46595e+06	76.75	7.99096e+06	7.66819e+06	45.34	4.15523e+07	3.17253e+07	67.81	5.26772e-05	4.28	0.000779062	1.18188	358.25	568.3	9.5
M358T74_2	1.38421e+06	1.29231e+06	41.27	1.70551e+06	1.64777e+06	24.49	1.58675e+06	1.59773e+06	25.6	3.10562e+06	2.94236e+06	21.65	0.000504877	3.3	0.00384923	1.55812	358.161	74.5	1.2
M358T83	91473.1	89379.8	25.78	1.11299e+06	1.10349e+06	31.99	127749	76553.7	81.87	83670.2	85885.8	11.43	1.33362e-05	4.87	0.000294816	1.04105	358.083	83.3	1.4
M359T251	157488	110958	61.46	149386	164881	59.06	239623	222651	52.74	420269	389484	40.62	0.0212817	1.67	0.0547119	1.40032	359.077	250.8	4.2
M359T303_1	5.63808e+06	4.38937e+06	44.24	7.77479e+06	7.5027e+06	29.42	5.11059e+06	5.56108e+06	29.32	1.16952e+06	609524	105.11	0.00019291	3.71	0.0019644	1.55937	359.205	302.9	5
M359T379	123478	138353	30.58	454137	450663	56.62	1.04765e+06	1.08881e+06	49.14	1.03188e+06	1.14213e+06	36.82	0.000264155	3.58	0.00243845	1.79413	359.259	378.9	6.3
M359T391	4.57136e+06	5.94166e+06	67.39	3.99552e+06	3.70126e+06	66.45	2.51586e+06	2.60359e+06	28.1	853086	803117	73.69	0.00655043	2.18	0.0235505	1.46625	359.28	390.9	6.5
M359T402	2.64852e+06	3.02047e+06	33.69	4.22245e+06	4.16016e+06	20.26	3.08945e+06	3.12528e+06	21.17	6.32874e+06	6.52057e+06	27.93	0.000832163	3.08	0.00546802	1.30819	359.223	402.3	6.7
M359T426_2	1.18249e+07	1.3248e+07	26.73	1.25939e+07	1.29685e+07	28.82	7.64933e+06	7.36523e+06	18.32	6.52723e+06	6.20245e+06	26.89	0.00218769	2.66	0.010832	1.61657	359.281	425.8	7.1
M359T460_2	1.20714e+07	1.46875e+07	71.87	7.66294e+06	5.71763e+06	85.6	8.47203e+06	7.93005e+06	39.71	2.30346e+06	2.56843e+06	44.09	0.0371061	1.43	0.0813697	1.09718	359.234	460.3	7.7
M360T248	202607	247504	49.58	144555	133152	61.48	155356	152074	25.52	3.26761e+06	2.45995e+06	68.72	1.59937e-07	6.8	1.35533e-05	1.6912	360.21	248.3	4.1
M360T254	2.76731e+06	3.07608e+06	44.91	3.21857e+06	3.56451e+06	30.95	2.6116e+06	2.68423e+06	39.92	1.10006e+06	694001	78.77	0.00251635	2.6	0.0118846	1.44268	360.191	254	4.2
M360T307	1.21412e+07	9.6868e+06	36.76	1.2787e+07	5.6578e+06	97.37	1.19033e+07	9.67247e+06	76.01	2.07807e+06	1.84743e+06	46.14	0.00343572	2.46	0.0147868	1.49955	360.144	306.9	5.1
M360T340	1.22185e+07	1.41319e+07	27.44	1.89779e+07	1.80302e+07	28.17	1.40749e+07	1.44654e+07	23.85	3.09827e+07	3.13017e+07	31.08	0.000916585	3.04	0.00585276	1.33476	360.191	339.6	5.7
M360T383_1	6.13289e+07	5.95595e+07	25.35	4.78398e+07	5.00869e+07	12.49	3.85265e+07	4.50963e+07	43.04	1.38267e+07	1.0476e+07	89.46	0.0392021	1.41	0.0846928	1.64693	360.096	383.4	6.4
M360T383_2	3.48616e+08	3.83895e+08	25.24	5.83894e+08	6.20078e+08	44.07	5.1409e+08	5.17491e+08	42.05	1.92236e+08	2.1921e+08	63.65	0.0265902	1.58	0.0641088	1.04306	360.107	383.5	6.4
M360T463	81367.7	93636.7	87.61	14965.4	4981.16	150.89	6989.46	7100.65	28.67	985031	972524	26.95	5.28086e-07	6.28	3.19124e-05	1.34747	360.253	463.4	7.7
M360T50	1.3434e+06	1.38991e+06	28.42	2.58476e+06	2.99693e+06	41.24	1.61459e+06	1.23243e+06	55.68	509161	413107	50.77	0.000221387	3.65	0.00215753	1.48352	360.091	50	0.8
M360T505	2.52505e+07	2.63192e+07	19.39	1.56539e+07	1.60532e+07	40.69	7.97406e+06	7.69555e+06	47.22	9.90796e+06	8.95158e+06	33.28	0.00476002	2.32	0.0186567	1.41653	360.238	504.5	8.4
M360T51	4.97188e+06	5.12178e+06	84.88	7.04231e+06	7.26741e+06	42.46	9.90515e+06	1.01405e+07	61.65	855016	496638	131.34	0.00187343	2.73	0.00972664	1.16767	359.988	51	0.8
M360T52	2.15916e+06	1.9923e+06	18.36	1.61398e+06	1.71809e+06	38.45	2.13272e+06	2.15353e+06	20.11	984232	972700	34.57	0.0126698	1.9	0.0376191	1.02199	360.141	51.6	0.9
M360T605	6.14727e+06	5.62489e+06	24.31	3.66242e+06	3.46991e+06	14.71	9.31031e+06	9.98816e+06	45.95	5.30059e+07	5.30957e+07	44.48	6.26862e-05	4.2	0.000888758	1.89625	360.267	604.5	10.1
M360T657	2.51864e+06	677110	129.47	740261	548275	89.84	2.62623e+06	1.93778e+06	108.74	5.80769e+06	5.54219e+06	35.56	0.00721285	2.14	0.0252275	1.25261	360.283	656.7	10.9
M360T90	455961	348947	106.08	115105	26053.3	172.23	864897	835958	64.88	1.95924e+06	1.85397e+06	35.77	0.000316791	3.5	0.00278704	1.5508	360.021	89.6	1.5
M361T232_2	1.05361e+07	7.1026e+06	97.17	8.10053e+06	6.34821e+06	55.74	1.87043e+07	1.59053e+07	40.27	1.69697e+07	1.64836e+07	47.22	0.0439193	1.36	0.0920656	1.22429	361.234	231.8	3.9
M361T266	2.10114e+06	2.11416e+06	64.8	1.27389e+06	1.33695e+06	46.99	1.84981e+06	1.24935e+06	73.36	4.48804e+06	4.84789e+06	21.2	0.00526427	2.28	0.0201615	1.25254	361.141	266.1	4.4
M361T279	971180	1.19201e+06	44.05	5.8009e+06	5.28017e+06	69.28	3.37448e+06	2.51186e+06	84.64	1.5049e+07	1.52447e+07	37.42	0.000333479	3.48	0.00289585	1.51418	361.223	278.6	4.6
M361T348	700151	769467	28.69	871631	896601	24.75	394811	359385	28.12	377982	397125	61.59	0.00887655	2.05	0.0290726	1.44302	361.205	347.8	5.8
M361T383_1	6.3883e+08	5.02489e+08	50.58	3.35883e+07	3.71672e+07	39.53	2.52474e+07	2.27103e+07	44.14	1.78121e+07	1.55781e+07	40.79	6.97853e-09	8.16	1.29115e-06	1.84009	361.11	383.5	6.4
M361T51	447178	137464	131.9	551660	160154	122.8	5.16506e+06	1.75247e+06	166.39	1.75289e+06	1.89555e+06	68.58	0.0476362	1.32	0.0980451	1.17897	361.038	51	0.8
M361T519_1	5.15186e+06	6.27334e+06	41.27	3.18033e+06	3.36718e+06	38.65	3.69697e+06	3.80252e+06	16.1	1.14968e+06	1.16446e+06	56.51	0.0039049	2.41	0.0162236	1.36668	361.186	519.1	8.7
M361T568	971687	1.07468e+06	26.2	266736	246800	36.03	1.20178e+06	1.23027e+06	55.93	2.83501e+06	986160	107.94	0.00108423	2.96	0.00661714	1.16798	361.25	568.1	9.5
M361T57	1.08893e+06	1.06588e+06	31.81	1.66077e+06	1.86565e+06	30.82	1.45525e+06	1.17777e+06	47.81	3.2383e+06	3.22017e+06	13.6	0.000259983	3.59	0.00242051	1.58532	361.125	56.8	0.9
M361T85	8.19815e+07	8.3447e+07	47.43	1.7905e+07	3.16126e+06	203.71	1.75358e+06	1.49335e+06	52.69	2.77213e+06	2.20295e+06	49.35	9.90099e-05	4	0.00122683	1.57604	361.094	85.2	1.4
M362T232	4.55135e+06	1.90695e+06	120.65	1.9257e+06	965282	123.45	2.35828e+06	1.69453e+06	82.36	8.72888e+06	8.90107e+06	44.13	0.0162548	1.79	0.0450149	1.07606	362.226	232.1	3.9
M362T258	2.44974e+06	2.68989e+06	80.12	1.01152e+06	367766	121.07	4.55949e+06	4.70394e+06	63.89	1.13947e+07	3.31433e+06	123.16	0.0473094	1.33	0.097536	1.08316	362.226	258.3	4.3
M362T260	999927	1.05637e+06	16.63	973632	942250	19.15	1.02331e+06	1.02134e+06	16.99	510524	508317	34.08	0.000211252	3.68	0.0020886	1.46864	362.208	259.6	4.3
M362T283	1.7219e+06	390788	144.06	499490	419379	38.59	985025	898683	64.65	3.95447e+06	4.088e+06	72.8	0.044235	1.35	0.0926221	1.15738	362.164	283.4	4.7
M362T354	1.2492e+06	1.10717e+06	37.6	2.16243e+06	2.39871e+06	32.14	1.01218e+06	971629	25.79	412007	332270	49.55	3.70859e-06	5.43	0.000127764	1.75333	362.124	354.1	5.9
M362T383	8.56086e+07	8.20682e+07	43.79	7.06522e+06	2.81449e+06	96.94	3.66801e+06	2.34612e+06	70.36	4.93753e+06	4387772	51.15	3.03616e-05	4.52	0.00053232	1.41207	362.113	383.5	6.4
M362T605	2.12814e+06	2.42702e+06	72.81	1.06022e+06	465707	107.22	2.33838e+06	2.05005e+06	34.76	3.8647e+06	3.67197e+06	34.69	0.0417645	1.38	0.0887297	1.23793	362.264	604.5	10.1
M362T86	2.35321e+06	2.98992e+06	57.48	1.01162e+06	1.0389e+06	30.65	1.8441e+06	1.35796e+06	66.89	4.29856e+06	3.67726e+06	73.65	0.0229141	1.64	0.0576764	1.01168	362.146	86.3	1.4
M363T231	4.68188e+06	3.16782e+06	58.03	1.46073e+06	1.23443e+06	46.75	1.68301e+06	1.61101e+06	37.55	1.43313e+06	1.21005e+06	61.03	0.0124387	1.91	0.0370597	1.13246	363.227	230.7	3.8
M363T250	287423	356251	62.37	764867	747809	30.96	483111	498581	27.79	186751	103097	89.17	0.0260428	1.58	0.0631998	1.00816	363.203	249.8	4.2
M363T257_1	7.41023e+06	6.91755e+06	27.91	2.29474e+06	1.93169e+06	41.84	2.02072e+06	2.22523e+06	25	2.91715e+06	2.45394e+06	71.44	0.0277775	1.56	0.0661252	1.0009	363.161	256.5	4.3
M363T289_2	172894	172316	13.42	309107	311496	36.83	371939	375561	20.72	125926	48346.7	158.6	0.00126743	2.9	0.00738667	1.0178	363.216	289.4	4.8
M363T296	2.1501e+07	1.88636e+07	30.58	1.60208e+06	1.73953e+06	23.93	410745	376659	20.05	271669	145078	119.82	9.28517e-10	9.03	3.42274e-07	2.17897	363.18	296	4.9
M363T307	1.96135e+07	1.79542e+07	92.73	7.05948e+06	8.04273e+06	38.25	7.49903e+06	6.14098e+06	51.96	2.54529e+06	2.31126e+06	45.57	0.017451	1.76	0.0475365	1.41883	363.216	307.2	5.1
M363T318	799927	346036	119.9	1.67363e+06	1.72356e+06	55.64	837764	374626	104.81	4.14112e+06	3.70698e+06	39.34	0.00845461	2.07	0.0281153	1.06332	363.216	317.5	5.3
M363T321	2.45446e+06	2.90129e+06	33.79	977980	952088	35.71	738151	716741	18.36	686641	688336	15.91	2.2639e-05	4.65	0.000434651	1.76939	363.145	320.7	5.3
M363T344	3.58943e+06	3.97153e+06	74.24	4.24599e+06	3.29249e+06	75.32	2.06729e+06	1.79093e+06	31.21	1.38242e+06	1.43037e+06	11.17	0.0328594	1.48	0.0748396	1.24165	363.193	344.2	5.7
M363T355	1.3852e+06	1.28562e+06	17.9	1.33471e+06	1.33857e+06	13.63	1.33688e+06	1.25691e+06	18.19	2.84203e+06	2.9891e+06	23.76	5.01151e-06	5.3	0.000151173	1.61542	363.265	354.6	5.9
M363T383_1	1.12366e+06	1.09791e+06	41.73	2.39582e+06	2.65723e+06	35.23	1.44023e+06	1.29131e+06	44.96	390866	342306	40.42	4.00286e-06	5.4	0.000134754	1.50589	363.099	383.5	6.4
M363T383_2	3.16903e+06	1.89507e+06	105.81	1.83217e+06	1.7656e+06	26.89	1.07652e+06	893768	58.08	820955	596633	69.27	0.0477711	1.32	0.0982542	1.37736	363.116	383.5	6.4
M363T470_1	5.1455e+06	7.36915e+06	77.48	1.21808e+06	887309	97.61	148905	134935	46.13	650461	692606	56.81	0.0018871	2.72	0.00974615	1.09325	363.215	470.4	7.8
M363T537	7.97951e+06	7.21359e+06	21.81	5.81915e+06	6.37146e+06	39.18	7.83537e+06	7.73823e+06	10.91	3.64153e+06	3.64298e+06	26.99	0.00672266	2.17	0.0240145	1.01918	363.215	537.2	9
M363T567	502126	350445	93.12	1.00087e+06	1.23988e+06	70.62	1.12334e+06	1.05922e+06	89.69	2.28865e+06	2.30759e+06	17.38	0.0451808	1.35	0.0941479	1.12396	363.253	567.4	9.5
M363T595	8.46064e+06	7.35739e+06	106.25	2.13496e+07	2.23131e+07	58.61	6.71808e+07	6.68615e+07	18.38	2.80124e+07	2.65514e+07	22.42	0.00169744	2.77	0.00911797	1.24424	363.207	595.3	9.9
M363T87	5.45288e+06	6.51898e+06	38.4	1.13915e+06	1.15067e+06	21.98	1.44463e+06	1.39541e+06	40.16	1.46649e+06	1.52249e+06	26.24	5.25099e-05	4.28	0.000777385	1.06091	363.18	86.7	1.4
M363T94	430017	393544	15.19	755739	815468	27.4	312341	267227	31.49	331053	253543	62.52	0.00277718	2.56	0.0127927	1.22249	363.093	93.6	1.6
M364T257	397806	334993	47.24	240383	243378	54.23	910780	904478	55.2	2.12821e+06	2.21444e+06	77.45	0.00510531	2.29	0.0196966	1.44824	364.161	256.9	4.3
M364T270	372389	411476	22.14	591586	639687	35.27	283697	266618	24.69	275081	236395	60.58	0.022771	1.64	0.0574142	1.17138	364.115	269.9	4.5
M364T289_1	410341	232702	111.64	2.96333e+06	2.59386e+06	43.8	1.07052e+06	900922	65.89	17859.9	17926.2	70.36	1.0051e-08	8	1.68412e-06	1.47136	364.021	288.6	4.8
M364T291	3.95802e+06	3.32987e+06	33.12	3.36536e+06	3618737	42.9	416410	437242	20.4	705898	756749	33.16	1.4401e-07	6.84	1.24177e-05	1.80555	364.198	290.6	4.8
M364T296	4.33367e+06	4.04697e+06	80.94	340089	312105	16.77	263534	275418	22.63	259949	306889	43.48	0.0355475	1.45	0.0790413	1.64509	364.182	295.9	4.9
M364T307	2271033	2.38627e+06	20.87	1.90921e+06	1.87169e+06	34.37	1.74485e+06	1.74469e+06	38.32	996955	1.01645e+06	14.78	0.00335556	2.47	0.0145968	1.64887	364.221	307.3	5.1
M364T341	1.46399e+07	1.80217e+07	45.43	4.26985e+06	4.36137e+06	23.65	2.73591e+06	2.77332e+06	30.89	3.34238e+06	3.31939e+06	17.71	1.35127e-05	4.87	0.000297606	1.59089	364.14	340.7	5.7
M364T492	961796	621303	72.98	316960	370758	59.73	2.16568e+06	2.16699e+06	15.87	2.35395e+06	2.57196e+06	36.59	0.0170413	1.77	0.0466701	1.39051	364.219	492.1	8.2
M364T534	1.8022e+06	1.79672e+06	7.65	1.52584e+06	1.65613e+06	39.44	1.7713e+06	1.78303e+06	14.46	4.18137e+06	4.19868e+06	25.82	0.00102504	2.99	0.00638037	1.46053	364.284	533.6	8.9
M364T537	214549	66745.1	121.4	79181.3	60825.4	63.9	162970	168318	54.68	826247	723916	67.27	0.00123345	2.91	0.00723147	1.42999	364.217	537.2	9
M364T543	380679	23488.1	163.63	911885	1.13777e+06	81.19	566441	302123	99.65	1.22079e+07	1.19836e+07	34.23	0.00143413	2.84	0.00808959	1.67997	364.278	542.9	9
M364T55_2	1.34611e+06	1.30392e+06	21.09	3.704e+06	3.96272e+06	55.63	2.16826e+06	1.99789e+06	23.71	399936	320322	48.29	2.91824e-05	4.53	0.00051656	1.40357	364.125	54.7	0.9
M365T104	4.96395e+06	4.32782e+06	47.63	7.74271e+06	8.91042e+06	40.27	6.99376e+06	7.29161e+06	25.32	2.83855e+06	2.38063e+06	38.94	0.00167014	2.78	0.0090206	1.06457	365.195	104.5	1.7
M365T272	552210	500748	21.9	587947	635625	49.18	373256	377505	13.63	231630	222782	37.8	0.0204119	1.69	0.0531114	1.61326	365.188	272.4	4.5
M365T279_1	785072	781136	8.74	391899	368066	63.1	244248	272092	54.82	161845	131318	64.68	0.020293	1.69	0.0529218	1.49186	365.032	278.6	4.6
M365T310	9.90229e+06	1.82615e+06	153.07	3.41229e+06	2697828	100.57	2.37295e+07	2.37925e+07	11.4	2.37668e+07	2.65655e+07	52.92	0.0383989	1.42	0.0834352	1.21597	365.195	310.2	5.2
M365T325_1	4.42578e+06	4.57114e+06	8.34	2.70504e+06	2.48663e+06	35.5	1.67641e+06	1.68281e+06	15.15	1.63034e+06	1.60822e+06	15.32	2.3308e-06	5.63	9.26353e-05	1.91729	365.193	325.3	5.4
M365T341	1.44818e+06	1.27642e+06	39.1	300780	320467	48.01	214197	218019	42.45	215409	139807	75.95	0.000406718	3.39	0.003328	1.5735	365.143	340.9	5.7
M365T49	296953	292553	12.71	309407	313329	25.57	2.70523e+06	2.80517e+06	32.56	1.70168e+06	1.67941e+06	14.04	2.3276e-07	6.63	1.74856e-05	1.88159	365.109	49.4	0.8
M365T505	4.8751e+07	5.12447e+07	11.51	3.31191e+07	3.39816e+07	27.78	2.14839e+07	2.01605e+07	31.55	2.79404e+07	2.78338e+07	7.1	0.00141158	2.85	0.00799605	1.25893	365.231	504.5	8.4
M365T551	1.37833e+06	1.38362e+06	15.5	635707	501760	75.39	1.45346e+06	1.08108e+06	84.3	3.51155e+06	3.51668e+06	48.38	0.00635186	2.2	0.0230401	1.18026	365.269	551	9.2
M365T595	1.7409e+07	2.11802e+07	39.21	7.31969e+06	7.90929e+06	55.44	1.45039e+07	1.352e+07	20.11	2.02542e+06	1.78955e+06	78.1	0.00631333	2.2	0.0229399	1.32198	365.205	595.4	9.9
M365T614	6.44691e+06	8.13193e+06	61.13	6.63115e+06	7.37533e+06	32.13	7.81211e+06	7.78121e+06	13.21	1.19301e+06	694015	89.75	0.008306	2.08	0.0277789	1.417	365.224	613.8	10.2
M365T625	2.92899e+06	3.95137e+06	63.1	891616	833236	43.06	5.83397e+06	4.55419e+06	112.23	4.65251e+06	3.5903e+06	67.46	0.0144759	1.84	0.0413256	1.07579	365.224	624.7	10.4
M365T626	5.02447e+06	4.64515e+06	23.19	4.48659e+06	4.43834e+06	17.87	5.10868e+06	4.95152e+06	13.78	1.15871e+07	1.12898e+07	22.97	7.78201e-07	6.11	4.20314e-05	1.75215	365.245	626.1	10.4
M365T686	2.86017e+06	2.58038e+06	68.73	3.01741e+06	2.74354e+06	70.35	683456	589615	47.8	681022	725589	37.97	0.00147403	2.83	0.00823592	1.60537	365.235	686	11.4
M366T104	4.16996e+06	4.53906e+06	24.43	1.46369e+06	1.329e+06	46.18	1.25171e+06	1.13461e+06	37.2	1.39938e+06	1.40708e+06	30.6	0.00135086	2.87	0.00774435	1.24039	366.201	104.3	1.7
M366T243_2	9.9678e+06	9.92493e+06	70.73	3.38616e+06	3.65079e+06	39.66	3.29571e+06	3.33605e+06	23.77	1.46369e+06	1.67487e+06	44.21	0.0025008	2.6	0.0118464	1.60765	366.2	243	4
M366T285	3.92515e+06	4.13375e+06	11.77	2.58152e+06	2.522e+06	30.59	1.72297e+06	1.73458e+06	34.57	2.39475e+06	2.46643e+06	12.26	0.00311286	2.51	0.0138752	1.03709	366.236	285.1	4.8
M366T350	1.82816e+06	1.78198e+06	38.7	3.24967e+06	3.41118e+06	40.17	4.08965e+06	3.86146e+06	33.01	6.3798e+06	5.37879e+06	42.99	0.00199083	2.7	0.0101084	1.7742	366.228	350.3	5.8
M366T505	3.29247e+06	2.57899e+06	81.38	1.84628e+06	1.98613e+06	63.96	1.23014e+07	1.19196e+07	23.02	1.16315e+07	1.14821e+07	26.83	0.000533108	3.27	0.00398434	1.47078	366.234	504.6	8.4
M367T253	1.62604e+07	1.61329e+07	47.31	2.37903e+07	2.1567e+07	46.93	8.45675e+06	7.04996e+06	57.94	2.83589e+06	2.9432e+06	23.34	1.16816e-05	4.93	0.000265811	1.88144	367.212	253.3	4.2
M367T266	3.10146e+06	3.45489e+06	24.7	1.45701e+06	1.44507e+06	23.85	6.57582e+06	6.61013e+06	15.75	6.32741e+06	6.2102e+06	27.19	5.15407e-09	8.29	1.08567e-06	1.59206	367.212	265.6	4.4
M367T274	1.90448e+06	1.94849e+06	11.94	3.06739e+06	2.88328e+06	28.64	1.70752e+06	1.64939e+06	18.21	1.59322e+06	1286865	37.2	0.00241646	2.62	0.0115805	1.15626	367.174	274.1	4.6
M367T292	8.93766e+06	9.92654e+06	25.06	4.61118e+06	4.73872e+06	28.12	2.82713e+06	2.86905e+06	19.24	2.26572e+06	2.15133e+06	17.45	1.56572e-06	5.81	7.01719e-05	2.08291	367.176	291.5	4.9
M367T300	2.96643e+06	2.77628e+06	26.29	2.24813e+06	2.46082e+06	38.29	3.03135e+06	2.9983e+06	28.88	3.84974e+06	3.62148e+06	17.99	0.0406064	1.39	0.0868943	1.04806	367.075	299.7	5
M367T304	5.17753e+06	4.76695e+06	26.22	5.44067e+06	5.45574e+06	36.78	1.7126e+06	1.07192e+06	86.48	2.20588e+06	2.15869e+06	22.05	0.000194801	3.71	0.00197412	1.43007	367.204	304.2	5.1
M367T441	5.11117e+06	4.55358e+06	70.57	1.90468e+06	2.01221e+06	15.82	1.26287e+06	1.52565e+06	42.77	712061	770072	46.55	0.00192341	2.72	0.00987312	1.77612	367.191	440.7	7.3
M367T56	6.61126e+06	5.8652e+06	60.54	2.1758e+06	2.24492e+06	46.58	1.76215e+06	1.62255e+06	31.25	976735	798266	52.98	0.000894249	3.05	0.00575292	1.73363	367.058	55.8	0.9
M367T624	5.75117e+06	6.72192e+06	57.41	1.55786e+07	1.57213e+07	32.9	6.43076e+06	5.44131e+06	33.14	4.0661e+06	4.36774e+06	48.81	0.00142124	2.85	0.00803842	1.02421	367.244	623.7	10.4
M367T663	3.04488e+07	2.89519e+07	68.64	3.22666e+07	2.76362e+07	69.09	7.46602e+06	6.02989e+06	68.29	5.86595e+06	7.10151e+06	73.32	0.0299082	1.52	0.0697339	1.55951	367.24	663	11.1
M368T300	349168	453407	58.83	356877	358621	24.81	442615	412703	28.72	642138	632269	15.32	0.0122885	1.91	0.0367533	1.53319	368.08	299.7	5
M368T319	618177	595642	14.31	546985	584909	19.52	1.3053e+06	1.31382e+06	17.97	144641	57051.5	116.7	0.000181606	3.74	0.00188311	1.20994	368.228	318.7	5.3
M368T441	347512	253828	67.69	570901	522951	62.98	264786	212562	54.92	112670	110165	26.21	0.00281083	2.55	0.0129062	1.47685	368.194	440.7	7.3
M368T650	4.3719e+06	420704	161.42	4.81893e+06	1.11343e+06	151.83	8.02392e+06	8.79062e+06	51.16	5.9183e+07	6.53596e+07	53.96	0.0101488	1.99	0.0321471	1.81888	368.361	650.4	10.8
M368T74	4.37515e+06	4.33054e+06	75.29	1.80674e+06	1.68973e+06	22.14	1.62892e+06	1.59827e+06	21.79	313223	256491	81.68	4.81914e-05	4.32	0.000737884	1.80135	368.134	74.4	1.2
M369T227	4.12395e+06	3.84587e+06	22.21	5.70444e+06	6.13232e+06	37.41	2.2446e+06	2.29771e+06	39.55	2.80847e+06	2.15715e+06	58.84	0.0192551	1.72	0.0510366	1.16293	369.112	227.4	3.8
M369T304_1	464081	454291	24.78	311380	351966	33.66	670200	669342	14.85	1.1365e+06	914570	38.4	2.20615e-05	4.66	0.000429152	1.7436	369.174	304.3	5.1
M369T356	1.45409e+06	1.15336e+06	68.27	627870	643475	40.48	774980	739178	22.69	1.92132e+06	1.92143e+06	12.13	0.000529435	3.28	0.00396875	1.05177	369.227	356	5.9
M369T361	1.35069e+06	1.46174e+06	20.64	828864	735864	43.82	376689	360856	56.82	195362	190962	15.85	2.35475e-05	4.63	0.000446857	2.06681	369.137	361.4	6
M369T46	1.20337e+06	1.1439e+06	9.9	2.17057e+06	1.66825e+06	91.05	1.60577e+06	1.57756e+06	72.35	1.54069e+07	7.93244e+06	93.11	0.0169804	1.77	0.0465384	1.24262	369.103	46.1	0.8
M369T502	4.04477e+06	1.30734e+06	133.89	2.79908e+06	1.87539e+06	104.33	9.287e+06	1.07569e+07	42.95	2.03067e+07	1.65664e+07	75.82	0.00514281	2.29	0.0198005	1.55295	369.163	501.8	8.4
M369T568_1	4.76546e+07	4.9015e+07	8.45	1.21708e+08	1.14328e+08	23.24	2.13746e+08	2.18464e+08	13.38	1.63974e+08	1.57765e+08	26.26	1.15119e-07	6.94	1.06756e-05	1.70763	369.284	568	9.5
M369T568_2	2.69384e+06	2.90943e+06	34.13	1350772	1.30234e+06	26.47	2.11043e+06	2.16674e+06	40.18	3.54642e+06	3.39921e+06	24.67	0.00136286	2.87	0.00778742	1.03266	369.297	568	9.5
M369T617	2.47535e+07	3.20362e+07	62.94	4.14503e+07	4.22082e+07	40.03	1.81939e+07	1.58695e+07	50.11	2.11988e+07	1.24778e+06	180.12	0.0487236	1.31	0.0996158	1.1899	369.336	616.9	10.3
M369T686	4.93983e+06	4.5633e+06	65.34	8.35059e+06	8.1672e+06	47.04	1.73492e+07	1.69924e+07	24.69	2.19924e+07	2.21781e+07	25.52	8.9614e-05	4.05	0.00114206	1.93873	369.173	686.2	11.4
M370T227	812653	926008	47.09	657343	669872	17.66	817627	825175	18.9	1.16333e+06	1.10987e+06	21.12	0.0150672	1.82	0.0425604	1.34696	370.115	227.3	3.8
M370T235	185769	149284	34.22	486879	386352	102.81	158712	139493	83.47	3.04967e+06	1.46969e+06	115.7	0.0115009	1.94	0.0351537	1.14294	370.116	235.1	3.9
M370T372	145282	129562	40.64	546437	373196	92.06	1.05007e+06	979867	85.06	2.85089e+06	2.659e+06	61.79	0.0021148	2.67	0.0105668	1.74552	370.186	372.3	6.2
M370T516	7.59517e+06	5.95806e+06	49.06	5.7032e+06	4.59378e+06	56.6	3.6247e+06	3.37507e+06	18.65	3.75093e+06	3.18041e+06	55.77	0.0433816	1.36	0.0912369	1.35779	370.202	515.5	8.6
M371T243_2	545517	676084	53.58	425886	452434	26.51	333104	340785	24.28	211108	219206	31.38	0.0119721	1.92	0.0361137	1.59159	371.23	243.4	4.1
M371T516	288209	119822	105.19	309834	137018	99.29	1.18262e+06	1.25391e+06	40.84	4.06107e+06	4.26882e+06	43.29	9.60122e-06	5.02	0.00023057	2.01624	371.204	515.5	8.6
M372T162	545573	598905	81.81	498825	502057	50.48	128875	118181	47.28	196729	41811.2	123.52	0.0321498	1.49	0.0736215	1.2721	372.213	161.7	2.7
M372T310	363600	370965	17.74	401596	389828	26.24	1.12431e+06	1.05176e+06	24.14	4.27115e+06	4.08627e+06	38.58	1.80469e-10	9.74	1.06376e-07	2.17879	372.248	309.9	5.2
M372T379	1.01682e+06	71020.4	162.94	220191	16048.6	158.5	1.73882e+06	1.76794e+06	54.46	3.47614e+06	3.5787e+06	63.57	0.00413467	2.38	0.016902	1.35679	372.155	379.1	6.3
M372T524	327752	193253	87.85	3.31534e+06	3.08413e+06	24.48	4.32163e+06	4.06146e+06	21.09	2.56603e+06	2.32348e+06	19.76	0.00346645	2.46	0.0148818	1.329	372.155	524.3	8.7
M372T556	1.07469e+06	1.08693e+06	21.08	715227	780561	33.77	694746	703249	13.57	501082	451417	39.95	0.0324293	1.49	0.0741118	1.3481	372.226	556.2	9.3
M373T284	3.99933e+06	299587	162.58	790462	265478	131.8	6.03151e+06	6.56386e+06	57.22	1.3004e+07	1.40085e+07	63.06	0.0117733	1.93	0.0357269	1.37413	373.189	283.9	4.7
M373T303_1	7.69426e+06	7.6418e+06	25.58	1.05069e+07	1.07501e+07	37.13	1.70702e+07	1.28196e+07	63.01	1.71569e+07	1.42748e+07	34.92	0.0231087	1.64	0.057988	1.48843	373.167	302.8	5
M373T307_3	3.93719e+06	5.01697e+06	59.91	3.63053e+06	3.89185e+06	30.67	1.16995e+07	1.29856e+07	55.61	8.69386e+07	9.01989e+07	63.64	5.16892e-06	5.29	0.000153765	1.96899	373.27	307	5.1
M373T319	1.2385e+07	1.56557e+07	62.24	7.10453e+06	7.28031e+06	49.33	2.86443e+06	2.41614e+06	49.78	1.89208e+06	1.8992e+06	76.64	0.00657272	2.18	0.0235917	1.68611	373.269	319.4	5.3
M373T322	837196	699264	42.29	1.06685e+06	1.00035e+06	36.21	763281	659137	28.46	1.47732e+06	1.52399e+06	16.9	0.00472695	2.33	0.0185765	1.01315	373.13	322.1	5.4
M373T376	277565	381179	71.29	191295	171983	35.17	325289	318779	20.99	480645	425541	29.35	0.0170082	1.77	0.0465972	1.47787	373.092	376.5	6.3
M373T396	44484.9	41273.3	40.88	548280	570079	66.14	47283.5	41763.6	51.03	1.11585e+06	1.14322e+06	27.64	2.4979e-06	5.6	9.7438e-05	1.09794	373.163	395.8	6.6
M373T488	904081	994817	28.73	539013	499608	67.5	989320	705088	84.9	2.33693e+06	2.2829e+06	40.31	0.0104434	1.98	0.0328122	1.14957	373.274	488.3	8.1
M373T52_1	4.8682e+06	3.92361e+06	59.5	4.54095e+06	4.63011e+06	71.12	6.18578e+06	6.31304e+06	18.57	1.035e+07	9.22956e+06	23.62	0.0205987	1.69	0.0535109	1.36579	372.912	52.3	0.9
M373T52_2	1.62299e+06	1.53226e+06	18.67	1.25487e+06	1.3013e+06	56.34	1.75928e+06	1.31887e+06	45.8	2.82099e+06	2.94723e+06	21.27	0.0118298	1.93	0.0358467	1.23548	373.135	52.5	0.9
M373T534_1	9.99119e+06	7.81703e+06	37.84	1.523e+07	1.46703e+07	37.33	6.61271e+06	6.27775e+06	43.54	7.51615e+06	7.39719e+06	20.49	0.0055007	2.26	0.0207756	1.0154	373.044	533.7	8.9
M373T552_2	3.78461e+07	2.64547e+07	94.93	2.95191e+07	3.09996e+07	33.7	1.00674e+07	9.33837e+06	34.8	9.0616e+06	8.86606e+06	42.5	0.00155691	2.81	0.00857232	1.65331	373.286	552.3	9.2
M373T560	1447888	1.7539e+06	57.7	2.21026e+06	2.05584e+06	26.06	1.94848e+06	1.90492e+06	12.49	4.61723e+06	4.46726e+06	31.46	0.0129322	1.89	0.0381828	1.68036	373.284	560.4	9.3
M373T577	793526	837379	13.19	915222	965887	24.47	760963	796343	32.44	473572	492950	24.04	0.0052617	2.28	0.0201569	1.45962	373.258	576.8	9.6
M373T596	9.09896e+06	6.94494e+06	51.42	3.25728e+06	3.26818e+06	4.94	2.95753e+06	2.97506e+06	6.32	3.47188e+06	2.91697e+06	37.42	0.0303335	1.52	0.0704027	1.32807	373.238	595.6	9.9
M373T624	4.04751e+06	3.94631e+06	31.58	1.03762e+06	1.12117e+06	35.58	1.78592e+06	1.65691e+06	40.81	892001	834329	19.74	2.84404e-05	4.55	0.000507078	1.29271	373.25	623.7	10.4
M374T249	830077	1.00783e+06	70.73	2.918e+06	2.74132e+06	45.38	1.54307e+06	1.64333e+06	37.46	209777	185863	32.36	9.22584e-05	4.03	0.00116787	1.29583	374.19	249	4.2
M374T272	244092	167943	78.23	94965.1	51815.4	96.74	323053	340225	35.06	579504	614540	44.62	0.000660622	3.18	0.00464293	1.36362	374.18	272.4	4.5
M374T303	1.15946e+06	1.16595e+06	21.36	2.32074e+06	2.11735e+06	44.35	3.09797e+06	2.20108e+06	72.75	3.05069e+06	2.46982e+06	50.67	0.0470188	1.33	0.0970318	1.26481	374.172	302.8	5
M374T312	3.19467e+06	3.066e+06	14.15	3.45499e+06	3.36537e+06	29.95	3.05794e+06	2.99607e+06	27.2	1.96693e+06	1.81442e+06	33.65	0.0132907	1.88	0.0389037	1.32631	374.171	311.8	5.2
M374T448	7.31026e+06	7.89201e+06	85.85	3.75749e+06	2.7242e+06	89.01	1.62346e+07	1.54044e+07	55.25	2.11597e+07	1.74926e+07	90.8	0.0243307	1.61	0.0602101	1.24144	374.199	447.8	7.5
M374T482	879014	1.17769e+06	82.62	1.32807e+06	1.16026e+06	26.06	1.91269e+06	1.74614e+06	76.92	111205	95084.8	80.52	0.0053654	2.27	0.0204525	1.10166	374.29	482.2	8
M374T534	2.71639e+06	1.44488e+06	97.52	3.64085e+06	3.26882e+06	34.27	1.82945e+06	1.54823e+06	49.68	1.81338e+07	1.81435e+07	62.06	6.47838e-05	4.19	0.000907634	1.33723	374.045	533.9	8.9
M374T535	1.43109e+06	1.65636e+06	30.88	525055	536812	55.26	1.57942e+06	1.58535e+06	26.54	1.14831e+07	1.07517e+07	28.62	2.2617e-07	6.65	1.74601e-05	1.73059	374.314	534.8	8.9
M374T56	1.87123e+06	1.48354e+06	65	1.93346e+06	2.44897e+06	78.04	2.38692e+06	2.55157e+06	39.43	4.86667e+06	4.59683e+06	19.7	0.0270522	1.57	0.0649333	1.0226	373.967	55.5	0.9
M375T127	156490	143302	53.57	667609	712991	46.08	264521	266853	41.45	85608.2	77714	27.91	7.71827e-06	5.11	0.000200481	1.18667	375.166	126.9	2.1
M375T257	892505	1.1385e+06	73.19	1.49641e+06	1.43663e+06	36.03	3.27051e+06	3.42953e+06	50.56	3.28278e+06	3.22377e+06	17.19	0.0126882	1.9	0.037666	1.60962	375.131	257.1	4.3
M375T279_2	1.44298e+06	1.50512e+06	55.42	5.83723e+06	5.6637e+06	34.63	788404	537434	72.82	622690	594582	35.05	2.02384e-06	5.69	8.45333e-05	1.39284	375.121	278.9	4.6
M375T329	1.53318e+06	709947	106.42	1.22455e+06	403120	172.69	2.97792e+06	2.34573e+06	90.64	4.22762e+07	4.11163e+07	32.87	2.11771e-06	5.67	8.69796e-05	1.84761	375.275	329.1	5.5
M375T51	83363.7	96549.7	51.85	949972	334965	144.63	2.39851e+06	2.39769e+06	79.32	1.78312e+06	1.69795e+06	28.97	0.000707519	3.15	0.00488442	1.71292	374.904	50.6	0.8
M375T619	8.57066e+06	9.32187e+06	26.09	1.62751e+07	1.62738e+07	25.15	1.0768e+07	1.07747e+07	22.67	2.29776e+07	2.35633e+07	26.71	0.000196207	3.71	0.00198563	1.29777	375.22	618.9	10.3
M376T257	146696	196824	63.99	194385	250975	60.62	726518	388512	128.24	876817	636036	67.43	0.0147402	1.83	0.0418614	1.58389	376.134	257	4.3
M376T322	1.22022e+07	1.05348e+07	26.47	1.35627e+07	1.37657e+07	21.29	1.0942e+07	1.06571e+07	25.62	3.15269e+06	1.87759e+06	120.39	0.0442238	1.35	0.0926118	1.52616	376.188	322.2	5.4
M376T340_2	5.94641e+07	2.25024e+07	123.01	4.32196e+07	3.11053e+07	63.49	1.05838e+08	1.09751e+08	35.44	3.55075e+08	3.16353e+08	63.14	0.000503624	3.3	0.00384166	1.82204	376.103	339.9	5.7
M376T353_1	9.19798e+06	8.54614e+06	22.09	1.07167e+07	1.05937e+07	48.65	3.01195e+07	2.87454e+07	28.57	2.45593e+07	2.3423e+07	18.68	7.84483e-05	4.11	0.00104022	1.67854	376.103	353.1	5.9
M376T421_2	1.42848e+06	1.51692e+06	59.38	2.40829e+06	2.40113e+06	29.31	1.75002e+06	1.70528e+06	9.19	4.98255e+06	5.21886e+06	11.72	2.10266e-05	4.68	0.000412832	1.64744	376.246	420.8	7
M376T52	1.08398e+06	289152	136.56	242246	197723	83.63	3.94635e+06	3.98922e+06	71.93	6.42262e+06	5.98671e+06	67.31	0.0175061	1.76	0.0475987	1.32735	375.963	51.5	0.9
M376T542_1	3.85807e+07	4.19372e+07	17.85	4.13152e+07	4.24842e+07	15.77	4.72611e+07	4.93008e+07	13.86	5.86017e+07	6.15514e+07	13.57	0.00321727	2.49	0.0141735	1.71284	376.293	541.7	9
M377T145	91993.7	61797.5	73.54	101383	109094	63.88	99499.7	108840	44.39	232602	190307	50.21	0.045588	1.34	0.0947687	1.18526	377.123	145	2.4
M377T258_1	1.06379e+07	1.37533e+07	54.54	1.83878e+07	1.81666e+07	35.83	4.49519e+07	4.48707e+07	22.59	4.06329e+07	4.02436e+07	14.79	0.00582114	2.23	0.0216884	1.89344	377.123	257.9	4.3
M377T305	998300	795325	37.14	1.09884e+06	1.2177e+06	21.03	858494	892536	29.61	209990	147511	82.95	0.0240758	1.62	0.0597828	1.60835	377.162	304.8	5.1
M377T318	2.96086e+08	2.40692e+08	49.73	1.51896e+07	1.61365e+07	27.47	1.0226e+07	1.01629e+07	15.89	4.72623e+06	4.64399e+06	19.38	9.91073e-13	12	2.26916e-09	2.06184	377.068	317.7	5.3
M377T322	669869	537299	58.96	837709	855477	17.63	634722	697618	27.09	2.31454e+06	2.61369e+06	42.43	0.000148788	3.83	0.00163722	1.4347	377.178	322.1	5.4
M377T349	3.11356e+06	1.24065e+06	124.96	4.5189e+06	4091715	89.26	1.06442e+07	8.85398e+06	59.85	1.16996e+07	1.26734e+07	46.87	0.0438327	1.36	0.0919365	1.35959	377.232	349.4	5.8
M377T421	3.36467e+06	3.07329e+06	78.01	1.32104e+06	1.38678e+06	34.58	3.36872e+06	2.07134e+06	113.94	7.44793e+06	7.82899e+06	49.87	0.00928099	2.03	0.0300633	1.11653	377.238	420.8	7
M377T481	663271	650680	19.44	589390	645667	31.36	976378	987780	19.98	1.41674e+06	1.28917e+06	29.23	0.000393752	3.4	0.00324713	1.70716	377.299	481.4	8
M377T495	3.34851e+06	3.33594e+06	7.79	2.03762e+06	2.84684e+06	66.68	2.50799e+06	2.92156e+06	45.47	615063	615481	21.81	4.96642e-07	6.3	3.05125e-05	1.13074	377.215	495.1	8.3
M377T49_1	5.71407e+07	4.64296e+07	47.96	8.09696e+06	7.92796e+06	37.51	6.90786e+06	6.31382e+06	42.57	4.66306e+06	3.48643e+06	60.14	1.79541e-06	5.75	7.69572e-05	1.8459	377.074	49	0.8
M377T576_2	1.02171e+08	115790287	37.46	1.39288e+08	1.20258e+08	55.57	1.06619e+08	1.0345e+08	9.81	5.57785e+07	5.34059e+07	32.03	0.0198925	1.7	0.0522389	1.27928	377.28	575.7	9.6
M377T638_2	3.58458e+08	3.67465e+08	5.32	2.22702e+08	2.27381e+08	43.59	6.29084e+07	6.50127e+07	33.08	1.64555e+08	9.72323e+07	79.22	9.89544e-06	5	0.000236098	1.20688	377.279	637.7	10.6
M377T659	1.59853e+07	1.67012e+07	11.43	2.57509e+07	2.70888e+07	25.27	1.43414e+07	1.44792e+07	6.77	1.29435e+07	1.25354e+07	26.62	0.00019929	3.7	0.0020072	1.26371	377.235	659	11
M378T253	1.56991e+06	1.39316e+06	32.51	1.71317e+06	1.70996e+06	13.14	1.33995e+06	1.44446e+06	25.77	890131	959613	23.67	0.00199561	2.7	0.0101292	1.58662	378.158	253.4	4.2
M378T266	664156	471680	112.05	1.26734e+06	921661	100.01	360924	227695	97.28	73506.6	73147.2	22.1	0.0386248	1.41	0.0838274	1.15799	378.202	265.6	4.4
M378T278	5.87702e+06	7.6767e+06	54.68	6.74738e+06	6.78886e+06	34.88	8.71997e+06	9.96092e+06	42.88	1.1772e+06	676737	123.53	9.99108e-05	4	0.00123074	1.379	378.118	278.3	4.6
M378T318	2.15113e+07	2.04607e+07	13.96	1.71218e+07	1.66207e+07	23.86	1.17855e+07	1.12374e+07	39.85	1.30247e+07	1.56733e+07	51.02	0.0289356	1.54	0.0681776	1.19977	378.072	317.7	5.3
M378T379	1.09251e+07	1.00265e+07	17.76	8.99041e+06	8.76721e+06	46.19	4.9752e+06	4.92144e+06	38.17	5.74921e+06	5.5564e+06	26.48	0.0185275	1.73	0.0496074	1.30429	378.249	378.9	6.3
M378T412	896964	886869	78.27	406685	327492	61.62	1.85015e+06	1.85402e+06	26.81	3.04011e+06	3.02276e+06	59.09	0.00229802	2.64	0.0112016	1.46462	378.052	412.4	6.9
M378T437	997111	1.10239e+06	45.08	2.03171e+06	1.99341e+06	41.81	1.3464e+06	1.20735e+06	56.72	3.21256e+06	3.22076e+06	40.83	0.0154929	1.81	0.0435294	1.08404	378.231	436.9	7.3
M378T49	3.75428e+06	1.34621e+06	118.56	1.44033e+06	1.35706e+06	36.73	6.08025e+06	6.77678e+06	55.22	9.19571e+06	1.03656e+07	49.79	0.010646	1.97	0.0332927	1.39047	378.088	48.9	0.8
M378T533	2.05537e+07	3.06449e+06	157.37	8.69971e+06	2.84615e+06	166.83	2.23381e+07	1.83285e+07	103.55	4.42504e+07	4.37327e+07	14.58	0.0144484	1.84	0.041263	1.34862	378.275	532.5	8.9
M378T665	2.27695e+06	2.08519e+06	54.14	4.31328e+06	4.16311e+06	38.69	5.17338e+06	5.34057e+06	18.77	4.73662e+06	5.35269e+06	24.47	0.0104267	1.98	0.0327784	1.27466	378.266	664.7	11.1
M379T219	1.0159e+06	931650	49.75	1.71175e+06	1.64146e+06	62.22	461465	470389	48.49	178991	184409	15.65	0.00106971	2.97	0.00656381	1.83893	379.175	218.8	3.6
M379T251	2.92498e+06	3.15619e+06	32.52	1.17922e+07	1.17655e+07	21.13	6.5544e+06	6.45076e+06	22.15	1.08043e+07	1.17962e+07	27.06	5.86957e-06	5.23	0.000167079	1.09729	379.211	251	4.2
M379T253	1.44141e+06	1.24345e+06	31.5	1.30301e+06	1.41164e+06	26.07	1.25792e+06	1.25813e+06	56.86	640916	625325	14.79	0.00473779	2.32	0.0185961	1.35738	379.122	253.5	4.2
M379T262	1.15854e+07	1.14713e+07	25.19	3.94722e+06	3.46928e+06	41.92	3.58223e+06	3.36273e+06	33.36	2.26341e+06	2.23838e+06	48.42	0.000124	3.91	0.00143836	1.77757	379.211	261.8	4.4
M379T283	626293	612675	13.26	553505	627603	33.16	553749	503427	38.12	1.77624e+06	1.79466e+06	37.97	9.99954e-05	4	0.00123074	1.42786	379.227	283.5	4.7
M379T415	1.94677e+06	1.81598e+06	11.65	695468	646439	49.11	568811	498048	43.39	413722	362914	37.19	0.000324917	3.49	0.00284326	1.71718	379.164	414.5	6.9
M379T456	1.36338e+06	1.56308e+06	54.37	2.35229e+06	2.26645e+06	27.41	2.99785e+06	3.03031e+06	21.34	2.90079e+06	2.82695e+06	26.87	0.0105226	1.98	0.0329966	1.36808	379.251	455.9	7.6
M379T47_2	1.10166e+06	1.05243e+06	17.84	986553	981501	50.38	1.9461e+06	1.96483e+06	48.73	2.78821e+06	2.64531e+06	23.02	0.000749893	3.13	0.00507167	1.62231	379.135	46.9	0.8
M379T49	3.64249e+07	3.19591e+07	26.48	1.57244e+07	1.59656e+07	26.64	1.25672e+07	1.31534e+07	28.24	1.17588e+07	1.22189e+07	15.8	4.83411e-05	4.32	0.000739238	1.73098	379.082	49	0.8
M379T626_2	2.23106e+09	2.28095e+09	11.06	3.64281e+09	3.72993e+09	24.86	2.1636e+09	2.18595e+09	12.1	1.96333e+09	1.81721e+09	27.74	0.000811469	3.09	0.00538166	1.09766	379.233	626.3	10.4
M380T141	865108	885259	38.16	733553	733803	24.61	513815	453430	49.85	2.38997e+06	2.39971e+06	50.07	8.95336e-05	4.05	0.00114202	1.0997	380.179	140.9	2.3
M380T219	77284.3	59293.6	71.51	149994	148618	28.13	230522	224543	15.9	249971	211119	40.61	0.000381743	3.42	0.00317458	1.75515	380.183	218.5	3.6
M380T269	581796	114987	150.71	328001	89702.3	132.96	2.30393e+06	2.47637e+06	22.23	3.77873e+06	3.68257e+06	36.84	0.0156226	1.81	0.0437854	1.73457	380.175	269.5	4.5
M380T285	1.6967e+06	1.85515e+06	21.37	2.4754e+06	2.42195e+06	36.51	1.2805e+06	1.2962e+06	8	1.15995e+06	1.10055e+06	27.25	0.0344585	1.46	0.0773467	1.40039	380.19	285.1	4.8
M380T551	1.45219e+06	1.30559e+06	19.01	418698	192746	96.05	1.2793e+06	1.25466e+06	12.07	1.97337e+06	2.06761e+06	17.54	0.00466362	2.33	0.0184061	1.09897	380.317	551.3	9.2
M381T226	1.06161e+06	875732	62.26	655342	620316	37.91	430848	406773	16.95	342459	364165	36.69	0.0103488	1.99	0.0326239	1.62967	381.155	226.2	3.8
M381T255	1.38847e+07	13206421	48.08	9.1857e+06	9.60236e+06	21.68	1.23442e+07	1.35199e+07	24.34	2.2107e+07	1.75668e+07	42.11	0.00441965	2.35	0.0177231	1.29714	381.191	255.4	4.3
M381T256	2.45588e+06	1.63427e+06	73.05	2.26799e+06	1.7621e+06	62.33	1.79939e+06	1.53453e+06	56.15	6.30982e+06	6.32968e+06	47.26	0.00743885	2.13	0.0258024	1.11041	381.204	255.6	4.3
M381T274	1.77181e+07	1.23884e+07	61.33	2.42168e+07	2.32268e+07	23.56	1.42712e+07	1.60096e+07	46.28	4.1018e+06	4.58551e+06	46.85	0.00327404	2.48	0.0143519	1.53521	381.191	274.4	4.6
M381T291	2.53229e+06	2.52753e+06	16.65	1.66897e+06	1.52979e+06	44.68	923290	606161	77.32	1.22204e+06	993338	76.37	0.0341244	1.47	0.0768191	1.19653	381.1	291.3	4.9
M381T506	4.96713e+07	1.92529e+07	120.56	6.47741e+07	4.62559e+07	122.23	2.98093e+06	286336	221.36	2.32784e+06	2.29375e+06	81.09	0.00408569	2.39	0.0167623	1.36614	381.231	506	8.4
M381T513	2.10651e+07	1.91341e+07	20.91	1.41527e+07	1.3314e+07	23.69	1.17221e+07	1.31738e+07	48.59	5.21527e+06	3.30621e+06	100.75	0.00131927	2.88	0.0075957	1.78253	381.193	513	8.6
M381T659_2	3.75117e+08	2.9043e+08	39.86	7.72386e+08	7.33661e+08	24.2	1.84181e+08	1.84961e+08	26.6	1.23482e+08	1.41086e+08	40.41	2.22018e-07	6.65	1.73209e-05	1.75401	381.173	659.3	11
M381T659_3	2.45803e+07	2.27793e+07	54.12	3.65425e+07	3.65624e+07	22.48	1.8586e+07	1.69098e+07	69.66	1.42329e+07	1.27948e+07	51.63	0.0159531	1.8	0.0444415	1.16218	381.187	659.3	11
M382T241	231993	131590	93.77	3.81292e+06	1.92181e+06	145.51	3.1408e+06	2.58752e+06	79.97	2.52934e+06	2.32277e+06	34.06	0.0243378	1.61	0.0602101	1.25045	382.196	241.3	4
M382T45	822902	942006	64.35	461563	447444	55.93	905140	815519	62.27	1.48091e+06	1.53342e+06	14.92	0.0129956	1.89	0.0383011	1.30973	382.099	44.6	0.7
M382T626	5.92326e+06	4.51627e+06	81.19	8.96553e+06	8.59525e+06	42.99	1.32476e+07	1.26282e+07	42.11	8.35815e+07	6.09325e+07	90.17	0.00012026	3.92	0.00141519	1.86905	382.233	626.3	10.4
M382T634	4.04082e+07	3.29034e+07	39.45	2.81199e+07	2.20257e+07	46.53	4.06477e+07	3.81499e+07	35.04	6.65194e+07	5.91007e+07	41.67	0.0090171	2.04	0.0294283	1.24065	382.34	633.8	10.6
M382T659_1	2.90553e+08	2.28873e+08	37.67	1.46388e+08	1.41269e+08	27.82	9.98924e+07	102409604	18.53	1.08425e+08	1.11368e+08	39.73	0.00195915	2.71	0.0100104	1.57856	382.176	659.3	11
M383T237	1.64944e+06	1.88423e+06	30.07	1.26021e+06	1.20061e+06	43.74	754124	751783	20.2	576482	516947	29.1	0.00288952	2.54	0.01315	1.76634	383.171	237.2	4
M383T243_1	3.09183e+07	2.92005e+07	34.83	2.8986e+07	2.92678e+07	25.26	1.95487e+07	2.02054e+07	56.71	1.46831e+07	1.51256e+07	13.58	0.00723837	2.14	0.0252854	1.35733	383.128	243	4
M383T244	102121	49971	103.63	355963	291405	99.86	1.67399e+06	1.38766e+06	81.61	2.12411e+07	2.23611e+07	85.71	9.54027e-05	4.02	0.00119517	1.94505	383.207	243.7	4.1
M383T253_1	526655	459691	22.29	608959	606603	30.23	310511	256753	38.88	317369	339125	27.17	0.00256065	2.59	0.0120443	1.43826	383.097	253	4.2
M383T297	3.58926e+06	754994	151.27	3.04898e+06	2.25421e+06	94.8	8.50735e+06	8.073e+06	56.03	1.36693e+07	1.36063e+07	25.71	0.0333931	1.48	0.0756463	1.63938	383.211	297.1	5
M383T349	3.04894e+06	2.42937e+06	52.67	4.35509e+06	3.93158e+06	54.09	1.30939e+06	1.26102e+06	36.43	1.96528e+06	1.7773e+06	52.59	0.0107701	1.97	0.0336006	1.08369	383.222	349.2	5.8
M383T375	201690	219757	37.97	337797	350446	18.71	285069	296675	15.65	1.51232e+06	712174	101.4	0.0423356	1.37	0.0895864	1.62313	383.113	375.3	6.3
M383T442	511854	452233	42.52	1.92174e+06	1.58073e+06	59.87	68997.4	55448.4	51.57	206649	138940	100.37	2.13589e-06	5.67	8.74827e-05	1.38414	383.209	442	7.4
M383T537	940530	713888	63.69	801840	780682	23.94	1.55374e+06	1.32671e+06	27.18	1.6724e+06	1.21891e+06	52.55	0.0125342	1.9	0.0373217	1.42034	383.254	537.5	9
M383T551	3.85164e+07	3.41421e+07	25.2	3.68746e+07	3.47554e+07	14.01	4.03057e+07	4.08158e+07	31.68	7.81013e+07	7.29718e+07	34.64	0.00119479	2.92	0.00708369	1.48628	383.351	551.1	9.2
M383T585	9.57176e+06	1.07939e+07	22.18	5.44999e+06	5.64407e+06	53.58	1.11926e+07	9.4083e+06	53.06	1.96802e+07	1.88627e+07	44.83	0.00273366	2.56	0.0126357	1.3202	383.351	584.8	9.7
M384T243_1	1.16585e+06	1.26909e+06	35.21	1.76884e+06	1.71065e+06	33.67	1.64724e+06	1771751	31.01	5.50049e+06	4.50915e+06	51.81	0.00010911	3.96	0.00131658	1.73484	384.132	242.9	4
M384T326	283167	79695.2	141.54	875776	798111	100.66	4.4414e+06	4.27519e+06	74.05	5.80929e+07	5.05053e+07	91.28	0.000112425	3.95	0.00134118	1.94398	384.2	326.2	5.4
M384T436	839072	823379	5.08	917541	928595	6.47	737164	716802	8.23	490946	507838	8.65	5.96329e-10	9.22	2.44246e-07	2.00767	384.22	436.4	7.3
M384T472	1.64677e+07	1.47277e+07	46.12	7.34284e+06	7.41604e+06	26.3	4.02869e+06	3.89565e+06	24.73	2.95549e+06	2.98933e+06	26.78	9.70729e-07	6.01	4.93566e-05	2.10551	384.179	471.8	7.9
M384T82	245284	43928.4	146.51	254614	160701	94.61	216371	231715	61.8	913721	908452	38.54	0.0102801	1.99	0.0324629	1.39288	384.213	82.2	1.4
M385T251	2.14705e+06	1.86415e+06	58.18	11503394	9.56093e+06	99.79	2.24336e+07	7.78403e+06	133.75	1.42069e+07	1.38074e+07	52.83	0.0291802	1.53	0.0685566	1.003	385.144	251.1	4.2
M385T253	4.39642e+06	4.38706e+06	44.25	2.11185e+06	2.08064e+06	35.86	4.07859e+06	2.92457e+06	61.92	631238	398709	68.05	1.68239e-05	4.77	0.000350379	1.49762	385.223	252.7	4.2
M385T288_1	1.68953e+07	1.83829e+07	28.36	1.2082e+07	1.41401e+07	45.57	1.31106e+07	1.35821e+07	21.01	3.77238e+06	3.19813e+06	49.97	0.00108646	2.96	0.00662292	1.46458	385.223	287.9	4.8
M385T312	3.71288e+06	4.15998e+06	80.51	7.02937e+06	7.26187e+06	49.52	6.88639e+06	6.67661e+06	28.34	625424	520685	84.64	0.000151906	3.82	0.00166409	1.14609	385.132	311.5	5.2
M385T329	103628	43700.6	108.91	525789	549095	20.14	614365	587016	18.43	473669	471973	15.93	0.0391541	1.41	0.0846273	1.3479	385.259	328.6	5.5
M385T369	3.40582e+06	3.47294e+06	11.56	2.61873e+06	2.27135e+06	60.87	1.34164e+06	1.27959e+06	43.14	1.62901e+06	1.40477e+06	57.4	0.00229056	2.64	0.0111762	1.1799	385.259	369.3	6.2
M385T372	5.97694e+06	6.19694e+06	21.77	6.28158e+06	6.06791e+06	10.56	5.29413e+06	5.21734e+06	7.17	3.28798e+06	2.97231e+06	23.04	0.00435422	2.36	0.0175514	1.82674	385.238	371.7	6.2
M385T43	57544.1	55745.7	66.64	120747	123786	30.43	26165.2	24626	19.33	28825.2	14253.3	132.24	0.000378468	3.42	0.00316068	1.44666	385.039	43	0.7
M385T465	279577	247617	33.16	269563	270576	45.41	420858	387096	18.81	473672	427484	33.75	0.0207182	1.68	0.053755	1.37025	385.279	464.8	7.7
M385T513	3.03588e+06	3.13217e+06	21.31	5.84237e+06	5.67865e+06	20.22	5.63258e+06	3.8267e+06	55.95	6.24996e+07	6.38022e+07	82.38	0.00520999	2.28	0.0199847	1.65774	385.193	512.8	8.5
M385T52_2	2.4362e+06	1.56769e+06	85.06	4.60405e+06	5.00505e+06	59.04	6.36988e+06	3.61712e+06	99.71	1.35715e+07	1.41768e+07	31.62	0.0132924	1.88	0.0389037	1.47155	384.946	51.8	0.9
M385T568_2	2.38863e+07	2.43537e+07	11.89	1.10314e+07	9.9251e+06	68.46	8.44577e+06	6.73266e+06	48.03	6.13147e+06	579080	157.52	0.00117343	2.93	0.00698829	1.36923	385.271	568.2	9.5
M385T575	9.17225e+06	8.26353e+06	43.15	1.59809e+07	1.6663e+07	53.58	2.7981e+07	2.43229e+07	54.71	3.3128e+07	3.01131e+07	44.95	0.0163345	1.79	0.0451543	1.53354	385.33	574.8	9.6
M386T263	2.94639e+06	2.33093e+06	38.61	2.1463e+06	1.92141e+06	63.45	1.79042e+06	1.87045e+06	42.43	834561	546704	91.08	0.030056	1.52	0.0699661	1.44241	386.226	262.6	4.4
M386T296	3.39874e+06	482641	152.53	1.45217e+06	857000	112.47	1.72453e+06	1.52674e+06	52.44	8.66611e+06	7.62546e+06	70.13	0.0185592	1.73	0.0496744	1.34494	386.226	296.3	4.9
M386T312	6990.66	6088.79	70.47	182110	193251	44.64	7146.68	7008.82	36.82	1.61942e+06	1.56157e+06	36.32	1.23115e-12	11.91	2.26916e-09	1.33865	386.135	311.5	5.2
M386T371	508198	417453	50.86	1.63997e+06	1.54293e+06	29.54	963880	949602	19.99	1.66147e+06	1.49686e+06	37.04	0.000275213	3.56	0.00251115	1.11845	386.241	371.5	6.2
M386T48	2.09228e+06	1.56327e+06	59.38	3.31714e+06	3.54662e+06	26.05	1.96407e+06	1922136	41.03	1.27397e+06	1.29796e+06	41.75	0.0123606	1.91	0.0368942	1.17107	386.075	47.5	0.8
M386T52_1	872026	1.01181e+06	57.19	1.85781e+06	1.90898e+06	27.69	489494	430615	42.97	469110	247808	121.06	0.00210589	2.68	0.0105438	1.33787	385.941	51.9	0.9
M386T543	936289	818223	71.17	4.56027e+06	4.86374e+06	22.72	5.51923e+06	5.39012e+06	18.26	5.71766e+06	5.83065e+06	29.44	0.0333531	1.48	0.0755788	1.63426	386.278	543.4	9.1
M386T568	1.66416e+06	103150	165.58	1.19801e+06	387742	130.26	4.21328e+06	3.05468e+06	76.81	6.52504e+06	6.50775e+06	32.34	0.0392171	1.41	0.0846975	1.62036	386.274	568.2	9.5
M387T100	710841	707621	13.5	1.00176e+06	947140	31.95	549194	480952	37.41	475997	453156	32.31	0.00190038	2.72	0.00980787	1.40385	387.107	100.5	1.7
M387T310_2	2.81806e+06	2.83026e+06	3.27	3.67756e+06	3.80524e+06	20.5	4.71062e+06	4.66444e+06	15.58	4.76363e+06	4.59047e+06	23.14	0.00445965	2.35	0.0178446	1.55654	387.23	310.2	5.2
M387T310_3	2.51769e+06	158835	163.59	1.47695e+06	805129	124.84	2.01318e+06	1.93749e+06	55.31	8.49884e+06	9.41589e+06	50.81	0.0183952	1.74	0.0493173	1.589	387.248	309.7	5.2
M387T320	5.79991e+06	3.8575e+06	111.71	1.46297e+07	1.26136e+07	58.03	6.81714e+06	6.84716e+06	31.97	2.05603e+06	1.03346e+06	109.92	0.019533	1.71	0.0515693	1.00838	387.239	320.1	5.3
M387T416_2	2.64898e+06	2.33748e+06	37.7	1.36397e+06	1.38601e+06	19.38	1.97246e+06	1.93181e+06	19.92	1.10768e+06	993323	40.53	0.00116588	2.93	0.00695427	1.21852	387.267	415.7	6.9
M387T464	592372	622357	11.75	445682	469756	28.1	495638	502818	22.38	238841	228002	45.64	0.00829565	2.08	0.0277763	1.47892	387.217	464.1	7.7
M387T47_2	455747	342125	50.82	1.72188e+06	1.92276e+06	43.43	331128	269657	58.97	339862	351792	18.45	2.59236e-05	4.59	0.000475428	1.04958	387.072	47.1	0.8
M387T51_2	5.45927e+06	3.12109e+06	87.85	1.33884e+07	1.12082e+07	52.64	6.05759e+06	5.2494e+06	42.72	1.86052e+07	1.81109e+07	19.98	0.00404773	2.39	0.0166436	1.13542	387.127	50.6	0.8
M387T536	1.06869e+07	1.02348e+07	18.93	6.00809e+06	5.70675e+06	24.37	5.6179e+06	5.77272e+06	30.45	3.82663e+06	3.96171e+06	20.37	0.000430582	3.37	0.00346063	1.80581	387.253	536	8.9
M387T549	2.4595e+07	1.86097e+07	77.31	2.15411e+07	2.20166e+07	44.23	3.57318e+07	3.52476e+07	37.63	7.75545e+07	7.20363e+07	39.4	0.000851618	3.07	0.00556511	1.73511	387.095	548.6	9.1
M388T261	486217	430214	22.3	641572	668697	22.2	324480	325223	22.17	115665	111436	15.37	9.7989e-10	9.01	3.44011e-07	2.01591	388.151	260.9	4.3
M388T287	1.3914e+07	1.39279e+07	12.94	1.11494e+07	1.19106e+07	16.74	1.06569e+07	1.14103e+07	29.63	4.44331e+06	3.42722e+06	63.04	0.00012562	3.9	0.00144822	1.74474	388.243	287.3	4.8
M388T307	1.32404e+06	1.24567e+06	87.06	531902	299018	102.19	407169	325303	64.4	4.02144e+06	4.33473e+06	55.14	0.000366395	3.44	0.00308714	1.10169	388.27	306.8	5.1
M388T361	1.03096e+06	1.30384e+06	82.95	1.08793e+06	226838	201.35	4.05701e+06	3.3293e+06	75.16	3.42693e+06	3.39524e+06	69.82	0.0320111	1.49	0.0733837	1.12564	388.27	361.3	6
M388T416	2.82767e+06	2.39056e+06	35.16	1.38162e+06	1.48068e+06	26	1.89464e+06	1.78178e+06	29.98	1.07292e+06	1.01767e+06	38.36	0.00257045	2.59	0.0120705	1.29457	388.27	415.7	6.9
M388T436	1.2165e+06	1.20504e+06	37.87	2.12372e+06	1.86771e+06	32.28	961110	944531	26.83	1.02445e+06	793841	56.38	0.00419226	2.38	0.017043	1.03012	388.27	436	7.3
M388T47	659305	439904	93.35	537302	463910	39.12	795075	647913	86.85	2.4728e+06	2.29025e+06	40.51	0.00234402	2.63	0.0113641	1.48546	388.064	46.9	0.8
M388T53	263084	269380	78.5	1.35867e+06	1.5876e+06	50.48	123089	113203	57.55	144442	114776	56.02	0.000106586	3.97	0.00129244	1.06019	388.02	53.2	0.9
M388T536	1.33548e+06	1.32236e+06	34.95	1.7106e+06	1.84396e+06	41.95	1.21595e+06	1.39054e+06	35.08	609270	574208	39.53	0.00628809	2.2	0.0228885	1.42489	388.256	536.2	8.9
M388T549	7.65354e+06	5.88047e+06	41.92	8.68379e+06	9.09008e+06	54.97	1.41955e+07	1.42109e+07	14.92	1.73104e+07	1.69743e+07	8.98	0.0134038	1.87	0.0391364	1.70871	388.098	548.6	9.1
M388T99	411453	392192	53.02	1.30361e+06	1.10205e+06	54.15	1.00732e+06	800600	59.34	1.71481e+06	1.32299e+06	50.35	0.00477492	2.32	0.0187002	1.3622	387.94	99	1.6
M389T152	475463	461754	10.86	1.9797e+06	1.58039e+06	69.79	2.41681e+06	2.36022e+06	40.73	3.30754e+06	3.5038e+06	28.93	2.28328e-06	5.64	9.17358e-05	1.76429	389.123	152	2.5
M389T250	7.75725e+06	5.61858e+06	51.41	1.8082e+07	1.66446e+07	83.19	3.21343e+06	3.20377e+06	31.92	3.32007e+06	3.26843e+06	32.63	0.0202258	1.69	0.0528306	1.21836	389.163	250.5	4.2
M389T282	2.67026e+07	2.52989e+07	31.65	2.74382e+07	2.72087e+07	32.08	1.8598e+07	1.7883e+07	15.8	1.52738e+07	1.4684e+07	23.48	0.00720152	2.14	0.0251985	1.58202	389.255	282.2	4.7
M389T354	1.35708e+06	972506	59.66	4131402	4.36901e+06	47.1	3.20236e+06	3.35452e+06	32.59	8.36706e+06	4.85143e+06	90.61	0.0101618	1.99	0.0321813	1.40685	389.269	353.9	5.9
M389T429	32050.9	26588.2	83.58	18706.5	18944.1	63.16	2.11425e+06	90680.2	231.95	277562	154446	112.28	0.023053	1.64	0.0578946	1.31965	389.193	428.5	7.1
M389T481	343071	77000.2	142.16	336894	304857	85.2	1.81602e+06	1.05908e+06	122.73	3.62472e+06	3.26966e+06	50.97	0.00579237	2.24	0.0216189	1.55782	389.308	481.4	8
M389T553	1.96946e+06	2.40917e+06	67.59	4463551	2.89832e+06	125.52	634505	193466	138.15	629679	409633	84.79	0.0305357	1.52	0.0706828	1.07531	388.742	552.5	9.2
M390T241	2.15048e+06	2.39201e+06	21.31	365781	365643	39.74	416006	352033	47.62	357887	351940	23.52	2.99055e-06	5.52	0.00010861	1.41487	390.127	241.2	4
M390T311	7.45114e+06	5.67555e+06	90.76	3.90392e+06	4.00529e+06	11.48	3.24608e+06	2.65038e+06	44.99	1.73103e+06	1.45298e+06	41.12	0.0097962	2.01	0.0313109	1.64992	390.213	310.9	5.2
M390T383	798882	865753	89.73	2.00953e+06	1.96185e+06	48.22	7.8132e+06	2.95614e+06	159.79	8.08861e+06	7.7933e+06	32.11	0.0252936	1.6	0.0618702	1.45628	390.118	383.5	6.4
M390T397	8.24362e+06	7.60099e+06	44.64	4.15245e+06	4.18278e+06	10.75	4.79276e+06	4.50138e+06	18.52	3.8401e+06	3.89798e+06	21.17	0.00268632	2.57	0.0124873	1.30232	390.273	397.2	6.6
M390T408	7.14403e+06	7.3282e+06	74.45	2.4415e+06	1.69845e+06	90.33	3.65654e+06	3.17051e+06	69.96	2.0388e+07	1.9715e+07	57.65	0.00103206	2.99	0.00640208	1.18751	390.273	407.8	6.8
M390T598	1.92696e+07	1.68861e+07	65.93	3.08343e+07	2.33569e+07	70.75	1.21797e+07	1.00084e+07	65.26	5.90428e+06	3.80131e+06	80.38	0.00590615	2.23	0.02188	1.45955	390.248	597.9	10
M390T686	4.03871e+06	3.8569e+06	54.5	1.55779e+06	1.32965e+06	59.31	8.03062e+06	6.08136e+06	84.45	8.66656e+06	8.30795e+06	27.38	0.00416378	2.38	0.016974	1.30539	390.285	686.4	11.4
M391T267	3.97172e+06	3.90034e+06	13.36	3.07793e+06	3.51489e+06	53.37	6.53496e+06	5.69785e+06	67.52	7.72318e+06	7.56204e+06	13.19	0.000879231	3.06	0.00568858	1.3168	391.179	267.5	4.5
M391T272	888628	811802	54.97	1.54002e+06	974645	106.84	3.38742e+06	3.06729e+06	61.56	1.90432e+06	1.54389e+06	52.8	0.0318278	1.5	0.0730543	1.061	391.138	272.1	4.5
M391T294	2.47795e+07	2.47755e+07	77.58	3.50957e+07	3.10562e+07	51.37	9.43158e+06	6.04917e+06	88.23	1.44624e+07	5.9617e+06	132.69	0.0319529	1.5	0.0732958	1.10938	391.27	293.6	4.9
M391T317	7.17212e+06	7.73759e+06	20.63	6.67832e+06	6.17048e+06	29.3	5.87847e+06	6.13776e+06	27.33	3.70723e+06	3.67195e+06	11.32	0.00211314	2.68	0.0105621	1.65914	391.268	316.6	5.3
M391T352	251187	123331	129.23	180623	181425	90.78	920290	822093	51.39	2.66328e+06	2.31749e+06	30	0.00630483	2.2	0.0229146	1.70167	391.161	351.7	5.9
M391T366	1.6328e+07	1.99495e+07	50.32	5.87841e+06	4.33942e+06	62.58	2.63331e+07	1.85564e+07	84.86	3.15214e+07	2.61483e+07	52.04	0.00292158	2.53	0.0132696	1.23358	391.287	366.1	6.1
M391T451_1	9.85468e+07	1.0984e+08	46.94	8.83948e+07	7.85421e+07	48.05	7.85593e+08	7.34653e+08	25.32	4.55896e+08	1.09389e+08	135.66	0.000128256	3.89	0.0014717	1.05055	391.27	450.5	7.5
M391T537	848118	497361	101.08	2.41936e+06	2.67286e+06	41.08	2.10046e+06	2.22046e+06	41.01	3.53068e+06	2.39393e+06	61.09	0.0122106	1.91	0.0365945	1.33762	391.215	537.3	9
M391T556_1	12767920	9.29343e+06	49.04	3.45815e+07	2.98504e+07	54.34	2.43042e+07	2.4389e+07	27.19	3.55727e+07	2.93576e+07	49.27	0.0273229	1.56	0.0653595	1.02476	391.284	556	9.3
M392T212	17606.1	19214.9	23.3	260876	289672	40.44	428373	514416	60.69	363567	302554	65.2	4.52118e-06	5.34	0.000143541	1.51275	392.173	212.2	3.5
M392T229	319300	372957	68.04	275873	220645	65.31	53332.9	42908.2	40.65	113951	79031.5	84.56	0.00341027	2.47	0.0147332	1.28139	392.218	229.4	3.8
M392T300	1.16163e+07	1.40054e+07	49.56	1.21904e+07	1.34458e+07	68.37	4.2442e+07	4.18622e+07	34.46	2.67454e+07	2.68652e+07	6.92	0.0372507	1.43	0.0816138	1.32676	392.098	299.5	5
M392T307	263059	79700.2	144.95	438464	496757	69.68	1.11884e+06	1.04477e+06	69.67	3.73377e+06	3.69888e+06	29.12	0.00439318	2.36	0.0176409	1.91154	392.082	307.3	5.1
M392T350_2	1.53614e+07	1.83298e+07	74.3	4.55722e+07	3.37429e+07	57.27	2.03107e+07	2.35288e+07	40.6	6.35575e+06	5.07294e+06	82.49	0.00115131	2.94	0.00689805	1.16821	392.229	349.6	5.8
M392T391_2	206218	138891	96.99	414763	439987	65.01	997277	310674	116.16	1.36563e+06	1.38773e+06	46.04	0.0327538	1.48	0.0746843	1.51313	392.264	391.3	6.5
M392T450_3	5.13757e+06	1.86566e+06	126.27	606197	563779	73.2	4.76121e+06	1.40433e+06	142.35	1.01496e+08	8.81653e+07	58.23	3.46855e-07	6.46	2.34605e-05	1.69831	392.3	450.5	7.5
M392T528	1.73915e+06	2.01989e+06	56.56	833176	812053	65.61	2.94415e+06	2.25505e+06	81.58	3.46773e+06	3.22457e+06	40.66	0.0128151	1.89	0.0379098	1.21344	392.288	528.4	8.8
M392T90	7.11832e+06	6.89082e+06	69.44	2.85089e+06	3.16336e+06	31.61	2.82552e+06	2.80708e+06	27.98	1.30637e+06	1.40804e+06	43.33	0.00190351	2.72	0.00982059	1.65897	392.138	90.4	1.5
M393T153	655568	591098	54.89	385812	208725	105.88	1.00824e+06	1.04252e+06	32.71	1.42913e+06	1.39345e+06	30.06	0.00590066	2.23	0.0218661	1.2215	393.036	152.5	2.5
M393T229	156979	153351	16.36	205547	208146	24	236977	193398	51.59	402812	426263	27.42	0.00194696	2.71	0.00997117	1.6566	393.187	229	3.8
M393T276	317724	336844	12.67	525795	537855	41.31	148829	181698	48.47	50607.3	51036.2	32.08	1.39749e-06	5.85	6.60448e-05	1.91526	393.154	276.2	4.6
M393T300	2.20246e+06	1.89394e+06	87.03	3.97563e+06	3.48055e+06	49.4	704604	497560	64.08	448769	388926	52.07	9.42389e-05	4.03	0.00118461	1.60236	393.1	299.6	5
M393T303_1	4.81779e+07	4.55735e+07	67.33	1.53165e+07	1.59295e+07	45.56	1.59678e+07	1.73556e+07	25.52	8.47949e+06	8.78154e+06	35.07	0.00684564	2.16	0.0243051	1.42573	393.184	302.6	5
M393T303_3	7.06691e+06	6.32061e+06	21.14	4.81062e+06	4.6823e+06	20.12	6.76831e+06	5.2374e+06	46.77	4.40748e+07	3.10193e+07	64.71	0.000598555	3.22	0.00431906	1.67836	393.207	302.6	5
M393T346_2	4384364	4.38729e+06	16.71	4.90937e+06	4.85259e+06	22.68	5.64923e+06	4.37893e+06	47.55	1.01956e+07	9.78791e+06	15.73	0.00046156	3.34	0.00363164	1.59729	393.197	346.2	5.8
M393T414_1	1.0992e+06	1.07405e+06	16.96	2.67725e+06	2.17201e+06	76.14	2.07786e+06	1.94984e+06	24.68	260850	151682	82.53	0.000392754	3.41	0.00324071	1.40796	393.264	414	6.9
M393T511	5.62519e+06	5.95684e+06	73.4	3.88283e+06	3.90909e+06	72.27	5.16424e+06	5.1682e+06	67.35	2.39047e+07	2.08662e+07	67.42	0.016137	1.79	0.0448352	1.27637	393.301	511.4	8.5
M393T536_1	3.76203e+07	4.56884e+07	60.02	3.25225e+07	3.07748e+07	42.29	1.63371e+07	1.225e+07	59.39	6.08354e+06	5.70537e+06	40.98	0.000191834	3.72	0.00195615	1.85862	393.194	536.2	8.9
M393T561	2.99325e+06	2.47567e+06	47.71	6.72197e+06	5.20782e+06	71.51	1.13203e+07	1.13347e+07	7.3	1.12111e+07	1.07208e+07	34.02	0.0132004	1.88	0.0387343	1.66289	393.23	561	9.3
M393T666	1.26854e+06	1.33582e+06	32.87	866246	885501	38.34	1.19756e+06	1.19781e+06	28.29	5.01285e+06	4.5702e+06	54.73	3.05582e-05	4.51	0.000534496	1.61333	393.294	666.3	11.1
M394T196	456787	357298	85.23	227462	215185	35.3	163505	163752	25.48	128223	105356	58.77	0.0295074	1.53	0.0690832	1.50441	394.126	196.4	3.3
M394T272	586164	548790	30.38	566744	533797	43.32	541715	557626	33.08	1.02328e+06	1.05441e+06	14.94	0.0101964	1.99	0.0322702	1.16419	394.222	272.4	4.5
M394T309	930737	755563	56.39	1.74131e+06	1.46806e+06	73.84	197075	134090	93.83	458559	236526	118.9	0.00711265	2.15	0.0249968	1.27816	394.229	308.6	5.1
M394T319_2	483830	522360	32.64	1.05822e+06	1.19715e+06	45.82	1.67261e+06	1.65086e+06	28.96	3.17492e+06	3.22774e+06	27.13	1.4819e-05	4.83	0.000318059	2.07649	394.258	318.9	5.3
M394T336_1	3.7271e+06	240998	165.34	943247	455740	146.32	9.09401e+06	9.52002e+06	54.19	1.50486e+07	1.57754e+07	63.42	0.00543028	2.27	0.0206205	1.51665	394.232	336.2	5.6
M394T337	5.16135e+06	3.93046e+06	51	1.21377e+07	1.06286e+07	49.31	5.78084e+06	4.96794e+06	53.47	2.95461e+06	2.85953e+06	19.51	0.00130618	2.88	0.00753255	1.21489	394.197	336.7	5.6
M394T485	401120	432440	22.1	687317	641075	28.46	478274	492377	24.23	994238	1.09085e+06	22.24	0.00025425	3.59	0.00238178	1.31529	394.244	485.2	8.1
M394T511	2.59676e+06	2.37505e+06	25.7	2.67625e+06	2.62006e+06	26.47	3.77082e+06	3.6409e+06	20.51	3.6215e+06	3.49182e+06	18.18	0.0246213	1.61	0.0606889	1.3086	394.303	511.4	8.5
M394T53	1.44204e+06	1.42039e+06	15.38	1.61902e+06	1.56508e+06	22.7	1.74021e+06	1.44676e+06	49.81	3.47079e+06	3.44824e+06	30.45	0.00104987	2.98	0.00647441	1.54031	394.136	52.5	0.9
M394T635	2.02335e+06	1.94754e+06	10.79	3.12095e+06	2.39235e+06	65.73	3.81386e+06	2.76915e+06	67.63	9.81741e+06	1.02202e+07	42.13	0.00110787	2.96	0.00670038	1.74002	394.262	634.5	10.6
M395T124	110236	103199	27.28	302966	264217	88.35	1.02142e+06	960744	35.3	372797	369813	37.04	7.51206e-05	4.12	0.00101367	1.16358	395.207	124.2	2.1
M395T239	9.63291e+06	9.74759e+06	52.4	1.21361e+07	1.30275e+07	26.28	9.2117e+06	9.84578e+06	38.8	3667811	3.2376e+06	63.03	0.00232424	2.63	0.0113068	1.41563	395.206	238.8	4
M395T303_1	493288	420874	27.69	1.46617e+06	1.41608e+06	36.28	1.34615e+06	1.41042e+06	31.16	2.67855e+06	2.53959e+06	54.44	0.00204861	2.69	0.0103306	1.61284	395.19	302.6	5
M395T303_2	1.74311e+06	1.46797e+06	74.24	2.5663e+06	2.71753e+06	29.32	4.02546e+06	3.92091e+06	21.03	5.30414e+06	4.89979e+06	36.12	0.00120706	2.92	0.00713012	1.78879	395.202	302.8	5
M395T306	787168	789395	3.29	587904	638870	35.93	638568	494158	82.38	2.08722e+06	1.84572e+06	29.03	0.000292061	3.53	0.00263069	1.21393	395.169	305.5	5.1
M395T314	1.65303e+07	1.98744e+07	38.28	8.64626e+06	8.41103e+06	53.38	3.61018e+06	3.03799e+06	53.46	3.87151e+06	3.87931e+06	25.45	0.00105211	2.98	0.00648554	1.66825	395.211	314.2	5.2
M395T448	2.7768e+06	1.93842e+06	59.88	3.38156e+06	3.33978e+06	26.9	1.68576e+06	1.08731e+06	90.73	971360	887534	27.98	0.000781699	3.11	0.00523916	1.6406	395.058	447.9	7.5
M395T537	8.72678e+06	7.51821e+06	65.83	1.13667e+07	1.08071e+07	54.9	6.54073e+06	5.06247e+06	42.67	4.07314e+06	3.5027e+06	36.91	0.0275591	1.56	0.0658037	1.28723	395.152	537.5	9
M395T555	3.81886e+06	4.00326e+06	11.59	4593656	4.50114e+06	25.24	3.93165e+06	4.22944e+06	16.83	5.88444e+06	5.92873e+06	19.66	0.0183152	1.74	0.049182	1.08686	395.228	555.4	9.3
M395T686	3.2958e+06	2.61531e+06	85.32	4.6316e+06	4.6981e+06	21.31	3.02224e+06	2.95916e+06	37.74	538754	207542	111.09	0.000379123	3.42	0.00316186	1.46324	395.273	686.2	11.4
M396T239	1.05906e+06	1.2085e+06	28.49	1.21183e+06	1.01659e+06	94.79	2.88117e+06	2.82717e+06	33.99	5.59504e+06	5.42351e+06	26.57	0.000618735	3.21	0.00442232	1.62209	396.211	239	4
M396T314	629571	549121	73.23	311857	238090	91.15	547536	533967	78.01	1.97091e+06	1.8688e+06	32.29	0.008323	2.08	0.027803	1.25223	396.213	314.4	5.2
M396T413	416379	413877	10.85	694976	747347	27.74	531828	553596	20.31	782469	809145	22.95	0.0117919	1.93	0.0357686	1.02901	396.215	413.2	6.9
M396T651	1.33144e+07	1.02019e+07	81.38	2.72261e+07	1.99182e+07	89.15	1.7809e+07	1.13483e+07	99.67	4.26234e+06	2.70628e+06	110.27	0.0433704	1.36	0.0912263	1.20644	396.348	650.7	10.8
M396T74	738346	357528	92.31	728079	726599	60.05	393876	381607	49.02	3.6916e+06	3.82484e+06	41.54	0.00118359	2.93	0.00702576	1.15964	396.092	74.2	1.2
M396T88	1.76638e+06	174522	157.68	256491	160576	100.8	727178	787757	64.31	1.80541e+06	1.79867e+06	53.77	0.0316455	1.5	0.0727409	1.14803	396.125	88.2	1.5
M397T232	1.77139e+06	2.10761e+06	40.05	913814	886846	45.3	408813	376595	49.6	451583	439923	35.22	0.000982196	3.01	0.00618381	1.66398	397.202	231.9	3.9
M397T261	676518	487861	64.48	72082.5	57070.6	68.52	60481.7	62055	62.71	43621.6	19540	130.92	0.000189746	3.72	0.00194201	1.69821	397.133	260.9	4.3
M397T303	2.0927e+06	2.03331e+06	6.9	7.92646e+06	8.16142e+06	30.98	7.38786e+06	6.56964e+06	48.84	1.04043e+06	908398	34.83	1.02314e-07	6.99	9.9251e-06	1.05717	397.186	303.4	5.1
M397T514	2.98033e+07	3.06546e+07	7.31	8.72735e+06	9.05547e+06	16.3	6.86748e+06	6.9953e+06	15.75	5.21319e+06	5.19834e+06	21.32	1.20574e-09	8.92	4.13455e-07	2.05005	397.168	514.1	8.6
M397T521	1.35515e+06	1.3881e+06	8.12	3.50073e+06	2.66103e+06	69.51	2.2939e+06	2.54502e+06	65.61	519370	526202	35.73	0.000673831	3.17	0.00470681	1.32627	397.168	521.3	8.7
M397T547	1.0741e+06	1.14036e+06	13.69	2.79234e+06	2.95569e+06	23.72	2.22475e+06	2.19649e+06	16.92	2.53087e+06	2.73438e+06	24.63	0.000415144	3.38	0.00337971	1.04393	397.188	546.8	9.1
M397T561_1	1.66388e+07	1.68804e+07	16.89	1.41699e+07	1.18582e+07	32.67	1.0252e+07	9.7207e+06	16.58	9.23414e+06	9.16868e+06	20.15	0.00333738	2.48	0.0145462	1.7067	397.168	560.9	9.3
M397T578	7.35915e+06	4.6261e+06	67.13	6.79138e+06	7.95189e+06	42.99	2.92224e+06	2.23122e+06	74.5	2.31051e+06	2.37471e+06	58.77	0.0289039	1.54	0.0681138	1.46668	397.204	578.3	9.6
M397T659_1	1.53536e+06	1.48999e+06	5.67	5.13602e+06	5.47396e+06	31.11	1.25764e+07	1.23093e+07	14.3	1.4404e+07	1.54826e+07	20.42	3.6334e-10	9.44	1.72821e-07	2.15425	397.332	659.3	11
M397T74	9.62612e+06	9.85536e+06	38.1	3.0552e+06	3.36191e+06	29.17	1.91361e+06	2.00382e+06	61.99	3.03593e+06	2.56059e+06	75.79	0.023815	1.62	0.0592562	1.14173	397.107	74.5	1.2
M397T91_2	899817	570340	98.61	646659	570931	64.74	1.7284e+06	1.70558e+06	67.96	2.04489e+06	2.03768e+06	20.36	0.0294511	1.53	0.0689953	1.39134	397.124	90.7	1.5
M398T290	1.19853e+06	1.37526e+06	31.83	598886	555645	48.53	268612	249135	52.27	287517	270116	34.57	0.000696843	3.16	0.00482845	1.69336	398.226	289.9	4.8
M398T390	345519	109004	127.06	135054	60620.9	126.53	774568	625921	57.6	1.44103e+06	1.1387e+06	72.35	0.0209788	1.68	0.0542119	1.17063	398.135	390	6.5
M398T406	1.54808e+06	1.57424e+06	50.88	605435	609237	42.73	3.32748e+06	1.91092e+06	99.29	3.24231e+06	2.96494e+06	47.92	0.00775597	2.11	0.026529	1.24145	398.264	406	6.8
M398T420	64493.9	62273.2	25.55	717250	711517	13.97	835727	808146	27.13	457790	470302	41.54	6.76372e-08	7.17	7.22689e-06	1.03156	398.214	420.4	7
M398T561_1	1.00041e+06	828870	62.59	804387	742781	59.6	2.13018e+06	2.26789e+06	28.32	7.51632e+06	6.0232e+06	56.21	5.04696e-06	5.3	0.000151563	1.9543	398.17	560.9	9.3
M398T92	619893	465929	68.63	1.22331e+06	1.22165e+06	61.42	98006.8	91094.4	49.74	96554.3	76568.1	55.79	1.66627e-06	5.78	7.26897e-05	1.74631	398.108	91.8	1.5
M399T253_1	468402	448934	46.05	666926	590709	55.6	341304	254497	63.86	2.47183e+06	1.78029e+06	88.12	0.000936458	3.03	0.00593895	1.12138	399.165	252.9	4.2
M399T257	5485473	6.14786e+06	31.49	2.86422e+06	2.95298e+06	35.34	3.30523e+06	3.30107e+06	26.64	2.59963e+06	2.34766e+06	38.91	0.0391472	1.41	0.0846273	1.03472	399.134	256.7	4.3
M399T547_1	6.96445e+07	6.92722e+07	17.75	5.4796e+07	5.41089e+07	16.82	6.51149e+07	6.56014e+07	16.81	3.31114e+07	3.33608e+07	31.3	0.000165351	3.78	0.00176615	1.46866	399.183	546.8	9.1
M399T607	2.04784e+07	2.37375e+07	32.33	9.33999e+06	8.81041e+06	59.32	3.36692e+06	2.93918e+06	74.05	2.43953e+06	1.85992e+06	79.91	0.00204623	2.69	0.0103221	1.7638	399.219	607.5	10.1
M399T86	238713	260087	18.06	400612	431909	48.41	305594	261468	58.42	113853	104463	51.58	0.0130357	1.88	0.0383731	1.22648	399.076	86	1.4
M400T402	3.72249e+07	3.63612e+07	6.97	3.54432e+07	3.53612e+07	10.32	3.65836e+07	3.79331e+07	17.99	1.92388e+07	1.91077e+07	18.89	2.41446e-06	5.62	9.51906e-05	1.67737	400.215	402.5	6.7
M400T470	336634	101141	135.17	80285.4	20261.7	142.5	506020	491343	54.8	805706	858183	58.29	0.0137836	1.86	0.0398666	1.03016	400.176	470.1	7.8
M400T530	1.22491e+07	1.54878e+07	49.43	4.82335e+06	5.19885e+06	38.76	1.39913e+07	7.33191e+06	96.06	1.97366e+07	1.70532e+07	43.83	0.00885849	2.05	0.0290263	1.03708	400.256	530.2	8.8
M400T80	722278	708862	9.23	454020	489143	34.29	689331	671959	16.31	299019	314356	38.14	0.00154447	2.81	0.00852608	1.1033	400.154	80.5	1.3
M401T257	420972	474621	31.02	802868	811736	32.32	805834	793857	22.48	2.16018e+06	1.66865e+06	47.56	1.81252e-05	4.74	0.000372223	1.93594	401.134	257.3	4.3
M401T290	6.77974e+06	6.73849e+06	2.94	7.29887e+06	7.20311e+06	7.26	6.99937e+06	6.71677e+06	9.8	8.08981e+06	8.03966e+06	10.59	0.0281798	1.55	0.0668376	1.13756	401.216	289.5	4.8
M401T421	203550	94687.9	94.05	96140.6	19953.8	145.7	702243	750769	34.01	955036	1.02213e+06	65.85	0.00511853	2.29	0.0197314	1.17038	401.185	420.8	7
M401T492	1.82612e+06	1.98612e+06	55.43	988177	1.02468e+06	65.3	2.51269e+06	706764	112.42	3.56225e+06	3.24722e+06	37.59	0.0278399	1.56	0.0662416	1.08032	401.27	491.9	8.2
M401T501	538031	123161	140.11	2.37721e+06	1.89887e+06	106.98	2.13981e+06	1.42061e+06	63.18	1.42286e+07	1.21228e+07	79.97	0.0146778	1.83	0.0417103	1.74766	401.172	501.3	8.4
M401T542	865052	866768	14.95	1.77719e+06	1.65075e+06	25.74	852358	864676	58.27	569131	585161	63.51	0.00265603	2.58	0.0123814	1.19309	400.731	542.1	9
M401T598	1.74644e+07	2.04888e+07	53.2	1.60668e+07	1.55424e+07	49.83	1.70788e+07	1.6462e+07	14.5	3.4074e+07	3.30183e+07	26.67	0.0302175	1.52	0.0702218	1.2767	401.279	598.1	10
M401T624	8.53421e+07	5.5923e+07	81.12	1.43379e+08	1.50923e+08	44.27	2.40067e+08	2.58552e+08	44.22	3.76531e+08	3.31625e+08	37.89	0.0126377	1.9	0.0375539	1.58389	401.291	624.3	10.4
M401T635_3	2.92405e+06	1.66965e+06	97.05	3.18967e+06	3.31676e+06	43.93	4.18466e+06	2.74782e+06	99.2	7.97736e+07	9.45649e+07	49.7	0.00035128	3.45	0.00300791	1.68532	401.304	634.7	10.6
M401T86	1.53805e+06	2.05325e+06	65.12	2.92152e+06	2.77126e+06	51.19	1.88064e+06	1.54886e+06	47.06	556250	308924	105.77	0.00067589	3.17	0.00471875	1.27803	401.167	86	1.4
M402T274	170532	125862	86.74	410378	429297	45.23	225148	219575	20.7	644787	680271	18.63	0.000976531	3.01	0.0061613	1.35727	402.221	273.5	4.6
M402T498	2.31447e+06	1.09559e+06	119.51	1.84913e+06	1.17816e+06	115.04	3.55293e+06	3.64995e+06	50.36	6.73652e+06	5.20291e+06	56.29	0.0255011	1.59	0.0622003	1.39786	402.311	498.2	8.3
M402T501	580082	633547	28.71	792541	757533	23.35	826226	896884	37.25	303686	152043	126.65	0.0012375	2.91	0.00724371	1.262	402.174	501.1	8.4
M402T522	1.59524e+06	1.79481e+06	25.33	1.2095e+06	1.25984e+06	21.82	1.70303e+06	1.80247e+06	19.56	2.17092e+06	2.26078e+06	17.35	0.00209339	2.68	0.0105097	1.37944	402.27	522.5	8.7
M402T52_1	1.25487e+06	1.31582e+06	56.38	1.23025e+06	1.03696e+06	80.95	4.66833e+06	5.00134e+06	18.63	5.59261e+06	5.52663e+06	72.97	0.0197937	1.7	0.0520841	1.31608	401.912	52.3	0.9
M402T590	2.77082e+06	3.3238e+06	79.92	512318	359577	91.11	4.57375e+06	2.81643e+06	95.46	5.15923e+06	4.30084e+06	61.57	0.00196714	2.71	0.0100261	1.23836	402.282	589.6	9.8
M402T624	4.0363e+07	2.81567e+07	64.98	2.20042e+07	2.24836e+07	49.21	7.23019e+07	5.71687e+07	90.73	9.38822e+07	8.69601e+07	74.24	0.0456438	1.34	0.0948045	1.12696	402.292	624.3	10.4
M403T248	1.08743e+07	1.17417e+07	23.29	1.07255e+07	7.18007e+06	81.78	6.47523e+06	3.36168e+06	86.95	3.14885e+06	2.56391e+06	58.16	0.0422847	1.37	0.0894915	1.43844	403.14	247.9	4.1
M403T287	1.16452e+06	1.33257e+06	54.17	1.35505e+06	1.27848e+06	35.33	685088	681940	57.3	6.24295e+06	5548003	36.4	5.21905e-06	5.28	0.000154735	1.22122	403.231	287.4	4.8
M403T327	3.723e+06	2.12274e+06	86.7	1.14741e+07	1.12435e+07	41.33	7.07243e+06	7.04165e+06	30.06	1.46923e+06	928935	91.13	1.17016e-05	4.93	0.000265856	1.19932	403.25	327	5.4
M403T338	612217	530464	54.84	2.78732e+06	2.09355e+06	69.98	6.46391e+06	6.28996e+06	16.74	6.3162e+07	4.67147e+07	74.78	0.000169585	3.77	0.00179121	2.22846	403.269	338.1	5.6
M403T362	1.36414e+06	1.69329e+06	51.13	1.8663e+06	1.42722e+06	48.79	3.438e+06	2.90291e+06	56.51	3.78391e+06	3.32918e+06	61.28	0.0218873	1.66	0.055927	1.4856	403.248	361.9	6
M403T398	1.25935e+06	1.25633e+06	15.29	4.21515e+06	4.28963e+06	29.06	5.93664e+06	4.84861e+06	45.3	6.44144e+06	5.03846e+06	65.1	0.0019593	2.71	0.0100104	1.48602	403.269	398.3	6.6
M403T549	4.78608e+06	3.26591e+06	78.71	1.16289e+06	186263	151.81	2.02916e+07	2.1299e+07	39.28	2.00924e+07	1.84405e+07	95.6	0.00911487	2.04	0.0296817	1.03124	403.26	548.6	9.1
M403T635	5.72999e+06	7.02579e+06	49.4	4.32218e+06	4.23792e+06	30.43	4.04645e+06	3.71308e+06	24.15	1.05684e+07	1.00759e+07	30.26	0.000496802	3.3	0.00381132	1.24991	403.296	634.7	10.6
M404T284_2	388725	350348	36.48	496882	446317	44.58	522454	515077	25.75	3.87978e+06	3.85394e+06	56.31	8.48164e-07	6.07	4.4825e-05	1.82534	404.233	283.7	4.7
M404T319	3.6325e+06	3.57381e+06	75.45	5.59253e+06	5.95764e+06	52.24	2.75506e+06	2.53286e+06	58.41	1.54071e+07	1.69951e+07	31.66	0.00272484	2.56	0.0126107	1.13599	404.272	318.6	5.3
M404T389	6.35123e+06	413585	164.77	938908	738670	107.34	847758	838237	31.27	8.35716e+06	7.92235e+06	36.74	0.000305763	3.51	0.00271923	1.22009	404.246	388.8	6.5
M404T393	17570.9	9662.08	87.16	10674.9	8240.56	52.6	2376.78	2454.14	36.62	6.13326e+06	1.50077e+06	138.21	7.89015e-05	4.1	0.00104435	1.43892	404.266	393.3	6.6
M404T531	6.50198e+07	4.99171e+07	75.09	2.16269e+08	2.06451e+08	33.27	1.42888e+08	1.35605e+08	28.82	2.0178e+08	1.78755e+08	37.1	0.00121723	2.91	0.00715953	1.09059	404.3	530.8	8.8
M404T537	1.13065e+06	1.05402e+06	24.64	1.48943e+06	1.42282e+06	26.73	1.73423e+06	1.69857e+06	15.58	1.80391e+06	1.78513e+06	15.67	0.0202294	1.69	0.0528308	1.4313	404.328	536.9	8.9
M404T690	3.36476e+06	3.19251e+06	11.91	3.5494e+06	3.55671e+06	18.02	6.98369e+06	6.81821e+06	41.23	1.05754e+07	7.72208e+06	58.78	0.00498419	2.3	0.0193502	1.71123	404.36	690	11.5
M405T238_2	1.2441e+06	355740	125.99	1.05656e+06	1.16669e+06	49.46	3.0855e+06	3.23955e+06	31.24	8.01306e+06	8.14216e+06	65.19	0.0115327	1.94	0.0352214	1.86834	405.17	237.7	4
M405T304	2.03808e+06	2.27824e+06	65.34	1.42432e+06	1.46445e+06	77.92	1.58944e+06	1.18286e+06	86.98	8.71344e+06	9.6997e+06	62.9	0.00588865	2.23	0.0218338	1.24984	405.248	304	5.1
M405T318	4.24179e+07	3.89634e+07	28.04	3.86357e+07	4.17289e+07	60.09	3.76604e+07	4.11059e+07	36.71	1.07016e+07	6.78982e+06	80.07	0.00280965	2.55	0.0129062	1.42616	405.267	318.1	5.3
M405T325	253602	294135	67.46	1.06108e+06	1.11645e+06	67.97	722542	673862	66.68	2.07233e+07	5.55791e+06	125.65	0.000100596	4	0.00123504	1.73141	405.289	325.4	5.4
M405T337	4.01926e+06	1.91639e+06	92.73	14055120	1.2814e+07	47.58	9.63465e+06	8.92687e+06	30	1.28803e+07	1.08232e+07	50.08	0.00674325	2.17	0.0240516	1.03209	405.284	336.8	5.6
M405T433	4.97104e+06	5.6509e+06	33.95	5.22519e+06	5.4708e+06	25.73	2.12615e+06	1.97583e+06	36.95	1.54063e+06	1.28048e+06	52.73	7.58349e-05	4.12	0.00101931	1.8753	405.276	433.3	7.2
M405T47	550271	639287	29.27	958255	755585	56.82	6.62135e+06	6.36637e+06	83.69	1.40739e+07	1.09725e+07	57.26	1.55578e-05	4.81	0.000328322	2.03307	405.069	46.7	0.8
M405T494	361735	315739	53.96	202064	196725	35.94	272798	285172	37.9	1.56664e+06	1.5282e+06	73.28	0.00800747	2.1	0.0271301	1.18863	405.226	493.6	8.2
M405T579_1	3.34802e+07	2.60427e+07	39.34	8.15026e+07	7.76717e+07	66.9	6.13405e+07	4.03495e+07	91.38	1.56526e+08	1.33784e+08	46.93	0.00629161	2.2	0.0228892	1.12729	405.299	578.6	9.6
M405T579_2	5.48253e+06	2.21525e+06	125.29	4.48936e+06	1.87384e+06	143.74	9.10514e+06	9.25245e+06	42.13	4.16943e+07	20742134	103.97	0.00481558	2.32	0.0188344	1.61072	405.312	578.5	9.6
M405T643	5.58328e+06	4.12569e+06	57.42	1.00252e+07	6.89718e+06	68.7	5.67392e+06	5.40586e+06	21.64	2.88262e+07	2.87212e+07	42.07	6.61353e-05	4.18	0.000921706	1.48515	405.172	642.8	10.7
M406T304	299857	322542	24.59	225646	190424	29.29	205617	196054	21.25	1.66833e+06	1.5514e+06	67.34	0.00784049	2.11	0.0267302	1.45372	406.251	304.2	5.1
M406T341_2	1.17963e+06	249666	140.48	8.16595e+06	8.24562e+06	77.59	3.53301e+07	3.72938e+07	19.62	1.92326e+07	1.72059e+07	61.86	0.00694898	2.16	0.0245891	1.6367	406.28	340.5	5.7
M406T362_1	1.77482e+07	1.49694e+07	64.54	1.01145e+07	8.05013e+06	61.71	1.70393e+07	1.30641e+07	61.01	6.97542e+07	7.13015e+07	36.77	7.65147e-05	4.12	0.00102286	1.58502	406.266	361.9	6
M406T362_2	163580	137397	47.51	2.1424e+06	1.74634e+06	74.47	1.77105e+06	1.24383e+06	80.34	4.3392e+07	1.12591e+07	132.88	1.74575e-05	4.76	0.000360519	1.87513	406.279	361.7	6
M406T552	75540.2	57945	41.8	175055	120826	76.64	574810	569825	48.7	852531	714093	70.04	0.000813716	3.09	0.00539247	1.80478	406.281	551.8	9.2
M406T631	8.11801e+06	7.54197e+06	20.66	1.06566e+07	1.03602e+07	20.23	7.8382e+06	6.82207e+06	76.76	4.76012e+06	5.53737e+06	44.59	0.0470095	1.33	0.0970261	1.15865	406.175	631.5	10.5
M407T255	2.51005e+06	1.76199e+06	55.58	6.29731e+06	6.32608e+06	27.27	3.4077e+06	4.0406e+06	38.5	858011	789186	63.59	2.28453e-05	4.64	0.000437473	1.46794	407.263	254.8	4.2
M407T283	2.24874e+06	2.38052e+06	71.24	4.58073e+06	4.11748e+06	42.25	2.19617e+06	2.22877e+06	37.74	590382	511719	93.56	0.0339466	1.47	0.0765356	1.35787	407.266	283.2	4.7
M407T331_2	3.60796e+08	2.99737e+08	32.32	2.98833e+08	3.57675e+08	39.09	6.18352e+08	5.94641e+08	24.45	6.05264e+08	5.8798e+08	30.6	0.00335593	2.47	0.0145968	1.38177	407.28	331.2	5.5
M407T331_3	2.56825e+07	2.74036e+07	88.07	8.39338e+07	8.32153e+07	35.19	6.05388e+06	3.18431e+06	121.37	1.55897e+06	1.0329e+06	113.18	3.85806e-06	5.41	0.000131076	1.73101	407.294	331.2	5.5
M407T345	3.87853e+06	4.92293e+06	69.41	4.33622e+07	4.37072e+07	66.7	2.21121e+07	1.47158e+07	112.84	1.11976e+06	873332	62.3	0.000132843	3.88	0.0015149	1.09026	407.295	344.5	5.7
M407T503	2.06847e+06	2.04027e+06	13.93	1.00158e+07	6.72544e+06	89.33	8.02963e+06	6.55259e+06	80.52	605671	733715	48.39	0.000264268	3.58	0.00243845	1.15628	407.257	503.1	8.4
M407T579	935317	935735	17.84	1.25383e+06	1.38902e+06	39.87	1.20297e+06	1.20773e+06	17.53	3.39292e+06	2.64099e+06	55.63	0.00240734	2.62	0.0115585	1.57422	407.305	578.5	9.6
M408T255	529423	445742	75.46	801241	663047	53.95	464072	433772	33.6	130101	112171	41.07	0.000101688	3.99	0.00124415	1.53517	408.271	254.7	4.2
M408T258	3.1759e+06	2.68072e+06	65.23	2.23898e+06	1.70948e+06	52.99	4.45065e+06	3.64867e+06	51.68	8.91211e+06	8.43453e+06	70.01	0.0208619	1.68	0.0539738	1.35886	408.223	258.3	4.3
M408T308	4.46741e+06	5.27155e+06	56.38	4.57739e+06	3.9764e+06	90.12	2.34006e+06	2.61544e+06	38.22	873458	724644	54.92	0.0165768	1.78	0.0456527	1.49567	408.177	307.7	5.1
M408T345	6.02665e+06	6.02453e+06	33.53	1.64908e+07	1.10575e+07	84.64	3.70512e+07	3.99317e+07	45.54	4.09793e+07	1.8895e+07	109.08	0.0324362	1.49	0.0741163	1.31272	408.281	344.5	5.7
M408T365_1	2.6483e+07	2.20096e+07	93.13	16755104	1.6035e+07	26.02	2.96537e+07	2.53761e+07	49.91	1.02999e+08	1.14766e+08	23.03	0.000120958	3.92	0.00141778	1.7608	408.272	365.4	6.1
M408T365_2	8.63304e+07	7.38812e+07	52.14	6.63336e+07	6.89372e+07	47.29	1.84982e+08	1.6286e+08	57.07	3.44339e+08	2.09315e+08	94.9	0.00283468	2.55	0.0129806	1.62575	408.283	365.5	6.1
M408T412	2.37014e+06	1.4499e+06	75.47	2.52006e+06	2.27097e+06	64.98	1.41278e+06	1.21869e+06	44.28	803114	769943	30.37	0.0172838	1.76	0.0471768	1.50272	408.273	412.3	6.9
M408T429	315338	284815	29.81	1.76499e+06	1.5519e+06	43.73	286334	276369	15.28	241652	257019	27.21	9.00845e-09	8.05	1.5813e-06	1.17943	408.204	429.2	7.2
M408T464	97123.6	70687.9	60.09	610063	571923	43.76	462852	371259	36.43	856364	700221	54.16	3.47346e-05	4.46	0.000585997	1.57769	408.295	463.7	7.7
M408T503	565679	757524	79.5	623529	680535	46.85	1.13985e+06	1.06867e+06	46.07	3.74284e+06	3.59307e+06	18.61	0.0022074	2.66	0.0108956	1.80719	408.263	503.1	8.4
M408T525	2.31139e+07	8.56584e+06	140.05	1.15367e+07	7.06959e+06	116.48	2.94669e+07	3.03614e+07	27.38	1.55338e+08	1.41886e+08	64.93	0.0491492	1.31	0.10026	1.60581	408.249	525.2	8.8
M408T651	6.45889e+06	7.78447e+06	70.47	2.15232e+07	2.35247e+07	34.79	1.39886e+06	781839	125.96	69047.3	78783.4	62.44	1.96043e-08	7.71	2.83717e-06	1.96731	408.303	650.9	10.8
M409T249	33730.7	23516.1	59.53	2.68447e+06	990081	151	4.31798e+06	682441	136.98	3.06555e+06	2.49924e+06	92.34	0.000539452	3.27	0.00401525	1.31699	409.059	248.6	4.1
M409T264	1.91007e+06	2.38255e+06	62.1	2.4469e+06	2.24178e+06	93.23	563891	408289	85.91	329705	361188	36.59	0.0355561	1.45	0.0790413	1.36376	409.06	264.3	4.4
M409T267	594162	487148	32.2	3.01746e+06	3.09518e+06	33.67	2.43124e+06	2.37125e+06	28.24	2.34688e+06	2.46528e+06	19.32	4.99519e-06	5.3	0.000151173	1.17129	409.258	267.4	4.5
M409T276	3.0167e+06	3.65899e+06	73.61	1.7835e+06	1.14624e+06	95.58	4.45561e+06	1.51841e+06	150.2	3.03773e+07	2.10694e+07	92.89	0.000358877	3.45	0.00305346	1.53853	409.183	275.7	4.6
M409T324	694192	88957.8	159.9	428658	157835	137.91	1.11897e+06	1.08716e+06	30.18	5.62463e+06	5.49334e+06	59.98	0.0341827	1.47	0.0769268	1.7321	409.238	324.4	5.4
M409T347	2.00714e+06	976692	94.19	1.34503e+06	1.08948e+06	73.11	2.68755e+06	2.18914e+06	85.09	8.25124e+06	6.92013e+06	36.27	0.00149891	2.82	0.00834332	1.55607	409.236	347.4	5.8
M409T51	1.01451e+07	1.14847e+07	55.04	9.51757e+06	8.19552e+06	49.93	5.09208e+06	4.95561e+06	39.72	3.64498e+06	3.93123e+06	33.72	0.0087824	2.06	0.0288539	1.56955	409.097	51.1	0.9
M409T525	1.51564e+06	1.63772e+06	19.56	13369488	1.35813e+07	19.97	9.33522e+06	7.68033e+06	40	1.28351e+07	1.2513e+07	28.17	9.16333e-09	8.04	1.58957e-06	1.44032	409.243	525.2	8.8
M409T589	4.2402e+06	3.54024e+06	41.56	1.15036e+07	9.94528e+06	37.5	9.93452e+06	9.55644e+06	31.85	1.20122e+07	1.0886e+07	42.16	0.00437469	2.36	0.0175906	1.19037	409.331	589.2	9.8
M409T74	543530	618460	55.73	801775	827735	25.27	365435	357210	23.11	376115	270256	57.86	0.00874464	2.06	0.0287748	1.11497	409.162	74.4	1.2
M410T267_1	253835	243351	11.46	186447	187815	66.02	271387	266712	58.61	811860	867400	24.96	0.00234735	2.63	0.0113732	1.32415	410.264	267.3	4.5
M410T365	652554	688469	11.41	803170	750277	21.34	766340	703509	60.35	6.24955e+06	4.42337e+06	68.72	0.00070823	3.15	0.00488669	1.69186	410.289	365.5	6.1
M410T460_2	1.50451e+06	1.69136e+06	82.41	765141	509256	80.19	2.10376e+06	1.71743e+06	45.21	6.31351e+06	6.48654e+06	27.38	0.00163302	2.79	0.00886555	1.75258	410.236	460.5	7.7
M410T473	1.24706e+06	253113	141.16	972935	818275	82.84	2.3378e+06	2.48517e+06	40.11	8.71937e+06	8.34874e+06	54.67	0.00114405	2.94	0.00688198	1.77421	410.241	473	7.9
M410T491	824466	666669	48.05	825736	839625	5.09	672212	740246	37.31	9.63985e+06	9.41278e+06	50.92	1.50128e-07	6.82	1.287e-05	1.59639	410.273	490.7	8.2
M410T589	169652	154587	82.31	1.60061e+06	1.39569e+06	87.73	1.38462e+06	1.27424e+06	68.75	2.0606e+06	1.9319e+06	89.48	0.0300422	1.52	0.0699466	1.18084	410.335	589	9.8
M411T257	167643	157720	50.02	272882	124513	92.31	547816	517014	21.64	773415	815172	50.22	0.0233955	1.63	0.0584589	1.67549	411.106	256.9	4.3
M411T283	9.0309e+06	8.36401e+06	59.15	7.16366e+06	6.79764e+06	33.02	4.50974e+06	4.544e+06	13.37	5.07293e+07	5.09316e+07	46.82	1.71928e-07	6.76	1.4242e-05	1.40071	411.238	283.2	4.7
M411T305	5.04762e+06	5.31463e+06	28.88	5.7975e+06	5.45088e+06	39.71	9.68325e+06	9.53846e+06	11	9.70488e+06	8.81107e+06	46.51	0.0232528	1.63	0.0582407	1.31174	411.238	304.5	5.1
M411T330	8.39365e+06	8.41239e+06	28.24	1.08413e+07	1.2001e+07	55.91	1.54652e+07	1.10794e+07	56.6	2.55357e+06	2069347	70.25	0.000454708	3.34	0.00359206	1.16126	411.253	330.2	5.5
M411T332	1.99714e+06	2.09898e+06	10.48	1.72904e+06	1.72307e+06	11.51	1.3189e+06	1.33524e+06	17.78	869980	923499	40.63	0.00428486	2.37	0.0173334	1.84582	411.181	332.3	5.5
M411T383	3.53074e+06	3.52523e+06	17.36	5.57085e+06	4.40788e+06	53.64	2.02772e+06	2.06113e+06	12.82	2.61079e+06	2.09727e+06	51.79	0.00586379	2.23	0.0217733	1.14242	411.105	383.5	6.4
M411T402	478028	249363	84.99	261672	254023	6.86	274960	266178	31.48	3.0343e+06	3.64423e+06	51.51	0.00251394	2.6	0.0118824	1.56966	411.243	402.3	6.7
M411T458	660570	521884	37.75	568266	547016	15.63	680759	668131	26.94	223303	214421	44.09	0.0134987	1.87	0.0393331	1.50307	411.202	458.4	7.6
M411T460_1	1.3253e+06	1.66704e+06	59.88	781380	583711	81.27	162020	164603	28.6	153124	160015	47.96	0.000323501	3.49	0.00283592	1.85324	411.225	459.6	7.7
M411T53	25717.6	27181.8	14.05	1.22633e+07	4.25136e+06	164.87	1.26307e+07	3.37936e+06	126.48	7.61972e+06	5.39448e+06	96.75	0.00112833	2.95	0.00680457	1.29399	411.053	52.5	0.9
M411T659_1	4.31448e+06	3.09937e+06	103.19	6.03764e+06	7.21212e+06	50.32	1.04124e+07	1.1409e+07	35.49	2.24053e+07	2.41947e+07	35.17	0.00699137	2.16	0.0247128	1.65309	411.346	659.3	11
M412T264	1.66122e+06	1.03591e+06	69.77	1.15418e+06	991936	30.57	1.93272e+06	1.42326e+06	77.99	1.41179e+07	1.59553e+07	65.13	0.0134899	1.87	0.0393177	1.60197	412.233	264	4.4
M412T330	1.12931e+06	205748	151.59	447280	296822	108.95	3.04626e+06	3.60385e+06	59.98	1.61652e+07	1.56029e+07	67.48	0.000247683	3.61	0.00233509	1.77653	412.178	330.3	5.5
M412T354	541347	40916.6	160.29	239043	207006	91.71	234711	142676	102.29	1.08886e+06	934703	29.78	0.0186839	1.73	0.0499626	1.17698	412.254	354.3	5.9
M412T391	795015	135843	144.13	1.54966e+06	1.27143e+06	90.52	4.31871e+06	3.7957e+06	24.69	3.45179e+06	3.49924e+06	60.89	0.0423842	1.37	0.0896765	1.16829	412.211	390.8	6.5
M412T460	415447	389671	20.91	339087	322190	24.36	383399	392169	15.08	237104	247505	23.69	0.00418887	2.38	0.0170379	1.29303	412.216	460.1	7.7
M412T674	3.0695e+06	1.59115e+06	128.65	4.52754e+06	4.95691e+06	53.63	8.51082e+06	9.34222e+06	40.24	1.61438e+07	1.61485e+07	41.44	0.0407186	1.39	0.0870643	1.43772	412.306	673.9	11.2
M413T235	1.34794e+06	1.37591e+06	47.61	767365	697157	75.43	192809	164526	47.34	104565	76069.6	58.02	3.36656e-05	4.47	0.000573411	1.98564	413.089	234.7	3.9
M413T291	1.56493e+06	1.36067e+06	43.29	4.7804e+06	3.81472e+06	72.01	3.11288e+06	3.41801e+06	47.33	526714	468120	52.17	8.52636e-05	4.07	0.00110476	1.27439	413.174	290.8	4.8
M413T380	7.12974e+06	5.37722e+06	73.15	1.23377e+07	1.23555e+07	48.31	3.80809e+06	2.27345e+06	96.99	3.31631e+06	2.2545e+06	79.93	0.00767285	2.12	0.0263659	1.30265	413.122	379.9	6.3
M413T384	605351	677888	22.62	1.30365e+06	1.27143e+06	54.98	171018	159087	35.84	143914	149181	15.15	0.000121469	3.92	0.00142148	1.78383	413.052	383.7	6.4
M413T394	2.34288e+06	2.32738e+06	38.06	1.67796e+06	1.48534e+06	35.3	1.14148e+06	1.20205e+06	31.91	1.15113e+06	1.14029e+06	19.25	0.0229823	1.64	0.0577889	1.3736	413.162	394.2	6.6
M413T426_3	1.25234e+06	578349	121.48	7.5456e+06	7.0486e+06	35.21	1.07975e+07	1.05756e+07	16.72	7.34007e+06	7.18322e+06	18.21	0.0168182	1.77	0.0461709	1.39865	413.27	425.9	7.1
M413T461	648250	551822	58.04	1.13401e+06	1.18751e+06	23.2	402590	483572	48.44	277525	300284	34.3	0.000481322	3.32	0.00373924	1.51365	413.233	461	7.7
M413T564	660894	96778	153.28	268021	84270.7	117.59	166707	137745	76.41	1.16852e+06	1.05446e+06	50.2	0.00544627	2.26	0.0206386	1.1197	413.183	564.5	9.4
M413T581	1.62605e+06	706007	135.2	2.89803e+06	2.7329e+06	43.2	3.76321e+06	3.71961e+06	47.14	7.54943e+06	8.20702e+06	30.7	0.0254743	1.59	0.062168	1.54489	413.305	580.5	9.7
M414T313	155737	160653	40.43	2.28615e+06	1.87888e+06	93.32	1.47389e+06	1.38289e+06	56.23	1.78405e+06	1.97684e+06	34.85	0.00197297	2.7	0.0100489	1.26857	414.21	312.6	5.2
M414T344	1.47789e+06	1.48719e+06	26.91	2.37079e+06	2.37583e+06	45.78	1.05772e+06	961253	39.16	871593	785165	59.83	0.0183624	1.74	0.0492726	1.30516	414.269	344.2	5.7
M414T391	132520	123676	69.49	265198	218515	79.38	543501	529061	26.17	749650	532990	78.07	0.0267641	1.57	0.0644306	1.4048	414.207	390.8	6.5
M414T555	746430	721041	71.55	2.23108e+06	2.00131e+06	46.81	463697	327765	67.53	123185	133753	66.85	2.73258e-05	4.56	0.000493168	1.63405	414.272	554.7	9.2
M414T579	8.138e+07	9.30254e+07	30.19	1.18208e+08	1.13062e+08	22.79	8.97909e+07	9.48548e+07	12.93	1.84744e+08	2.00795e+08	30.46	0.00104944	2.98	0.00647441	1.32505	414.245	579.1	9.7
M415T247	605892	594853	20.25	395515	402843	12.15	392727	408207	16.84	165783	167638	28.86	2.16941e-07	6.66	1.71978e-05	1.97221	415.193	246.6	4.1
M415T314	2.14686e+06	2.2583e+06	32.88	3.27461e+06	3.15799e+06	27.07	2.79577e+06	2.62164e+06	34.38	5.31519e+06	5.27975e+06	38.69	0.016942	1.77	0.0464504	1.27221	415.235	314.2	5.2
M415T324	1.63265e+06	1.59917e+06	68.99	5.60673e+06	5.7037e+06	12.49	2.88368e+06	3.33324e+06	46.52	393902	348812	42.27	1.07802e-06	5.97	5.37007e-05	1.40289	415.14	323.6	5.4
M415T378	1.78033e+06	1.37905e+06	46.76	2.11483e+06	2.17554e+06	25.98	1.59309e+06	1.71451e+06	25.15	86190	47882.6	90.9	0.000531162	3.27	0.00397563	1.78517	415.178	378.5	6.3
M415T383	3.1268e+07	3.37609e+07	22.72	2.24095e+07	2.06735e+07	33.39	1.35324e+07	1.40207e+07	61.93	7.32485e+06	8.09845e+06	41.35	0.00401916	2.4	0.0165605	1.71218	415.047	383.5	6.4
M415T420	558386	572112	54.31	739288	763683	14.45	700722	711150	15.85	277166	278583	43.66	0.0149956	1.82	0.0423907	1.19995	415.207	420.4	7
M415T422_1	1.65666e+07	1.58247e+07	88.73	5.65213e+07	5.26739e+07	56.52	7.45417e+06	2.87236e+06	128.46	934778	749092	78.15	7.82481e-06	5.11	0.000202389	1.72397	415.28	422.4	7
M415T456	3.9451e+06	3.99564e+06	35.51	2.63551e+06	2.66801e+06	13.84	1.85035e+06	1.7823e+06	24.76	310302	180299	91.94	0.00400278	2.4	0.0165094	1.90571	415.178	456.2	7.6
M415T486	4.06538e+06	3.50803e+06	56.17	3.83544e+06	3.99716e+06	58.63	728955	580520	59.08	799920	725820	68.55	0.000715424	3.15	0.00491562	1.70185	415.248	485.7	8.1
M415T513	784188	312609	135.79	3.49526e+06	3.3908e+06	59.01	230834	67144	118.49	124302	57158	134.83	0.00028392	3.55	0.0025715	1.33183	415.285	513.1	8.6
M415T53	742910	749001	3.15	1.10709e+06	1.06802e+06	39.65	2.79652e+06	2.01036e+06	91.9	3.09912e+06	2.78418e+06	88.48	0.0398249	1.4	0.0856787	1.03709	415.145	52.9	0.9
M415T635	76928.8	104076	67.38	1.65609e+06	1.51451e+06	24.87	3.00317e+06	2.95517e+06	24.31	2.36741e+06	2.11571e+06	26.14	0.00257713	2.59	0.0120845	1.69267	415.283	635	10.6
M415T673	473070	356119	43.04	1.93479e+06	1.78393e+06	32.63	1.49407e+06	1.6033e+06	36.52	2.06476e+06	2.31398e+06	36.88	0.00250042	2.6	0.0118464	1.1535	415.214	673.1	11.2
M416T446	620218	817193	76.95	145490	121219	42.26	1.78748e+06	759046	112.8	2.38505e+06	2.39293e+06	29.15	7.61886e-05	4.12	0.00102286	1.63144	416.3	445.6	7.4
M416T479	310313	337144	35.87	494749	470147	23.02	367882	393897	23.02	897439	965720	32.9	0.000414271	3.38	0.00337668	1.42005	416.228	479	8
M416T534	3.40984e+06	2.62856e+06	57.09	2.60135e+06	1.81545e+06	96.92	1.9774e+06	2.20445e+06	62.34	775773	277363	176.72	0.0330237	1.48	0.0750863	1.32652	416.315	533.8	8.9
M416T545	695396	622204	41.18	223817	86544.7	170.03	3.33564e+06	3.29275e+06	45.76	2.76566e+06	2.77988e+06	59.34	7.13974e-06	5.15	0.000189686	1.39317	416.234	544.8	9.1
M416T94	768716	825594	33.36	547095	550455	10.79	634229	617383	14.1	249107	251759	36.22	0.0078561	2.1	0.0267772	1.67236	416.156	93.8	1.6
M417T243	209303	120451	94.67	464661	383755	57.53	246008	186513	56.46	7.88142e+06	6.95386e+06	60.66	1.70857e-07	6.77	1.42332e-05	1.70573	417.21	242.6	4
M417T283	55266.7	56043.5	26.46	209982	164041	64.21	63358.3	42540	84.94	32432	33268	15.18	7.02783e-05	4.15	0.000964854	1.24896	417.081	282.9	4.7
M417T50	333444	154665	95.87	1.00176e+06	963535	56.3	1.04086e+06	1.09471e+06	39.92	1.15653e+06	1.12263e+06	34.31	0.0200661	1.7	0.0525906	1.28565	417.123	49.5	0.8
M417T527	2.65905e+07	2.7836e+07	18.37	2.74025e+07	2.40273e+07	69.3	4.36443e+07	4.44291e+07	44.38	5.33321e+06	3.09649e+06	102.87	6.34312e-05	4.2	0.000895875	1.29139	417.229	526.7	8.8
M417T53_1	1.50623e+07	1.62508e+07	25.34	4.93865e+07	4.39498e+07	63.97	1.29083e+07	5.08008e+06	96.7	1.10834e+07	1.12263e+07	55.99	0.0254817	1.59	0.0621757	1.00705	416.882	52.6	0.9
M417T583	640820	678191	34.22	1.03045e+06	1.00668e+06	19.43	1.20166e+06	1.15534e+06	9.91	1.15482e+06	1.16771e+06	12.73	0.000795457	3.1	0.00531333	1.50373	417.299	583.4	9.7
M417T592	2.45475e+06	1.97214e+06	87.61	1.09387e+06	675199	73.23	1.65761e+06	1.0497e+06	81.74	1.16619e+07	4.25009e+06	115.81	0.00796875	2.1	0.0270424	1.2022	417.335	591.6	9.9
M417T654	1.93892e+06	2.08513e+06	22.64	2.68006e+06	2.7357e+06	6.09	3.32554e+06	3.25595e+06	26.72	7.45043e+06	6.63222e+06	60.06	0.0383511	1.42	0.0833695	1.78446	417.312	653.6	10.9
M417T665	3.97871e+06	3.95946e+06	22.88	3.71941e+06	3.19065e+06	38.02	1.18179e+07	1.02532e+07	60.43	1.55314e+07	1.45213e+07	64.08	0.00144225	2.84	0.00813229	1.6933	417.312	665	11.1
M417T80	726621	699564	45.76	1.48024e+06	1.05918e+06	80.43	1.33443e+06	1.25247e+06	31.02	4.63841e+06	3.04829e+06	103.38	0.00776751	2.11	0.0265489	1.51208	417.248	80.2	1.3
M418T48	4.1536e+06	3.68138e+06	44.33	4.05334e+06	3.43667e+06	48.73	1.5661e+07	15929659	25.55	1.21886e+07	1.28478e+07	19.46	1.97019e-06	5.71	8.27713e-05	1.75942	418.106	48.4	0.8
M418T52	1.47132e+06	1.21046e+06	68.61	2.05763e+06	2.11385e+06	45.01	550745	370370	75.5	729481	672477	32.88	0.00176305	2.75	0.00935787	1.20538	417.952	52.3	0.9
M418T53_2	975145	1.15083e+06	44.68	1.80072e+06	1.7557e+06	35.11	3.12821e+06	2.39765e+06	56.73	3.87994e+06	3.32821e+06	37.64	0.000636077	3.2	0.00451971	1.85857	418.036	53.1	0.9
M418T664	203858	261914	77.05	1.00653e+06	845547	101.63	1.55944e+06	1.29334e+06	99.05	6.68535e+06	6.56e+06	49.89	0.00900157	2.05	0.0294037	1.64523	418.316	664.4	11.1
M418T75	1.22644e+06	132601	160.59	116797	78305.3	80.95	495004	465599	61.87	2.83039e+06	2.46002e+06	60.7	0.00394383	2.4	0.0163393	1.5071	418.126	74.6	1.2
M419T245	62577.8	46125.2	83.31	59147.4	59111.5	69.54	312629	267343	79.66	2.02183e+06	2.50008e+06	69.46	0.000194381	3.71	0.00197257	1.83331	419.21	245.2	4.1
M419T251	1.38195e+06	1.136e+06	46.1	1.27664e+06	1.35828e+06	41.44	3.15906e+06	3.00283e+06	24.94	3.44782e+06	2.98223e+06	56.65	0.00215599	2.67	0.0107145	1.55071	419.226	251.1	4.2
M419T261	976448	464991	102.59	1.36717e+06	1.14248e+06	58.86	2.07219e+06	1.61775e+06	71.69	2.87849e+06	2.64479e+06	36.63	0.0339898	1.47	0.0765978	1.4725	419.134	261.4	4.4
M419T280	954343	929121	29.29	2.01131e+06	1.89922e+06	29.33	1.63837e+06	1.58971e+06	37.69	4.73567e+06	3.80794e+06	59.05	0.000191822	3.72	0.00195615	1.66342	419.244	279.7	4.7
M419T412	3.34582e+06	2.80561e+06	56.87	2.17951e+06	2.32695e+06	64.37	958089	690123	51.03	803784	824013	11.07	0.0403047	1.39	0.0863923	1.53521	419.278	411.5	6.9
M419T422	236563	230752	11.76	1.37211e+06	1.13273e+06	35.77	1.34442e+06	1.21191e+06	23.36	1.17062e+06	1.22152e+06	26.83	2.21934e-07	6.65	1.73209e-05	1.31636	419.312	421.9	7
M419T433	6.3355e+06	8.21792e+06	61.64	3.36463e+06	3.39727e+06	56.58	1465774	1.2379e+06	55.72	1.00868e+06	975360	52.54	0.00822604	2.08	0.0276459	1.66582	419.312	433.3	7.2
M419T440	968920	803672	34.72	1.428e+06	1.23847e+06	40.91	1.79596e+06	1.79615e+06	26.16	2.6429e+06	2.59028e+06	59.03	0.0385924	1.41	0.0837817	1.4685	419.295	440.5	7.3
M419T484	233684	208644	79.29	270799	216221	56.87	158241	103439	76.72	83060	68828.1	51.62	0.0274116	1.56	0.0655505	1.26068	419.189	484.1	8.1
M419T53	1.92143e+06	1.83759e+06	22.84	5.56155e+06	4.49168e+06	62.95	7.92038e+06	6.2464e+06	50.54	6.34942e+06	5.02007e+06	59.89	0.00995191	2	0.0316593	1.20826	418.88	52.6	0.9
M419T598	1.12825e+07	1.93664e+06	155.95	3.58349e+07	3.45197e+07	48.92	1.21478e+07	1.0689e+07	77.13	1.03368e+06	676071	93.28	0.000576316	3.24	0.00419436	1.13819	419.316	597.7	10
M419T658	424824	422263	27.15	366375	309604	28.31	824143	624313	80.7	8.96014e+06	8.27104e+06	53.93	5.70089e-09	8.24	1.1346e-06	1.95055	419.351	658.1	11
M420T227	166719	195753	54.97	119306	88833.7	55.88	635047	624426	27.56	532609	502143	32.14	5.62639e-06	5.25	0.000160777	1.70596	420.197	227.1	3.8
M420T326	264016	364301	82.73	157793	67936.8	121.65	1.53799e+06	1.34379e+06	68.84	1.35456e+07	1.5906e+07	74.76	0.000280833	3.55	0.00255138	1.71608	420.179	326.1	5.4
M420T425	1.99169e+06	2.40986e+06	65.61	1.13338e+06	1.167e+06	53.1	455800	365041	46.65	351013	322175	68.89	0.00845863	2.07	0.028119	1.65298	420.31	425.2	7.1
M420T534	384648	314617	31.63	1.22722e+07	1.15085e+07	26.29	1.28255e+07	1.26863e+07	22.46	8.27861e+06	9.15753e+06	46.78	2.44357e-07	6.61	1.81528e-05	1.137	420.319	534.3	8.9
M420T552_1	2.97269e+06	3.02127e+06	45.71	3.73317e+06	3.76296e+06	40.86	7.40391e+06	8.13167e+06	41.17	8.33222e+06	8.50854e+06	11.79	0.00378249	2.42	0.0158761	1.67288	420.27	552.4	9.2
M420T598	2.72793e+06	3.05612e+06	73.79	7.78617e+06	7.5217e+06	42.23	2.50497e+06	1.93868e+06	43.77	964406	852410	85.45	0.000491263	3.31	0.00378063	1.33564	420.318	597.7	10
M421T243	1.16913e+06	1.49573e+06	65.81	1.73425e+06	1.58043e+06	64.64	153665	19737.1	143.18	400380	266686	92.31	0.00386296	2.41	0.0161038	1.11033	421.023	242.5	4
M421T254	1.84672e+06	1.61533e+06	36.13	2.59699e+06	2.18838e+06	38.22	4.63005e+06	3.96567e+06	55.06	7.71262e+06	7.43059e+06	34.59	0.000254705	3.59	0.00238301	1.92399	421.152	254.3	4.2
M421T257	7.30067e+06	4.13902e+06	89.06	1.195e+07	1.15069e+07	57.84	2.54811e+06	2.49354e+06	30.24	3.8828e+06	3.30536e+06	62.46	0.00577423	2.24	0.0215656	1.1077	421.135	257	4.3
M421T283	2.71818e+06	2.22636e+06	57.86	8.26942e+06	7.67632e+06	57.18	1.01082e+07	1.08494e+07	39.29	1.08114e+07	6.11955e+06	106.46	0.0411574	1.39	0.0878116	1.08147	421.262	283.3	4.7
M421T296	4.07077e+06	3.30231e+06	84.93	1.38942e+06	1.23379e+06	34.55	3.38005e+06	2.82145e+06	68.5	1.09681e+07	6.68798e+06	75.62	0.00173248	2.76	0.00924221	1.318	421.282	295.6	4.9
M421T318_1	6.20076e+06	6.72199e+06	24.61	1.41226e+07	1.21377e+07	48.75	1.4015e+07	1.31402e+07	28.01	1.32121e+07	1.23212e+07	18.89	0.00621846	2.21	0.0227189	1.17158	421.25	318.1	5.3
M421T326	1.3158e+06	1.41565e+06	13.93	3.99988e+06	3.05574e+06	65.39	3.39954e+06	2.84351e+06	45.83	7.25907e+06	7.57784e+06	36.62	0.00134868	2.87	0.00773486	1.6452	421.17	326.1	5.4
M421T330	705945	793697	22.74	909918	811148	34.05	2.98146e+06	2.87598e+06	72.73	1.7101e+07	1.90526e+07	72.58	0.00308449	2.51	0.0137763	1.86662	421.228	330	5.5
M421T515_2	7.93249e+06	9.97185e+06	64.5	4.2157e+07	4.73501e+07	57.89	6.09888e+06	4.54887e+06	70.9	2.87975e+06	2.51061e+06	38.64	0.000111779	3.95	0.00133766	1.31585	421.307	515.3	8.6
M421T564	1.83009e+07	1.77336e+07	53.18	2.17604e+07	2.41961e+07	27.11	1.68597e+07	1.6935e+07	35.85	5.45137e+07	3.32572e+07	86.89	0.0415339	1.38	0.0883665	1.04912	421.261	564.2	9.4
M421T674_2	6.4808e+07	4.98327e+07	88.55	1.01078e+08	1.09492e+08	44.99	1.36327e+08	1.57381e+08	41.97	2.28503e+08	2.00908e+08	36.3	0.0187586	1.73	0.0500989	1.5277	421.334	674.3	11.2
M421T690	642681	664054	93.25	2.1053e+06	2.01576e+06	47.28	714178	566810	65.69	92281.5	57021.5	80.55	0.00119673	2.92	0.00708595	1.30313	421.313	690	11.5
M422T333	3.47166e+06	3.86495e+06	58.99	2.26254e+06	2.00178e+06	24.27	2.34105e+06	1.84849e+06	65.66	1.18397e+06	999503	36.12	0.0420926	1.38	0.0892515	1.37449	422.276	332.6	5.5
M422T413	413619	324471	90.35	649171	732502	45.92	1.18705e+06	1.33438e+06	34.95	1.57974e+06	1.40179e+06	36.49	0.0100611	2	0.0319103	1.59554	422.31	413.2	6.9
M422T449	6.49716e+06	7.00476e+06	23.19	1.4307e+07	1.41227e+07	50.45	1.54543e+07	1.37322e+07	36.39	1.79119e+07	1.88886e+07	31.2	0.0272826	1.56	0.0653177	1.36819	422.078	449.2	7.5
M422T542_2	2.33362e+08	2.9589e+08	73.07	4.48369e+08	4.84611e+08	47.71	5.44061e+07	5.30504e+07	76.59	1.43699e+07	1.33974e+07	45.96	0.000146548	3.83	0.00162348	1.73779	422.296	541.7	9
M422T564	5.17953e+06	6.44769e+06	46.46	5.72094e+06	5.92027e+06	25.72	4.91427e+06	5.19425e+06	35.88	1.75939e+06	1.44532e+06	71.19	0.000632469	3.2	0.00450085	1.50322	422.263	564.2	9.4
M422T568	145459	136373	19.21	673482	622614	81.07	916284	1.13709e+06	53.12	1.11024e+06	810290	72.7	0.000274436	3.56	0.00250561	1.45764	422.198	568.2	9.5
M422T674_2	5.86549e+06	5.66587e+06	10.25	2.26123e+07	3.30268e+06	178.54	2.30537e+07	8.44067e+06	124.23	7.70895e+07	7.90335e+07	61.52	0.000721949	3.14	0.00494663	1.32526	422.338	674.2	11.2
M422T75	997871	819578	38.72	2.14723e+06	2.12899e+06	31.22	2.37644e+06	1.9759e+06	47.79	4.87797e+06	4.84303e+06	27.56	5.7944e-05	4.24	0.000836021	1.91775	422.123	74.7	1.2
M423T274_3	3.06397e+06	2.23369e+06	84.22	1.84968e+06	1.60719e+06	54.89	2.16813e+06	2.11622e+06	30.41	7.08092e+06	6.95329e+06	34.93	0.000525669	3.28	0.00395055	1.44889	423.289	273.6	4.6
M423T306_1	2.04019e+06	2.07996e+06	29.26	6.63487e+06	6.85336e+06	41.75	7.20065e+06	7.48078e+06	32.67	6.51227e+06	6.87618e+06	15.87	0.00307867	2.51	0.0137727	1.30426	423.269	305.7	5.1
M423T324_2	7.59885e+06	8.05646e+06	45.3	7.86824e+06	8.26892e+06	29.8	6.84836e+06	7.1787e+06	36.22	2.23879e+06	1.32188e+06	88.28	0.00041533	3.38	0.00337971	1.56406	423.28	323.9	5.4
M423T344_1	7.78891e+06	3.34226e+06	102.91	4.24824e+06	3.13574e+06	69.71	1.30725e+07	1.27303e+07	10.11	1.61992e+07	1.56384e+07	32.23	0.0140702	1.85	0.0403942	1.59739	423.286	343.7	5.7
M423T426_1	6.70166e+07	6.72983e+07	84.82	4.73551e+07	5.36326e+07	39.01	7.91074e+07	7.1527e+07	26.9	2.28725e+08	2.44748e+08	25.23	0.0015511	2.81	0.00854991	1.73082	423.279	425.8	7.1
M423T460	936067	844752	67.83	899493	904566	22.8	946557	955276	8.16	2.46984e+06	1.8902e+06	81.22	0.0133888	1.87	0.0391082	1.41537	423.222	460.4	7.7
M423T479	863883	974425	23.45	2.91703e+06	3.36292e+06	68.41	2.98966e+06	2.92679e+06	27.32	1.27431e+07	1.41457e+07	55.86	0.0003647	3.44	0.00307813	1.80011	423.311	478.8	8
M423T617	2.54584e+08	2.64167e+08	17.58	2.28141e+08	1.93133e+08	74.98	1.91311e+08	1.68587e+08	58.7	9.42179e+07	5.4377e+07	84.12	0.0315298	1.5	0.0725396	1.30088	423.346	617.2	10.3
M423T659	8.04001e+06	4.47226e+06	80.94	8.69662e+06	6.40235e+06	68.26	2.29162e+07	2.44688e+07	24.13	3.39568e+07	3.34997e+07	33.07	0.000113434	3.95	0.00134886	1.86245	423.345	659.3	11
M423T690_1	729076	816525	53.33	1.49347e+06	1.35204e+06	75.19	2.87038e+06	2.69396e+06	47.56	3.93683e+06	2.78264e+06	84	0.0212015	1.67	0.0545864	1.50123	423.314	690	11.5
M424T258	1.27037e+06	1.1637e+06	71.75	1.18949e+06	1.18862e+06	43.83	998446	954500	25.66	3.13876e+06	3.02075e+06	29.77	0.00108526	2.96	0.0066207	1.38922	424.215	258.1	4.3
M424T426_1	1.54678e+07	7.49809e+06	101.88	3.15037e+07	2.61988e+07	37.61	1.52459e+07	1.48188e+07	18.58	6.09487e+07	6.41672e+07	26.92	0.000485932	3.31	0.00375881	1.36188	424.285	425.8	7.1
M424T430	1.37766e+06	1.55703e+06	55.39	1.43842e+06	1.45824e+06	26.08	1.19806e+06	1.20832e+06	13.13	2.69967e+06	2.3863e+06	42.4	0.0372155	1.43	0.0815659	1.23624	424.233	430.1	7.2
M424T459_1	1.82076e+07	2.48787e+07	80	1.11718e+07	9.69753e+06	64.34	7.64824e+06	6.15016e+06	61.39	4.55494e+07	4.49158e+07	30.21	0.00124651	2.9	0.00728202	1.17145	424.246	458.8	7.6
M424T459_2	1.53373e+06	1.33921e+06	48.09	3.16921e+06	2.27953e+06	82.03	2.26977e+06	2.39578e+06	53.97	328771	358956	63.48	0.00136313	2.87	0.00778742	1.34766	424.262	458.8	7.6
M425T141	675095	794725	81.66	312759	284361	56.37	708125	549766	67.34	1.81544e+06	1.45487e+06	71.06	0.0151917	1.82	0.0428728	1.39454	425.181	141	2.4
M425T234	4.73329e+06	3.616e+06	67.1	4.84425e+06	4.28208e+06	57.4	2.46567e+06	2.55982e+06	43.24	1.74926e+06	1.59075e+06	45.84	0.0317617	1.5	0.0729253	1.3585	425.223	233.8	3.9
M425T311	1.03239e+06	1.3522e+06	70.61	1.18887e+06	1.07159e+06	25.64	1.40281e+06	1.50699e+06	51.95	1.74613e+06	1.77401e+06	8.99	0.0485731	1.31	0.0993633	1.11394	425.165	311	5.2
M425T392	1.57553e+06	1.55442e+06	13.13	1.86084e+06	1.96717e+06	27.07	1.28404e+06	1.3585e+06	24.17	936865	994467	33.21	0.0125655	1.9	0.0374072	1.4235	425.247	392.1	6.5
M425T419	126504	138157	37.47	290925	299061	30.98	213690	202556	22.63	370478	387767	34.65	0.00259899	2.59	0.0121696	1.3012	425.23	418.8	7
M425T441	280191	310604	46.38	452680	312133	113.25	3533.89	3144.64	54.59	19977.8	4849.68	194.49	0.000162987	3.79	0.00175292	1.6703	425.219	441.2	7.4
M425T459	1.9431e+06	1.99612e+06	23.33	2.50101e+06	2.53069e+06	28.61	1.91523e+06	1.98118e+06	28.72	1.08382e+06	1.11074e+06	46.12	0.0179825	1.75	0.0484649	1.23348	425.253	459.1	7.7
M425T51	5.33869e+06	4.69324e+06	49.54	5.42248e+06	5.58099e+06	60.01	5.7155e+06	5.43064e+06	20.72	1.86068e+07	1.80444e+07	49.88	0.0236273	1.63	0.0589283	1.28412	425.089	51.4	0.9
M425T54	1.8907e+06	1.7473e+06	14.36	1.54764e+06	1.40531e+06	33.55	1.46513e+06	1.47359e+06	39.77	5.19674e+06	4.66203e+06	59.08	0.00155687	2.81	0.00857232	1.17798	425.07	53.9	0.9
M426T152	542555	548644	6.01	590899	626920	46.28	578165	579181	11.62	2.11595e+06	1.70184e+06	60.14	0.00109921	2.96	0.00666444	1.52193	425.992	152.1	2.5
M426T248	579569	519824	26.85	683958	650184	30.55	442821	437731	18.13	322256	284408	25.08	0.000694552	3.16	0.00481484	1.66406	426.234	248.5	4.1
M426T257	1.7639e+06	567816	128.95	1.72178e+06	1.53459e+06	42.31	7.38437e+06	7.81485e+06	49.44	1.406e+07	1.1979e+07	81.53	0.0143852	1.84	0.0411146	1.75449	426.154	256.7	4.3
M426T320	151985	147891	23.7	81339.4	78725.6	102.24	324957	379760	64.91	1.16642e+06	855333	81.02	0.00833475	2.08	0.0278202	1.28717	426.161	320.4	5.3
M426T340	359156	319911	27.82	2.16139e+06	2.20385e+06	31.61	1.07741e+06	1.05068e+06	41.96	2.02944e+06	2.13864e+06	32.26	8.51567e-05	4.07	0.00110434	1.06183	426.194	340.2	5.7
M426T454	1.22614e+07	5.8164e+06	132.87	1.89182e+07	1.83931e+07	50.47	3.13677e+06	1.49467e+06	100.35	257458	73766.6	127.74	0.00150249	2.82	0.00835262	1.63477	426.304	453.9	7.6
M427T300	1.02049e+07	9.06383e+06	38.15	9.54713e+06	9.71461e+06	25.2	5.49502e+06	5.48249e+06	25.31	3.03759e+06	3.06758e+06	52.12	0.0011666	2.93	0.00695575	1.74685	427.23	299.8	5
M427T340	1.7127e+06	1.93877e+06	30.47	595139	598591	32.16	429239	412081	27.96	498537	325460	73.49	0.00132488	2.88	0.00762506	1.51513	427.099	339.9	5.7
M427T391	1.22538e+06	1.29354e+06	43.98	1.74326e+06	1.39011e+06	101.8	406741	286138	74.69	202909	178204	46.38	0.0045433	2.34	0.0180812	1.66015	427.214	390.8	6.5
M427T512	3.47693e+06	3.40409e+06	13.74	3.88035e+06	2.94172e+06	57.41	6.52148e+06	6.53083e+06	15.84	7.32278e+06	7.26525e+06	24.92	0.00120423	2.92	0.0071168	1.67829	427.304	511.9	8.5
M427T643	1.14736e+06	1.47293e+06	71.58	2.45166e+06	2.37626e+06	46.88	570015	311803	86.35	116857	109627	74.79	5.2511e-05	4.28	0.000777385	1.70238	427.306	643.1	10.7
M427T674	5.65576e+06	6.13253e+06	31.84	8.27782e+06	8.52996e+06	22.53	3.82916e+06	3.60726e+06	36.54	747017	406495	97.76	1.31453e-07	6.88	1.16065e-05	1.88529	427.215	674	11.2
M427T690	2.45075e+07	1.89195e+07	63.81	3.80274e+07	3.93263e+07	23.96	2.10559e+07	2.30359e+07	47.01	3.5385e+06	1.35111e+06	119.88	0.0159341	1.8	0.0444054	1.60586	427.215	690	11.5
M428T152	182889	173117	68.94	467170	486195	43.88	382091	449144	33.48	925455	800819	35.78	0.00263623	2.58	0.0123156	1.58838	427.989	152.1	2.5
M428T285	2.0099e+06	2.34685e+06	37.43	1.40418e+06	1.33579e+06	33.37	1.39121e+06	1.33821e+06	38.62	475665	467782	13.74	1.42006e-05	4.85	0.000309128	1.82956	428.229	284.6	4.7
M428T400	2.89977e+06	3.49092e+06	57.43	4.44472e+06	4.31045e+06	36.45	3.68654e+06	3.48665e+06	16.39	1.2824e+06	889714	85.37	0.0017276	2.76	0.00921948	1.1636	428.263	399.5	6.7
M428T407	230261	272112	73.06	351846	317247	42.21	147234	130896	57.97	22742.6	19124.2	58.69	1.45414e-05	4.84	0.00031313	1.72036	428.282	406.6	6.8
M428T434	152296	33475.2	137.4	499100	388012	81.92	1.27642e+06	1.29031e+06	49.79	2.4153e+06	2.00388e+06	58.87	0.0162469	1.79	0.0450048	1.93079	428.172	433.5	7.2
M428T449	2.40976e+06	1.62296e+06	94.82	2.96877e+06	1.60341e+06	110.85	8.48565e+06	8.15697e+06	29.61	1.1158e+07	1.04227e+07	23.17	0.0275981	1.56	0.0658469	1.61617	428.249	448.7	7.5
M428T512	406841	472914	87.61	741485	706139	56.12	151477	109768	88.74	14772.3	18477.9	67.81	9.27119e-05	4.03	0.00116941	1.67045	428.305	511.8	8.5
M428T533	451386	552555	61.86	1.59653e+06	1.62966e+06	64.55	271673	269273	62.23	24696.2	15252.2	97.82	9.65233e-07	6.02	4.93566e-05	1.80524	428.291	532.6	8.9
M428T549	7.43164e+06	6.4996e+06	27.1	4312936	4.60311e+06	62.03	5.782e+06	5.52974e+06	37.25	1.58373e+07	1.55147e+07	14.49	0.000777099	3.11	0.00521307	1.27089	428.316	549.2	9.2
M428T596	2.57328e+07	2.76957e+07	21.46	1.40123e+07	1.58169e+07	37.63	1.55691e+07	1.6084e+07	23.43	4.55878e+06	4.26774e+06	36.68	2.39227e-05	4.62	0.000449922	1.76261	428.16	595.6	9.9
M429T267	27101.6	25667.6	23.03	42389.6	31617	59.54	81517.4	79349.6	14.82	246849	266982	52.42	0.000509693	3.29	0.00386994	1.87591	429.079	267	4.4
M429T325	135671	54277.2	111.19	569543	297956	110.1	458822	464604	33.39	1.53559e+06	1.36387e+06	63.66	0.00893764	2.05	0.0292272	1.60166	429.156	324.9	5.4
M429T400	2.82543e+06	2.80537e+06	5.94	3.10581e+06	3.29424e+06	40.51	2.53109e+06	2.53089e+06	20.77	805764	678062	82.47	0.0222101	1.65	0.0564405	1.49894	429.263	399.5	6.7
M429T438_1	9.91631e+06	1.01541e+07	34.74	6.31387e+06	5.64858e+06	53.49	9.44306e+06	9.2459e+06	17.81	1.22275e+07	1.12719e+07	19.34	0.00655635	2.18	0.0235546	1.08177	429.295	437.6	7.3
M429T438_2	2.07695e+06	2.28094e+06	74.89	5.73733e+06	4.4019e+06	66.9	2.11024e+06	1.99202e+06	59.12	653059	364132	83.51	0.00190421	2.72	0.00982078	1.29666	429.31	437.8	7.3
M429T447	1.13135e+07	1.33748e+07	61.77	5.17463e+06	5.13722e+06	66.83	1.17635e+07	7.95673e+06	90.56	2.20244e+07	2.3572e+07	38.1	0.0232057	1.63	0.0581523	1.10358	429.331	446.9	7.4
M429T500_1	172574	158165	49.61	8.34033e+06	7.29097e+06	58.38	1.57698e+07	1.44441e+07	35.99	6.88315e+06	8.08743e+06	46.34	2.76221e-07	6.56	2.01109e-05	1.29312	428.87	500.2	8.3
M429T540	2.71721e+06	3.0589e+06	50.73	5.30317e+06	5.7377e+06	34.33	5.40536e+06	4.84758e+06	49.93	8.56664e+06	7.408e+06	39.55	0.0161556	1.79	0.0448639	1.44161	429.299	539.7	9
M429T552	1.13141e+06	1.23197e+06	93.16	2.4691e+06	2.44771e+06	59.27	807691	728057	81.09	97189.2	34314.3	161.4	0.00112779	2.95	0.00680414	1.38017	429.299	551.8	9.2
M429T626_2	1.47116e+07	1.53096e+07	21.37	1.8225e+07	1.70675e+07	30.29	1.37976e+07	1.41372e+07	19.4	2.52947e+07	2.63469e+07	22.06	0.00468265	2.33	0.0184515	1.02467	429.194	625.9	10.4
M430T293	1.6554e+06	1.50149e+06	18.96	2.18421e+06	2.29024e+06	13.12	2.48221e+06	2.55911e+06	12.52	2.37827e+06	2.43552e+06	10.72	0.00318498	2.5	0.0140775	1.4583	430.28	292.7	4.9
M430T438_2	382364	391369	89.44	2.51665e+06	1.79921e+06	84.76	355283	304122	52.31	144743	136936	51.6	0.000729643	3.14	0.00498641	1.05624	430.314	437.7	7.3
M430T500	485852	182315	139.21	1.62038e+06	1.0746e+06	102.97	25341.4	13225.9	127.41	53319.6	3736.96	147.02	0.00485457	2.31	0.0189517	1.40379	429.875	500.2	8.3
M431T249	1.07758e+07	1.10148e+07	4.6	8.50347e+06	8.59663e+06	27.76	7.67056e+06	6.95084e+06	32.34	3.60313e+06	3.75102e+06	20.63	3.50612e-05	4.46	0.000590157	1.86682	431.227	249	4.2
M431T336	1.92543e+06	1.79227e+06	32.06	2.21276e+06	2.3511e+06	38.7	1.15703e+06	1.04864e+06	52.93	1.28092e+06	1.4268e+06	25.07	0.0330715	1.48	0.0751718	1.10812	431.173	336	5.6
M431T340	5.63886e+06	5.73137e+06	6.31	6.62091e+06	6.73766e+06	20.49	8.89525e+06	9.14641e+06	9.77	1.25433e+07	1.23129e+07	20.45	7.04458e-06	5.15	0.000188175	2.05388	431.048	339.9	5.7
M431T439	7.09363e+06	8.16317e+06	55.24	8.02045e+06	5.13106e+06	64.4	2.37369e+06	2.50038e+06	20.15	3.30425e+06	2.85007e+06	41.45	0.0215809	1.67	0.0553121	1.34122	431.27	439.3	7.3
M431T460_1	2.38601e+06	902007	129.3	2.6702e+06	2.28225e+06	68.65	1.17247e+06	1.01298e+06	55.79	411100	382100	47.18	0.00770415	2.11	0.0264176	1.34489	431.182	460.2	7.7
M431T536	6.59124e+06	6.65728e+06	51.42	5.7656e+06	5.36993e+06	18.14	5.62476e+06	5.44762e+06	21.5	1.08213e+07	1.0879e+07	39.75	0.0202764	1.69	0.0528972	1.13068	431.315	535.9	8.9
M431T617	2.47808e+07	1.84299e+07	75.21	1.59771e+07	1.51649e+07	40	3.06846e+07	2.65156e+07	35.4	50737438	3.0116e+07	69.87	0.0202096	1.69	0.0528281	1.34728	431.299	616.9	10.3
M431T663	1.55752e+07	1.55811e+07	29.49	1.43745e+07	1.41386e+07	24.66	9.32807e+06	9.7132e+06	25.4	1.69934e+06	1.07605e+06	97.83	0.00462167	2.34	0.0182993	1.81768	431.188	663.3	11.1
M432T285_1	787159	638454	43.55	712498	679658	17.04	323522	308851	42.73	41099.1	11805.3	176.97	0.00242455	2.62	0.0116071	1.88274	432.047	285.5	4.8
M432T491	1.18794e+06	698528	90.94	5.60556e+06	5.29042e+06	28.3	6.35735e+06	6.4437e+06	25.42	3.94695e+06	3.74079e+06	26.92	0.0283923	1.55	0.0671982	1.03194	432.26	490.6	8.2
M432T500	200168	219028	23.36	200079	200142	35.85	396348	395455	20.67	465579	525787	36.91	0.00318736	2.5	0.0140838	1.53094	431.872	500.1	8.3
M432T536	1.58353e+06	1.6056e+06	22.16	1.85436e+06	1.93198e+06	17.76	3.96448e+06	4.25889e+06	39.72	3.15769e+06	3.04e+06	49.15	0.0181887	1.74	0.048904	1.2452	432.317	535.9	8.9
M432T564	2.86712e+06	2.13192e+06	66.01	3.60892e+06	3.54597e+06	38.1	7.75066e+06	7.58905e+06	31.97	690628	165570	187.78	7.11499e-06	5.15	0.000189369	1.19234	432.334	564	9.4
M432T585	1.15421e+06	647403	109.8	680708	623212	40.94	877952	527505	107.06	7.75592e+06	6.42797e+06	47.65	0.000258478	3.59	0.00240914	1.48928	432.294	584.6	9.7
M432T89_2	9.56537e+06	1.0053e+07	28.27	1.71183e+07	1.73284e+07	24.32	1.00702e+07	1.05417e+07	18.72	2.22824e+07	2.43074e+07	24.57	0.000235891	3.63	0.00226152	1.02554	432.14	89.4	1.5
M433T290	3.27827e+06	2.29183e+06	100.37	6.68144e+06	6.23881e+06	43.96	352197	270279	57.59	701173	613693	46.83	1.60061e-06	5.8	7.09357e-05	1.4202	433.239	290	4.8
M433T425	428083	285772	59.62	398650	455193	51.04	667619	629500	29.37	1.08546e+06	989758	42.76	0.0067634	2.17	0.0240885	1.54336	433.296	425.2	7.1
M433T53_1	4.77212e+06	5.18892e+06	18.5	1.24808e+07	8.52604e+06	89.21	1.5722e+07	1.92339e+07	75.9	8.55835e+07	7.82689e+07	91.79	0.0084363	2.07	0.0280607	1.33692	432.855	52.9	0.9
M433T53_2	1.6333e+07	1.53035e+07	24.57	3.2572e+06	3.42973e+06	19.84	2.24403e+06	2.16253e+06	28.2	2.4078e+06	2.00527e+06	59.08	6.22949e-07	6.21	3.6061e-05	1.77398	432.867	52.8	0.9
M433T549	3.1011e+07	1.97657e+07	94.61	6.08213e+07	5.51102e+07	76.06	4.0629e+07	5.22953e+07	62.87	7.70871e+06	8.11473e+06	33.56	0.0153538	1.81	0.0432459	1.16686	433.101	548.6	9.1
M433T551	8.91682e+06	9.45804e+06	26.9	8.23191e+06	7.25231e+06	33.13	1.1974e+07	1.12652e+07	17.36	2.9935e+07	2.23054e+07	77.52	0.0478922	1.32	0.0984347	1.56761	433.332	551.2	9.2
M433T554	3.94163e+06	3.98226e+06	68.66	4.66478e+06	3.53655e+06	66.55	3.28814e+06	3.1036e+06	25.12	1.68865e+06	1.91936e+06	47.19	0.0293812	1.53	0.0688534	1.19615	433.294	553.9	9.2
M434T318	2.81468e+06	2.52536e+06	65.01	1.93099e+06	1.73691e+06	73.41	193473	173723	38.43	311511	209650	83.86	3.07934e-05	4.51	0.000537336	1.77002	434.219	317.8	5.3
M434T353	2.60979e+06	3.15825e+06	36.93	2.1903e+06	2.01386e+06	98.44	278266	165886	94.12	397810	237820	113.01	0.00149128	2.83	0.00830396	1.47079	434.263	353	5.9
M434T359	4.85662e+06	5.73514e+06	33.01	3.69177e+06	3.80277e+06	11.8	5.08117e+06	5.08993e+06	10.5	9.24679e+06	8.74563e+06	40.31	0.00664894	2.18	0.0238189	1.5816	434.241	359.3	6
M434T411	1.11966e+06	966254	70.38	1.10598e+06	1.06389e+06	42.03	750370	768946	42.36	279246	244125	39.55	0.000729232	3.14	0.00498641	1.65467	434.286	411.1	6.9
M434T47	2.98201e+06	3.3191e+06	31.23	3.30962e+06	3.43162e+06	23.33	4.37747e+06	4.15609e+06	26.11	8.16465e+06	7.79104e+06	29.98	5.78877e-05	4.24	0.000836021	1.92953	434.096	46.9	0.8
M434T483_1	265755	227110	34.78	657152	675095	22.8	519800	514248	14.29	169404	131157	63.67	1.00989e-05	5	0.000239017	1.12835	434.216	482.8	8
M434T512	2.1214e+06	2.23423e+06	25.22	1.36633e+06	1.32567e+06	19.79	1.81318e+06	1.74611e+06	27.69	3.05649e+06	2.5567e+06	53.4	0.0108997	1.96	0.0338708	1.047	434.274	512.4	8.5
M434T53	328780	166322	94.12	2.01335e+06	2.14811e+06	45.75	1.25269e+06	1.11805e+06	36.41	124391	103402	61.84	4.91684e-06	5.31	0.000150337	1.01514	434.01	53.3	0.9
M434T579_1	7.1662e+07	6.86537e+07	24.66	5.65951e+07	4.86857e+07	44.41	3.11124e+08	3.22272e+08	54.03	1.74296e+08	1.84098e+08	24.4	0.000110533	3.96	0.00132614	1.42452	433.753	579.3	9.7
M434T595	6.91436e+06	8.63675e+06	60.86	1.08311e+07	8.90975e+06	72.75	3.76858e+06	3054876	67.98	2.51365e+06	1.76882e+06	65.29	0.02645	1.58	0.063883	1.32301	434.31	594.6	9.9
M434T623	2.5236e+06	3.03021e+06	39.08	3.05529e+06	3.26609e+06	34.49	4.43281e+06	4.22294e+06	24.64	8.9932e+06	7.11876e+06	41.29	0.000347206	3.46	0.00298516	1.85962	434.334	623.5	10.4
M434T659	2.1823e+06	2.35237e+06	21.35	4.80223e+06	4.79633e+06	33.88	3.72486e+06	3.03417e+06	49.93	1.17163e+07	1.00627e+07	52.63	0.000231085	3.64	0.00222266	1.58482	434.321	659.3	11
M435T291	2.237e+06	1.84223e+06	59.63	2.688e+06	1.35569e+06	141.7	287990	270057	60.93	575720	499558	52.14	0.0114984	1.94	0.0351532	1.22394	435.237	290.7	4.8
M435T387	320488	434063	62.36	443297	413155	59.64	137722	106743	47.82	38855	32194.7	62.18	1.23416e-05	4.91	0.000277404	1.859	435.304	387	6.4
M435T392_2	4.68571e+07	2.10212e+07	116.65	5.93552e+07	5.80328e+07	45.32	8.43986e+07	8.38244e+07	15.59	2.05475e+08	2.15182e+08	41.68	0.0286108	1.54	0.0676029	1.83526	435.276	392.1	6.5
M435T392_3	2.64833e+07	3.17874e+07	55.32	2.61692e+07	2.30311e+07	50.18	9.84682e+06	9.73935e+06	36.3	7.67604e+06	7.9521e+06	53.51	0.0050578	2.3	0.0195654	1.58799	435.289	392.2	6.5
M435T408_2	2.65393e+08	2.26438e+08	26.66	3.02668e+08	3.14718e+08	33.27	1.88196e+08	1.82918e+08	24.71	1.69102e+08	1.4468e+08	27.97	0.0200706	1.7	0.052593	1.38271	435.276	407.8	6.8
M435T423_2	6.78712e+07	3.41288e+07	102.78	4.8057e+07	4.07624e+07	44.4	2.74415e+07	2.61939e+07	27.52	2.13233e+07	2.07055e+07	17.53	0.0414819	1.38	0.0882994	1.46187	435.286	422.6	7
M435T449_1	6.1843e+07	7.08715e+07	55.99	1.83051e+08	1.58166e+08	98.21	4.80077e+06	3.26854e+06	71.8	1.74055e+07	1.49453e+07	70.67	0.00425285	2.37	0.017237	1.19342	435.262	448.9	7.5
M435T500	226044	215528	44.82	118787	121515	20.49	288850	307441	34.72	306648	321565	42.44	0.0127027	1.9	0.037694	1.01599	434.863	500.1	8.3
M435T524	555776	710422	66.34	1.27142e+06	1.3433e+06	69.01	252060	143190	132.29	130338	44402.8	120.65	0.00461875	2.34	0.0182926	1.47082	435.312	523.9	8.7
M435T53	1.78621e+06	1.85636e+06	82.58	1593730	1.69867e+06	70.21	2.93753e+06	2.79271e+06	26.97	9.3471e+06	8.5267e+06	60.25	0.0220971	1.66	0.0562634	1.69027	434.854	52.9	0.9
M435T56	1.04653e+06	877430	48.76	814882	714412	41.86	2.04123e+06	2.46766e+06	43.22	1.88681e+06	1.45644e+06	59.52	0.0376141	1.42	0.0822269	1.18607	435.079	55.8	0.9
M435T577	1.21881e+07	14786413	41.82	2.07717e+07	1.64258e+07	71.25	9.23635e+06	8.87051e+06	17.94	3.30912e+07	3.55703e+07	17.96	0.000173675	3.76	0.00182526	1.00824	435.27	577.4	9.6
M435T583	8.5827e+06	1.14135e+07	62.46	1.19262e+07	1.09576e+07	45.02	2.68361e+06	2.84647e+06	55.58	1.55756e+06	1.69364e+06	39.79	6.79127e-05	4.17	0.000940256	1.75828	435.311	582.6	9.7
M436T307	1.30516e+07	1.26539e+07	84.51	1.81989e+07	8.74544e+06	132.46	756235	666964	37.91	3.0066e+06	3.01927e+06	47.69	0.00281026	2.55	0.0129062	1.06959	436.254	307.1	5.1
M436T323	1.14286e+07	1.42142e+07	76.22	2.93454e+07	2.2047e+07	91.93	1.843e+06	1.70165e+06	35.34	3.6304e+06	2.70349e+06	71.98	0.0297622	1.53	0.0695032	1.17129	436.254	323.2	5.4
M436T360	318253	268963	28.47	335358	348827	27.31	379906	365148	23.32	980837	855157	39.22	3.90216e-05	4.41	0.00063437	1.73236	436.294	360.1	6
M436T415	252131	266261	20.24	1.70647e+06	463249	181.31	1.5695e+06	390891	172.22	5.59398e+06	3.43018e+06	97.32	0.0306689	1.51	0.0709099	1.40512	436.306	415.5	6.9
M436T434	1.46122e+06	1.96701e+06	67.41	1.95651e+06	1.82086e+06	67.28	522392	383664	57.56	83672	69483.6	80.14	1.67081e-05	4.78	0.000348953	1.84463	436.305	434.1	7.2
M436T445	1.90403e+06	2.51949e+06	63.39	2.91228e+06	2.7961e+06	50.33	494291	476296	38.85	599964	611172	37.11	6.9197e-05	4.16	0.000954453	1.52473	436.306	445.2	7.4
M436T449_2	1.97525e+06	1.20413e+06	69.08	8.81768e+06	9.53463e+06	50.59	1.6837e+07	1.47398e+07	66.97	2.90042e+07	3.5194e+07	66.21	0.00403288	2.39	0.016601	1.66342	436.291	449	7.5
M436T484	5.51113e+06	6.33391e+06	53.81	1.21706e+07	5.99751e+06	115.12	504699	551922	35.64	1.49884e+06	1.32557e+06	77.11	0.00609835	2.21	0.0224291	1.17589	436.257	484.4	8.1
M436T513	1.20235e+06	835808	75.51	3.08061e+06	3.15499e+06	36.73	2.41757e+06	2.55863e+06	19.77	551943	387902	79.96	2.42049e-05	4.62	0.000452592	1.11309	436.234	512.6	8.5
M436T528	1.60212e+06	1.71702e+06	59.42	1.01768e+06	757833	82.78	2.60507e+06	2.47641e+06	39.75	3.16736e+06	2.38578e+06	70.47	0.00916428	2.04	0.029794	1.31317	435.733	528.4	8.8
M437T225	460730	410662	39.77	912825	1.03136e+06	37.86	401527	387420	27.27	244756	140371	114.17	0.00103608	2.98	0.00642433	1.45569	437.085	225.4	3.8
M437T333	402179	439845	18.4	1.1971e+06	1.22234e+06	31.09	1.37785e+06	1.40104e+06	30	1.05261e+06	1.09105e+06	26.9	0.000664488	3.18	0.00465935	1.08056	437.18	332.6	5.5
M437T411	6.70596e+06	1.37474e+06	138.65	2.74302e+06	1.81076e+06	101.85	4.88543e+06	5.6608e+06	49.65	2.52941e+07	2.37917e+07	36.56	0.000900967	3.05	0.00578605	1.65019	437.294	411.2	6.9
M437T424	4.73792e+06	3.49766e+06	60.89	2.56196e+06	2.62176e+06	46.87	3.90144e+06	3.67723e+06	63.34	9339847	8.25486e+06	33.67	0.00303888	2.52	0.0136486	1.2187	437.106	423.8	7.1
M437T450_4	6.86874e+08	6.70685e+08	20.7	4.53754e+08	4.70462e+08	22.7	4.66936e+08	4.79707e+08	52.91	3.14386e+08	3.22949e+08	10.55	0.00468478	2.33	0.018455	1.30466	437.302	450.4	7.5
M437T529_1	7.64586e+07	7.40818e+07	5.7	7.99463e+07	7.21707e+07	53.46	9.42067e+07	9.40043e+07	17.84	2.15807e+08	2.13012e+08	31.4	0.000190029	3.72	0.00194231	1.70804	437.287	528.5	8.8
M437T529_2	2.64532e+07	2.5887e+07	9.99	2.32987e+07	2.37065e+07	34.12	2.14876e+07	2.18141e+07	12.05	1.48289e+07	1.4666e+07	13.78	0.0210095	1.68	0.054234	1.43434	437.298	528.5	8.8
M437T553	7.35179e+06	5.34782e+06	113.5	4.16804e+06	4.70333e+06	51.08	857793	715601	58.06	467218	287690	114.58	0.0430396	1.37	0.0906783	1.38183	437.325	552.8	9.2
M438T291	378530	364614	23.68	666015	635897	25.03	897921	926736	13.64	625926	630783	18.23	9.32561e-05	4.03	0.00117426	1.0412	438.151	291.1	4.9
M438T399_3	3.82769e+06	3.86679e+06	9.61	3.18054e+06	3.24893e+06	18.22	3.29465e+06	3.19945e+06	20.42	1.99264e+06	1.85527e+06	14.26	7.77068e-05	4.11	0.00103496	1.75089	438.309	399.5	6.7
M438T411	3.63608e+06	3.90169e+06	38.12	5.6969e+06	5.6457e+06	30.16	3.36366e+06	2.91051e+06	64.51	2.28512e+06	1.41179e+06	62.61	0.0498061	1.3	0.101267	1.15431	438.297	411.1	6.9
M438T450_2	7.9393e+08	8.63846e+08	16.21	4.62348e+08	4.56999e+08	22.34	9.7331e+08	1.09667e+09	29.83	1.69267e+09	1.6058e+09	20.41	2.44208e-06	5.61	9.55134e-05	1.68035	438.293	450.4	7.5
M438T476_1	3.40483e+06	3.00157e+06	41.94	8.35373e+06	5.78821e+06	89.45	1.08254e+06	999123	35.39	1.32569e+06	1.22337e+06	37.94	0.00683834	2.17	0.0242967	1.44174	438.248	476.2	7.9
M438T529_2	1.81101e+07	1.67788e+07	13.57	1.64672e+07	1.7338e+07	29.93	2.59234e+07	2.53561e+07	14.89	5.48152e+07	5.40327e+07	36.86	0.00169735	2.77	0.00911797	1.90015	438.3	529.1	8.8
M438T674	2.9013e+06	2.62029e+06	89.23	3.5183e+06	3.50197e+06	35.24	7.57073e+06	7.3256e+06	62.74	1.05817e+07	1.03132e+07	20.33	0.0276673	1.56	0.0659692	1.49754	438.322	674.2	11.2
M438T75	3.08881e+06	3.35625e+06	65.95	5.59421e+06	4.70381e+06	64.11	9.07946e+06	8.73387e+06	38.73	5.76551e+06	5.20404e+06	25.92	0.0351845	1.45	0.0784984	1.00967	438.118	74.7	1.2
M439T319	694914	671682	29.54	1.05837e+06	1.06649e+06	36.06	665132	697731	30.64	1.60615e+06	1.56365e+06	23.79	0.00219605	2.66	0.0108603	1.03197	439.245	318.8	5.3
M439T336_2	6.5488e+06	6.13732e+06	31.35	1.67117e+07	9.04032e+06	105.69	2.33414e+06	1.85581e+06	36.91	3.84668e+06	2.62854e+06	87.22	0.00817595	2.09	0.0275301	1.15213	439.201	335.7	5.6
M439T382_1	2.41805e+07	2.38298e+07	6.03	4.28757e+07	4.29196e+07	19.75	4.25882e+07	4.03106e+07	29.73	8.54245e+07	5.28885e+07	86.64	0.000432234	3.36	0.00347129	1.09406	439.297	381.6	6.4
M439T450_2	1.57196e+08	1.32233e+08	37.39	7.75039e+07	8.52987e+07	40.65	1.07204e+08	1.03824e+08	9.11	2.07973e+08	2.06038e+08	24.15	0.00750679	2.12	0.0259465	1.06398	439.296	450.5	7.5
M439T52_1	674945	627989	20.99	1.33358e+06	1.41124e+06	30.93	1.81098e+06	1.87737e+06	33.89	2.13957e+06	1.96515e+06	47.62	0.0130329	1.88	0.0383731	1.50468	438.885	52.3	0.9
M439T533	728886	719775	19.82	624993	593077	30.08	1.10656e+06	1.13423e+06	12.59	2.08892e+06	2.06953e+06	31.38	0.00191176	2.72	0.00984248	1.94984	439.285	532.6	8.9
M439T56	906995	1.03991e+06	40.36	2.13113e+06	1.83871e+06	32.25	2.85607e+06	2.74838e+06	21.5	3.53428e+06	3.71209e+06	29.02	8.6839e-05	4.06	0.00111927	1.82685	439.192	56.2	0.9
M439T576	4.59765e+06	4.25524e+06	45.13	2.38024e+06	2.41631e+06	12.84	1.37943e+06	1.12911e+06	34.72	1.90714e+06	2.07945e+06	55.17	0.0397893	1.4	0.0856611	1.27412	438.755	575.8	9.6
M439T617	1.14401e+08	1.39053e+08	72.69	8.26795e+07	8.57737e+07	47.44	1.47727e+07	1.52827e+07	27.95	3.0617e+07	3.16203e+07	50.29	0.00114924	2.94	0.00689271	1.33371	439.378	617.2	10.3
M439T634	4.08919e+07	3.13386e+07	81.6	1.94999e+07	1.29805e+07	108.07	1.4259e+07	1.43729e+07	55.86	2.88457e+06	935595	131.62	0.0158181	1.8	0.0441738	1.36842	439.378	633.7	10.6
M439T685	1.38142e+06	1.36566e+06	16.19	1.39063e+06	1.41195e+06	32.65	2.48006e+06	2.91294e+06	72.29	4.25713e+06	4.66773e+06	51.06	0.0442646	1.35	0.092649	1.07508	439.389	684.6	11.4
M440T285	3.78102e+06	4.82005e+06	58.33	3.87101e+06	2.66242e+06	63.74	1.20781e+07	1.15411e+07	26.13	6.89631e+06	7206826	44.76	0.00329853	2.48	0.0144199	1.09879	440.254	284.7	4.7
M440T344	2.00263e+07	1.93807e+07	74.5	3.17036e+07	2.99955e+07	47.26	1.05671e+07	8.42659e+06	54.9	1.11785e+07	1.06394e+07	37.73	0.0126073	1.9	0.0374993	1.05406	440.288	344.2	5.7
M440T367	393504	367322	46.54	445957	370995	80.04	531436	440478	53.98	1.3984e+06	961145	84.32	0.0430044	1.37	0.0906474	1.24562	440.228	367.2	6.1
M440T378	1.42192e+06	1.48675e+06	23.38	400203	392087	51.23	129899	110489	37.76	244831	157188	74.28	6.55991e-05	4.18	0.000915964	1.56705	440.256	378.2	6.3
M440T382	3.10453e+06	2.83368e+06	27.91	2.41792e+06	2.43787e+06	53.5	9.14897e+06	8.94631e+06	17.76	5.94809e+06	6.12353e+06	42.12	0.0011834	2.93	0.00702576	1.17244	440.299	381.6	6.4
M440T414_1	3.66022e+06	4.2774e+06	29.31	5.59944e+06	5.19211e+06	21.36	4.52084e+06	4.83886e+06	14.89	1.05302e+07	1.05874e+07	31.16	0.000103133	3.99	0.00125885	1.57772	440.277	413.6	6.9
M440T438	1.18956e+06	1.18275e+06	10.03	2.52936e+06	2.5185e+06	26.93	3.48435e+06	3.34722e+06	19.25	4.01322e+06	4.06189e+06	19.2	2.68435e-06	5.57	0.000102276	2.01962	440.248	438.4	7.3
M440T47	735507	115910	155.7	347748	121656	145.16	1.10508e+06	1.105e+06	58.07	3.28482e+06	1.57333e+06	100.52	0.00686118	2.16	0.0243392	1.58764	440.139	46.6	0.8
M440T484	776690	831618	23.07	2.51906e+06	2.14885e+06	55.47	1.89186e+06	2.03064e+06	41.61	3.57879e+06	2.82414e+06	51.58	0.00464865	2.33	0.0183667	1.42544	440.266	484.3	8.1
M440T533	3.35696e+06	3.19216e+06	25.33	8.03034e+06	5.24642e+06	100.02	1.07937e+06	1.09233e+06	50.82	1.92995e+06	1.41886e+06	85.21	0.0254172	1.59	0.0620491	1.05877	440.265	532.6	8.9
M440T659	1.20731e+07	1.50645e+07	72.37	8.67319e+06	8.55595e+06	54.75	1.38461e+06	1.25391e+06	81.46	2.70757e+06	3.01068e+06	72.08	0.00697477	2.16	0.0246685	1.2834	440.382	659.3	11
M440T665	2.80727e+06	2.72152e+06	6.8	1.81717e+06	1.55752e+06	83.84	2.60579e+06	2.42653e+06	49.51	5.8343e+06	4.78011e+06	58.37	0.0128857	1.89	0.0380572	1.07347	440.216	664.9	11.1
M441T243	392218	415428	22.96	211398	220881	22.05	334302	174981	89.08	707078	720559	34.06	0.0016789	2.77	0.00905133	1.06571	441.18	243	4
M441T282	1.54949e+06	1.57687e+06	10.69	1.62079e+06	1.63394e+06	12.74	1.33228e+06	1.35897e+06	21.92	1.07177e+06	986893	35.73	0.0216811	1.66	0.0555216	1.41419	441.226	281.6	4.7
M441T336	1.9755e+06	1.13165e+06	102.16	1.08876e+06	657979	74.66	2.24198e+06	1.90602e+06	50.46	7.62397e+06	8.05289e+06	26.91	0.00138965	2.86	0.00789003	1.69307	441.192	335.6	5.6
M441T344	7.54263e+06	8.94888e+06	33.33	5.17474e+06	5.29453e+06	34.46	2.536e+06	2.37548e+06	54.28	2.59414e+06	2.01759e+06	63.88	0.00700075	2.15	0.0247269	1.58122	441.29	344.2	5.7
M441T353	252565	272458	17.77	926668	613987	59.76	727522	683939	47.61	888312	974637	47.08	0.0200023	1.7	0.0524328	1.01452	441.154	352.7	5.9
M441T439	436194	513530	50.03	909103	882087	27.04	575231	628272	27.01	162261	156076	38.19	2.63915e-06	5.58	0.000101076	1.44271	441.231	439.5	7.3
M441T476	2.85848e+06	3.00515e+06	29.87	4.12609e+06	3.92011e+06	32.8	3.57092e+06	3.60968e+06	16.16	8.35399e+06	8.63914e+06	30.23	0.000206641	3.68	0.00205456	1.62666	441.25	476.2	7.9
M441T492	683582	746536	57.74	1.50667e+06	1.52347e+06	52.12	627694	590269	24.25	264666	204800	79.65	0.0384307	1.42	0.083492	1.41303	441.303	491.8	8.2
M441T507	3.82479e+06	2.25633e+06	78.63	4.85766e+06	3.3163e+06	100.08	1.7428e+06	1.33813e+06	74.02	464900	352868	64.29	0.00192045	2.72	0.0098661	1.7073	441.298	507.4	8.5
M441T660	7.52925e+06	6.07602e+06	34.33	7.26255e+06	6.75134e+06	21.33	1.46086e+07	1.51512e+07	31.91	2.21051e+07	1.94614e+07	49.12	0.000359361	3.44	0.00305405	1.80466	441.356	659.5	11
M441T681	876815	836255	46.51	624697	776332	49.32	751364	654419	63.31	4.14862e+06	4.6609e+06	21.95	9.25782e-05	4.03	0.00116872	1.48987	441.23	681.1	11.4
M441T690	1.67336e+06	1.89961e+06	53.53	3.72953e+06	3.39685e+06	43.64	1.60074e+06	1.56818e+06	63.01	430307	246644	116.4	0.029977	1.52	0.0698558	1.40804	441.329	690	11.5
M442T252	190274	199063	46.18	232846	244995	20.96	209934	219731	25.38	462688	481516	38.09	0.00583599	2.23	0.0217138	1.3718	442.207	251.7	4.2
M442T416	1.86491e+06	1.7266e+06	22.09	1.97132e+06	2.2144e+06	57.79	444030	98812.8	198.82	348430	60006.1	212.03	0.00663201	2.18	0.023764	1.52116	442.306	415.5	6.9
M442T451	3.98858e+06	4.58335e+06	63.85	7.73573e+06	8.08058e+06	39.12	5.64293e+06	6.22152e+06	35.82	1.44921e+06	1.21589e+06	60.99	0.00026493	3.58	0.00244123	1.25778	442.188	450.7	7.5
M442T455_2	4.24155e+06	4.55053e+06	33.36	8.59267e+06	6.90457e+06	84.55	2.20838e+06	1921876	50.97	494940	304355	101.61	0.00598647	2.22	0.0221174	1.75947	442.303	455.3	7.6
M442T47	528374	106565	142.93	380888	237431	107.08	1.0014e+06	1.01466e+06	40.88	3.96429e+06	3.40274e+06	36.84	0.00269306	2.57	0.0125079	1.73443	442.101	46.6	0.8
M442T526	1.18553e+06	514512	123.95	1.94372e+06	2.03155e+06	33.9	730021	496930	77.6	271471	263125	35.23	0.0012594	2.9	0.00734568	1.30759	442.315	526.1	8.8
M442T594	3.78969e+06	3.48609e+06	74.28	9.11681e+06	9.55066e+06	36.69	1.47168e+07	1.36418e+07	24.88	9.35313e+06	9.38973e+06	35	0.00174144	2.76	0.00927225	1.11573	442.303	593.9	9.9
M443T223	4523.33	2756.72	73.38	144234	132111	49.63	180006	166794	14.19	157284	145393	26.27	5.88866e-10	9.23	2.44246e-07	1.63136	443.1	222.8	3.7
M443T275	1.57972e+06	777771	122.05	1.09123e+06	977951	71.26	2.27734e+06	1.877e+06	53.21	8.77291e+06	7.59788e+06	48.79	0.0003927	3.41	0.00324071	1.82303	443.246	274.9	4.6
M443T331	3.91373e+06	3.23165e+06	72.33	4.12732e+06	3.29761e+06	87.05	8.9696e+06	7.8142e+06	31.24	1.21067e+07	1.22376e+07	54.96	0.0462647	1.33	0.0958108	1.20752	443.257	331.2	5.5
M443T345	3.43178e+06	4.06125e+06	56.6	1.45489e+06	1.562e+06	56.4	3.22755e+06	3.28847e+06	54.52	2.12311e+07	2.01418e+07	37.87	0.000368891	3.43	0.00310109	1.46542	443.257	344.5	5.7
M443T350	352390	195472	79.77	540193	482901	37.6	445699	446131	22.81	1.32061e+06	1.56168e+06	44.98	0.00577388	2.24	0.0215656	1.41604	443.279	350.1	5.8
M443T366	2.89418e+06	538490	152	1.93301e+06	1.01305e+06	126.16	4.83768e+06	5.01232e+06	38.01	2.736e+07	2.52185e+07	63.52	0.00142935	2.84	0.0080719	1.75871	443.257	365.6	6.1
M443T384	292955	183213	67.16	1.27741e+06	1.10748e+06	28.72	168377	144434	31.45	187786	168667	43.74	6.03807e-08	7.22	6.69408e-06	1.22927	443.134	384.3	6.4
M443T472	1.55362e+06	1.56396e+06	7.28	1.96684e+06	1.96694e+06	10.11	2.75711e+06	2.6539e+06	26.06	2.68483e+06	2.83029e+06	15.96	0.00144628	2.84	0.00813946	1.68851	443.316	471.8	7.9
M443T562_3	56476.7	71582.3	47.28	2.59438e+06	2.51993e+06	40.81	5.79566e+06	5.96111e+06	22.11	6.0455e+06	5.88209e+06	21.76	4.92525e-05	4.31	0.000744969	1.89902	443.332	562.1	9.4
M443T683	1.18522e+06	1.5405e+06	60.77	2.55141e+06	2110289	65.05	773127	769808	45.01	339846	269240	68.9	0.00050581	3.3	0.00385435	1.53154	443.316	683.3	11.4
M444T316	1.69968e+06	258569	157.96	862278	164795	167.01	2.29427e+06	2.31614e+06	53.68	1.18617e+07	1.22807e+07	63.01	0.00378711	2.42	0.015891	1.63678	444.223	316.4	5.3
M444T460	317808	407010	62.13	219607	206099	54.78	450947	389511	43.37	1.36177e+06	1.08952e+06	56.71	0.000260191	3.58	0.00242051	1.76036	444.2	460.3	7.7
M444T462	2.12449e+06	1.78354e+06	31.68	1.24551e+06	1.24805e+06	8.06	1.53174e+06	1.51261e+06	13.66	1.08021e+06	1.05349e+06	20.49	0.0241613	1.62	0.0599056	1.41402	444.305	462.4	7.7
M444T493	2.33868e+06	3.22459e+06	71.33	5.78356e+06	4.89696e+06	73.15	2.1522e+06	2.22383e+06	59.25	770805	547755	79.74	0.00429108	2.37	0.0173538	1.23766	444.311	493.3	8.2
M444T577	9.33226e+07	1.06931e+08	27.44	3.60276e+07	3.65885e+07	25.78	3.20769e+07	3.17374e+07	16	2.66321e+07	3.0131e+07	35.04	0.00047583	3.32	0.00371807	1.65512	443.766	577.4	9.6
M445T270	1.65671e+06	1.96379e+06	43.39	1.71732e+06	1.54646e+06	47.3	717202	801415	23.04	598978	553315	45.29	0.00155042	2.81	0.00854936	1.67672	445.152	270.2	4.5
M445T387	7.73232e+06	8.64893e+06	28.02	5.80079e+06	5.65166e+06	30.09	4.04924e+06	4.06799e+06	23.35	3.72805e+06	3.77068e+06	32.33	0.00757929	2.12	0.0261297	1.62463	445.327	387	6.4
M445T397	7.26535e+06	7.81305e+06	39.98	1.1727e+07	1.13821e+07	45.79	4.30556e+06	3.71235e+06	28.19	3.59649e+06	3.14351e+06	47.8	0.000850126	3.07	0.00556105	1.49003	445.327	396.7	6.6
M445T422	2.64675e+06	3.07039e+06	37.24	3.44452e+06	2.68432e+06	61.02	948560	940882	60.44	956234	1.24274e+06	60.62	0.0118261	1.93	0.0358429	1.39172	445.314	421.6	7
M445T50	1.72497e+06	1.73095e+06	15.4	2.78561e+06	2.24491e+06	54.18	5.541e+06	6.35278e+06	50.82	5.12411e+06	4.75382e+06	40.17	0.0360155	1.44	0.079809	1.41495	445.07	49.7	0.8
M445T560	2.61993e+06	1.05092e+06	106.24	1.43572e+06	813464	85.19	2.89208e+06	2.85418e+06	42.19	1.69237e+07	1.66388e+07	68.1	0.0034221	2.47	0.0147623	1.50822	445.253	560.5	9.3
M446T397	1.67177e+06	827305	125.28	1.94742e+06	2.04481e+06	38.44	732538	602922	43.52	479908	455184	40.05	0.0175017	1.76	0.0475987	1.04156	446.331	397.2	6.6
M446T574_1	1.47335e+07	8.90921e+06	73.44	1.04769e+07	9.91706e+06	51.64	1.24614e+07	1.17536e+07	66.83	2.9025e+07	3.08843e+07	24.11	0.0165341	1.78	0.0455606	1.07266	446.317	574.2	9.6
M446T574_2	3.01507e+07	2.69797e+07	18.55	2.26307e+07	2.14152e+07	18.74	3.10886e+07	2.90423e+07	26.48	6.57592e+07	5.24745e+07	45.45	0.000181579	3.74	0.00188311	1.55142	446.33	574	9.6
M446T574_3	9.4114e+06	7.1966e+06	46.76	2.22545e+06	117584	223.3	2.83064e+07	2.80756e+07	28.97	1.69986e+07	1.78409e+07	30.86	0.0034234	2.47	0.0147623	1.09351	446.342	574	9.6
M446T75	49749.5	64289	81.6	80725.9	32922.8	124.54	649481	621720	62.94	5.18311e+06	5.8456e+06	71.27	0.00788763	2.1	0.0268289	1.84906	446.182	74.6	1.2
M447T267	518858	527233	16.14	715403	681870	29.78	5.14591e+06	4.6349e+06	59.82	1.48666e+06	1.24943e+06	65.15	1.85275e-05	4.73	0.000377332	1.07553	447.254	267.3	4.5
M447T315	737954	886880	59.2	567513	482340	73.74	970466	939176	45.93	2.83908e+06	2.24064e+06	54.61	0.00357698	2.45	0.0152167	1.51717	447.238	315	5.2
M447T408_2	832251	818350	7.89	526487	556292	21.35	795326	757311	29.8	1.63049e+06	1.55398e+06	43.83	0.00315704	2.5	0.0140002	1.42466	447.342	407.6	6.8
M447T417	5.93089e+06	5.38083e+06	29.67	9.41956e+06	8.7944e+06	58.79	2.20877e+06	1.29168e+06	106.2	1.73015e+06	1.33219e+06	77.84	0.000239975	3.62	0.00228138	1.64692	447.314	417	7
M447T425	4.0398e+06	3.93558e+06	12.17	12620855	1.36943e+07	26.5	1.39705e+07	1.4244e+07	46.01	1.50718e+07	1.31102e+07	58.28	6.81058e-05	4.17	0.000942045	1.22408	447.133	424.9	7.1
M447T446	1.26174e+06	634563	110.55	1.82984e+06	1.64789e+06	88.52	1.09576e+07	8.82954e+06	84.18	6.99471e+07	6.29163e+07	84.69	5.28687e-05	4.28	0.000780329	1.94096	447.134	446.4	7.4
M447T478_1	7.71988e+07	6.62234e+07	72.66	2.64862e+07	3.10801e+07	37.41	1.80477e+07	2.13421e+07	54.46	8.71618e+06	8.77873e+06	48.66	0.00273155	2.56	0.0126299	1.74644	447.129	478.4	8
M447T512	4.77923e+06	5.00088e+06	21.56	4.04455e+07	3.74925e+07	79.33	5.23894e+07	4.51524e+07	40.96	5.95083e+07	5.87852e+07	26.44	3.81468e-06	5.42	0.000129902	1.77046	447.126	511.7	8.5
M447T514	984513	956773	12.53	4.0545e+06	3.36915e+06	51.21	4173059	3.26378e+06	85.68	5.16184e+06	3.31454e+06	66.63	0.022831	1.64	0.0575459	1.21755	447.347	514	8.6
M447T577	8.72628e+07	9.69165e+07	60.92	7.76441e+07	7.60922e+07	11.05	7.48403e+07	6.78888e+07	47.9	2.26474e+08	2.03672e+08	57.66	0.0137024	1.86	0.0397409	1.18307	447.268	576.8	9.6
M447T665	1.77789e+06	2.25462e+06	62.91	2.33092e+06	2.69346e+06	41.06	3.43524e+06	2.34913e+06	80.36	7.42551e+06	6.75035e+06	21.83	0.0116789	1.93	0.0355209	1.47498	447.383	665	11.1
M448T300	15170.7	15075.6	15.27	34471.8	30672.6	30.07	210685	184457	78.92	1.72445e+06	2.19847e+06	70.94	0.000104119	3.98	0.00126879	1.94614	448.04	299.5	5
M448T307	200318	215677	33.83	652814	672594	25.62	227198	235506	44.49	1.96576e+06	1.88724e+06	45.19	3.16645e-07	6.5	2.22527e-05	1.3244	448.217	307	5.1
M448T326_1	400739	92095.7	144.75	384560	207496	117.62	1.72988e+06	1.63273e+06	35.73	3.31068e+06	3.68565e+06	51.76	0.000399721	3.4	0.0032835	1.83611	448.197	326.3	5.4
M448T34	261941	232914	73.89	80381.6	93233	47.27	71859.9	71284.8	30.35	20394.1	17388.5	96.06	0.00263518	2.58	0.0123156	1.59113	447.912	34	0.6
M448T388	1.87415e+06	1.81581e+06	20.77	3.43989e+06	3.17979e+06	39	627339	461011	82.1	468925	404859	48.86	4.19426e-06	5.38	0.000138976	1.75191	448.318	388.4	6.5
M448T417	2.00822e+06	1.64267e+06	87.57	1.97461e+06	1.17191e+06	118.09	623685	439436	76.33	319708	311241	16.09	0.0205648	1.69	0.053451	1.53382	448.318	417.1	7
M448T512	2.49721e+07	2.11476e+07	51.29	4.33468e+07	3.64214e+07	66.25	3.74165e+06	3.83645e+06	39.09	1.1263e+07	1.06058e+07	68.77	8.01787e-05	4.1	0.00105651	1.24684	448.138	511.7	8.5
M448T536	1.06587e+06	433615	113.8	804954	486752	77.67	1.76945e+06	1.78499e+06	54.08	5.2102e+06	3.98822e+06	66.45	0.00147287	2.83	0.00823565	1.7293	448.183	536.2	8.9
M449T313	2.47491e+06	3.00499e+06	45.23	2.85382e+06	2.51513e+06	40.28	2.45284e+06	2.35462e+06	21.47	5.38423e+06	5.23679e+06	21.57	0.00173606	2.76	0.00925794	1.42734	449.182	312.6	5.2
M449T326	132966	137665	24.42	396179	376652	36.91	158802	152201	15.66	2.40455e+06	2.76686e+06	49.85	2.09269e-07	6.68	1.67024e-05	1.55294	449.284	325.7	5.4
M449T339	4.51384e+06	2.2212e+06	107.93	2.06239e+06	1.13139e+06	125.28	8.29788e+06	6.08537e+06	78.6	1.27804e+07	1.19352e+07	52.23	0.00144966	2.84	0.00814916	1.47983	449.256	339.3	5.7
M449T361_1	826480	822043	23.2	695283	659712	57.07	1.52855e+06	1.4689e+06	27.89	2.64412e+06	2.59256e+06	59.77	0.00379813	2.42	0.0159191	1.49128	449.217	360.8	6
M449T363	1.15138e+06	1.21101e+06	15.23	2.03658e+06	1.38469e+06	83.67	1.29201e+06	1.2708e+06	13.53	2.73401e+06	2.46819e+06	26.51	0.0110368	1.96	0.0341701	1.17872	449.292	362.7	6
M449T403	1.44052e+07	1.04179e+07	92.08	1.24581e+07	7.02265e+06	99.73	2.98983e+06	1.43268e+06	100.72	784785	743831	34.42	4.23118e-05	4.37	0.000669066	1.9623	449.331	403.2	6.7
M449T413	1.52599e+06	1.68477e+06	33.28	1.41113e+06	1.18844e+06	32.36	1.51215e+06	1.56167e+06	39.25	3.12675e+06	2.77393e+06	59.19	0.0328846	1.48	0.0748447	1.16359	449.255	412.7	6.9
M449T419_1	2.21245e+07	1.8825e+07	72.27	2.30508e+07	1.24929e+07	129.31	3.40342e+06	2.16691e+06	94.31	2.08699e+06	1.87727e+06	77.64	0.00211174	2.68	0.0105587	1.72792	449.319	419	7
M449T498	414769	336924	58.48	1.0232e+06	842629	55.55	585602	543816	26.77	1.87182e+06	1.9701e+06	42.16	0.00061179	3.21	0.00438757	1.40555	449.267	498.2	8.3
M449T556	3.02708e+06	3.43337e+06	28.59	30645679	2.23383e+07	120.42	4.78253e+07	4.12052e+07	70.09	3.39967e+07	3.23079e+07	20.51	9.90448e-05	4	0.00122683	1.51361	449.247	555.5	9.3
M449T581_1	1.20721e+07	8.62224e+06	100.6	5.40465e+06	1.50524e+06	129.89	1.50039e+07	6.67753e+06	127.02	2.854e+07	3.01254e+07	27.48	0.00790235	2.1	0.0268603	1.2735	448.758	580.8	9.7
M450T240	290810	300390	38.61	263924	244661	40.58	305890	218420	59.11	1.24663e+06	1.27995e+06	22.78	7.98291e-06	5.1	0.000203647	1.65123	450.222	240.1	4
M450T388	1.354e+06	1.53777e+06	35.73	1.24046e+06	1.30101e+06	31.21	989241	845743	39.02	607048	643469	41.68	0.0145257	1.84	0.0414199	1.49079	450.329	387.5	6.5
M450T403	4.23832e+06	5.33866e+06	47.39	1.93284e+06	2.21066e+06	38.62	3.92849e+06	3.76528e+06	24.94	677204	478670	117.79	0.022205	1.65	0.0564405	1.26406	450.329	403.1	6.7
M450T444	447597	353311	43.72	881507	915851	28.81	1.19974e+06	1.24774e+06	26.86	3.58335e+06	4.03167e+06	35.84	8.69501e-07	6.06	4.57885e-05	2.10045	450.285	444.4	7.4
M450T446	5.70668e+06	5.70346e+06	27.69	6.01769e+06	6.24903e+06	29.79	9.00283e+06	9.71964e+06	27.52	1.1205e+07	1.06637e+07	29.08	0.00781426	2.11	0.0266531	1.62513	450.268	445.5	7.4
M450T528	287105	265440	37.65	337395	346546	54.5	954425	768404	82.88	1.68443e+06	1.38438e+06	53.13	0.00948607	2.02	0.0305464	1.53764	450.333	527.5	8.8
M450T556	1.17587e+06	347454	123.64	1.97591e+06	1.29551e+06	92.48	2.06197e+06	2.36052e+06	75.94	1.68749e+07	1.78628e+07	47.06	0.00117348	2.93	0.00698829	1.54603	449.75	555.5	9.3
M450T580_1	2.10545e+08	2.8552e+08	77.84	8.91794e+07	8.37344e+07	63.26	1.18447e+08	9.79174e+07	75.42	5.49241e+08	5.48254e+08	32.54	0.00328964	2.48	0.0143977	1.25295	450.253	580.3	9.7
M450T75_1	982687	961367	61.63	945744	852085	54.63	1.33029e+06	1.08421e+06	61.71	2.78192e+06	2.76054e+06	56.37	0.0412048	1.39	0.0878364	1.36898	450.119	74.5	1.2
M451T293	1.36136e+06	1.42167e+06	15.84	1532611	1.49963e+06	45.45	1.72943e+06	1.31089e+06	71.93	5.7065e+06	5.70272e+06	25.69	0.000188594	3.72	0.00193381	1.58274	451.272	292.6	4.9
M451T330_1	6.04053e+06	4.97588e+06	49.88	4.24745e+06	4.3499e+06	56.94	6.58256e+06	5.10885e+06	61.56	2.64603e+07	2.52091e+07	28.46	0.00012319	3.91	0.00143492	1.57369	451.259	329.7	5.5
M451T330_2	3.24353e+07	2.23796e+07	96.6	5.58591e+07	5.76204e+07	48.69	8.44708e+06	7.02857e+06	54.57	6.33076e+06	5.32078e+06	71.81	0.000525596	3.28	0.00395055	1.56402	451.272	329.7	5.5
M451T342_3	7.90316e+07	1.04489e+08	70.15	9.39737e+07	6.43969e+07	99.72	2.38681e+07	2.25524e+07	36.98	2.39594e+07	1.40975e+07	109.79	0.0322937	1.49	0.0738593	1.32812	451.286	341.9	5.7
M451T362_2	3.80464e+08	3.96954e+08	10.67	2.85974e+08	3.18207e+08	29.04	4.95604e+08	4.34209e+08	68.19	7.40589e+08	6.25598e+08	34.79	0.00881925	2.05	0.0289428	1.18351	451.272	361.9	6
M451T432	4.4711e+06	2.49909e+06	99.36	5.44289e+06	2.30946e+06	115.91	389715	164868	158.68	316875	224202	86.11	0.0212874	1.67	0.0547119	1.36445	451.287	432.5	7.2
M451T464	2.17227e+06	1.76722e+06	72.72	1.54156e+06	1.38422e+06	41.64	1.04676e+06	928215	47.87	601403	575125	22.14	0.0105037	1.98	0.0329651	1.63542	451.317	464.1	7.7
M451T474	1.63563e+06	1.74897e+06	21.78	3.26537e+06	3.33422e+06	29.48	2.28097e+06	2.25227e+06	18.92	4.03017e+06	4.26972e+06	24.19	0.000784197	3.11	0.00525113	1.2795	451.265	474	7.9
M451T562	5.18455e+06	5.91652e+06	26.68	3.69117e+06	3.97329e+06	28.82	3.79083e+06	3.5467e+06	33.5	8.71435e+06	8.3696e+06	32.91	0.000818344	3.09	0.00541584	1.12689	451.301	561.7	9.4
M451T617	1.26462e+07	1.57118e+07	56.61	1.21098e+07	1.28534e+07	28.1	2.64103e+07	2.90253e+07	63.23	4.47901e+07	3.61753e+07	54.94	0.0228992	1.64	0.0576685	1.46297	451.377	617.2	10.3
M451T650	2.97541e+07	3.15722e+07	56.35	2.14957e+07	2.28404e+07	23.99	2.42426e+07	2.06567e+07	38.57	5.14085e+06	1.53489e+06	170.33	0.0403468	1.39	0.0864575	1.53701	451.377	650.5	10.8
M451T74	387815	455972	35.38	399656	358970	57.48	222454	201024	60	1.54412e+06	1.29263e+06	55.49	9.85866e-05	4.01	0.00122362	1.10466	451.119	74.4	1.2
M452T307	1.02298e+06	623563	73.93	1.40848e+06	1.2913e+06	46.1	844435	779007	26.79	6.4486e+06	5.47798e+06	58.2	1.16362e-05	4.93	0.000265188	1.52204	452.243	307.4	5.1
M452T330	1.0683e+07	7941558	52.16	1.30744e+07	1.37e+07	31.39	6.98331e+06	6.29885e+06	46.95	6.10564e+06	5.29722e+06	58.45	0.0216524	1.66	0.0554663	1.29458	452.274	329.7	5.5
M452T392	6.31698e+06	5.83389e+06	57.47	2.33968e+06	2.13282e+06	59.35	5.76454e+06	5.02493e+06	56.09	1.90161e+07	1.66691e+07	46.1	7.14467e-05	4.15	0.000973686	1.4648	452.263	392.1	6.5
M452T500	2.62035e+07	2.13862e+07	75.93	5.05478e+07	4.57384e+07	69.61	3.28359e+07	3.14989e+07	28.99	2.29319e+08	2.57306e+08	33.13	4.35002e-05	4.36	0.00068363	1.64513	452.281	500	8.3
M452T511_1	4.03494e+08	3.85396e+08	41.87	5.87757e+08	5.26164e+08	88.73	4.68702e+07	4.32771e+07	36.59	5.53806e+07	1.92565e+07	149	0.000141541	3.85	0.00158108	1.8036	452.272	510.6	8.5
M452T580	2.54637e+06	2.48763e+06	29.83	4.71142e+06	5.04416e+06	34.1	3.02611e+06	3.22344e+06	38.6	1.06543e+07	1.26245e+07	59.04	0.0425505	1.37	0.0899563	1.13647	451.762	580	9.7
M453T303_1	7.78241e+06	6.18883e+06	59.33	2.10758e+07	2.04825e+07	49.31	4.12053e+06	4.07824e+06	53.12	1.70028e+06	1.30672e+06	66.33	9.37134e-06	5.03	0.00022727	1.70321	453.274	302.6	5
M453T392	1.19563e+06	974753	42.68	9.28867e+06	4.42604e+06	103.67	1.1389e+06	427380	161.27	1.58387e+06	189587	191.56	0.0100747	2	0.0319464	1.11881	453.272	392.1	6.5
M453T423	2.76072e+06	2.51733e+06	46.25	1.85929e+06	2.0391e+06	51.68	3.58331e+06	3.7303e+06	16.63	7.22577e+06	7.16577e+06	33.67	0.000537761	3.27	0.00400469	1.59051	453.274	422.6	7
M453T427	215354	151767	109.35	224073	125319	114.57	392242	428367	41.08	1.76825e+06	1.12872e+06	108.78	0.0220571	1.66	0.0562296	1.49631	453.248	427.3	7.1
M453T459	1.43669e+06	1.13726e+06	43.33	907405	767677	48.11	5.53118e+06	4.91923e+06	70.75	1.02854e+07	6.69827e+06	80.07	0.000346637	3.46	0.00298201	1.70786	453.25	458.8	7.6
M453T634	1.7207e+06	801815	97.32	1.18616e+06	1.07985e+06	75.04	2.30148e+06	1.9811e+06	43.13	8.27126e+06	7.39483e+06	51.89	0.000811436	3.09	0.00538166	1.64543	453.214	634.4	10.6
M453T683	886474	695900	57.49	995897	984006	52.31	1.14246e+06	1.17264e+06	15.74	160041	112278	90.78	2.57661e-05	4.59	0.000473506	1.4409	453.386	682.7	11.4
M454T293	316345	192744	110.76	964968	817399	77.68	1.36732e+06	1.13919e+06	92.52	4.42969e+06	3.89002e+06	66.83	0.00915448	2.04	0.029794	1.59927	454.262	292.7	4.9
M454T331_1	7.48622e+07	3.7586e+07	121.2	3.71752e+07	3.0211e+07	75.76	1.44058e+08	1.60788e+08	72.7	4.28291e+08	2.73154e+08	107.31	0.0265077	1.58	0.0639804	1.37246	454.275	331.2	5.5
M454T365	1.18083e+07	5.37201e+06	127.26	6.8798e+06	3.78362e+06	112.39	1.73335e+07	1.65778e+07	34.05	8.56095e+07	7.69378e+07	63.99	0.00135873	2.87	0.00777713	1.69731	454.276	365.5	6.1
M454T366_1	1.23377e+08	9.36513e+07	45.21	3.99302e+08	4.27842e+08	46.71	6.0066e+07	6.12234e+07	43.39	2.32243e+07	2.27654e+07	40.11	1.57249e-07	6.8	1.34025e-05	1.76548	454.29	365.6	6.1
M454T502_1	6.30603e+06	1.65495e+06	135.02	5.6942e+06	2.73412e+06	111.8	1.17824e+07	1.27125e+07	37.99	3.35224e+07	2.99069e+07	34.13	0.00678178	2.17	0.0241423	1.68981	454.304	502.2	8.4
M454T502_2	6.33806e+06	5.50009e+06	90.8	9.75613e+06	7.471e+06	95.68	2.72559e+06	2.29531e+06	49.07	1.24121e+06	1.00341e+06	52	0.00370963	2.43	0.0156586	1.49835	454.315	502.2	8.4
M455T331_1	8.05838e+06	8.48043e+06	33.12	1.37776e+07	1.16951e+07	31.9	6.70059e+06	7.2802e+06	30.35	1.35286e+06	886253	103.53	0.000109448	3.96	0.00131847	1.6159	455.277	331.4	5.5
M455T344_1	2.21804e+07	1.50735e+07	107.57	1.69742e+07	6.45307e+06	134.41	9.34659e+06	7.5382e+06	95.49	1.72752e+06	815956	116.54	0.0284736	1.55	0.0673449	1.34225	455.277	344.3	5.7
M455T344_2	1.27298e+08	1.27953e+08	61.82	1.19703e+08	1.23677e+08	52.95	7.45751e+07	7.19839e+07	36.57	1.9669e+07	6.56247e+06	126.87	0.000218757	3.66	0.00214181	1.66288	455.291	344.2	5.7
M455T344_3	3.14228e+08	8.33136e+07	141.5	3.47217e+07	1.54924e+07	123.77	1.4618e+07	1.29143e+07	48.79	6.35104e+06	4.42309e+06	59.4	0.0408538	1.39	0.0872902	1.61873	455.305	344.3	5.7
M455T362	1.14671e+06	181746	156.39	678487	306803	123.42	1.65373e+06	1.59886e+06	33.7	8.17707e+06	6.81835e+06	69.36	0.00743294	2.13	0.025794	1.61953	455.248	362.3	6
M455T392	623844	580404	36.76	751846	679254	27.53	535340	529052	30.36	1.34732e+06	1.42354e+06	22.29	0.000278389	3.56	0.00253542	1.16201	455.261	391.7	6.5
M455T431_3	3.06395e+07	2.59661e+07	103.02	3.99381e+07	2.79359e+07	92.14	1.12675e+07	9.08084e+06	56.45	5.4809e+06	4.12082e+06	70.8	0.0391531	1.41	0.0846273	1.26837	455.333	430.7	7.2
M455T446_3	4.53973e+07	3.08304e+07	93.04	1.94995e+07	1.90909e+07	44.51	8.42863e+07	5.70873e+07	68.76	9.0763e+07	9.20898e+07	70.54	0.0230285	1.64	0.0578557	1.14251	455.333	446.1	7.4
M455T469_3	2.86412e+07	2.11916e+07	85.56	4.96958e+07	4.29807e+07	77.11	1.05178e+07	5.12712e+06	86.07	4.28693e+06	3.72092e+06	38.91	0.000353232	3.45	0.00301935	1.69813	455.333	468.5	7.8
M455T495_1	8.42906e+06	1.03865e+07	53.86	1.10665e+07	1.02617e+07	50.55	9.07735e+06	9.54336e+06	33.32	1.76439e+06	1.69676e+06	40.42	3.24582e-05	4.49	0.000559108	1.54759	455.304	495.1	8.3
M455T51_2	2.48973e+06	2.02735e+06	51.74	2.75209e+06	2.95362e+06	33.4	2.08456e+06	1.7869e+06	50.61	1.0098e+07	8.49844e+06	44.56	2.25336e-05	4.65	0.000434196	1.43937	455.115	51	0.8
M455T53_1	286567	285683	9.9	2.98897e+06	2.96441e+06	52.87	2.67971e+06	2.41902e+06	35.34	1.6752e+06	1.79518e+06	22.2	7.1438e-07	6.15	3.94514e-05	1.04088	454.857	52.8	0.9
M455T540_1	4.13358e+08	3.15641e+08	70.13	3.72986e+08	3.35344e+08	60.81	6.84518e+07	5.46733e+07	52.1	3.57697e+07	1.13788e+07	165.03	1.68865e-05	4.77	0.000351187	1.97916	455.31	539.7	9
M456T303	1.71347e+07	1.81363e+07	12.96	1.00485e+07	6.44551e+06	66.07	1.2107e+07	1.02226e+07	39.24	2.84784e+06	2.46397e+06	71.57	0.000202883	3.69	0.00202265	1.57987	456.281	302.7	5
M456T362	73513.3	57507.3	95.37	131722	84758.6	97.7	572707	630703	50	1.51455e+06	1.43505e+06	35.94	4.87754e-06	5.31	0.000150016	2.09177	456.251	362.3	6
M456T388	374727	487012	64.79	223970	223207	66.53	366951	329074	36.95	1.26189e+06	1.14254e+06	38.79	0.00202551	2.69	0.0102527	1.47848	456.24	388.2	6.5
M456T414_1	7.71839e+06	9.075e+06	48.98	1.30424e+07	1.04845e+07	60.88	9.93393e+06	1.00186e+07	51.08	2.4557e+07	2.58144e+07	22.51	0.0078358	2.11	0.0267204	1.29521	456.262	414.4	6.9
M456T431_1	2.12382e+06	1.27427e+06	98.57	5.46235e+06	5.39146e+06	10.07	3.35768e+06	3.5473e+06	47.4	604086	463826	81.43	4.05271e-05	4.39	0.000646723	1.2984	456.303	430.7	7.2
M456T431_2	2.84866e+08	2.46927e+08	42.66	1.53984e+08	1.65954e+08	47.11	1.72987e+08	1.69147e+08	32.35	5.25715e+07	1.06601e+07	139.83	0.0417868	1.38	0.0887563	1.48674	456.319	430.7	7.2
M456T431_3	7.97366e+06	9.4124e+06	67.44	1.6852e+06	1.07966e+06	65.87	9.56913e+06	4.10812e+06	108.96	1.29086e+07	1.19927e+07	45	0.00316977	2.5	0.0140355	1.11388	456.335	430.7	7.2
M456T450_1	1.53686e+07	1.69621e+07	28.26	2.36153e+07	2.46367e+07	26.41	1.35889e+07	1.34411e+07	36.83	2.76341e+06	2.2856e+06	77.11	4.46816e-05	4.35	0.000694968	1.65771	456.269	449.9	7.5
M456T469_1	1.37966e+07	1.85311e+07	67.18	1.7089e+07	1.55398e+07	49.88	1.3256e+07	1.35723e+07	54.27	3.56712e+06	1.06029e+06	129.3	0.00534056	2.27	0.0203857	1.32705	456.304	468.5	7.8
M456T518	1.21026e+07	1.48258e+07	82.14	1.77333e+07	1.19132e+07	96.81	864032	655685	66.18	374849	324228	88.27	9.96511e-05	4	0.00123062	1.82331	456.319	518.1	8.6
M457T303	6.91566e+06	6.12929e+06	69.3	1.01581e+07	9.35815e+06	37.78	3.10198e+06	3.18236e+06	33.93	340979	165375	112.15	5.47876e-06	5.26	0.000159024	1.80719	457.278	302.8	5
M457T347_1	4.94794e+06	4.91813e+06	77.57	3.21164e+07	7.96448e+06	155.36	2.37595e+06	1.72401e+06	67.83	789819	717187	66.69	0.000390236	3.41	0.00322665	1.5258	457.288	347.5	5.8
M457T372	4.32221e+06	4.57113e+06	62.67	4.77587e+06	4.5523e+06	45.73	2.22199e+06	1.9517e+06	64.02	696701	575272	45.68	0.000180415	3.74	0.00187604	1.7784	457.3	372.5	6.2
M457T408	8.44358e+06	1.04553e+07	44.74	5.59386e+06	6.27643e+06	50.91	7.49445e+06	7.26722e+06	46.39	2.41247e+06	1.24283e+06	124.65	0.00655759	2.18	0.0235546	1.27821	457.255	407.8	6.8
M457T423	1.09178e+07	1.11251e+07	40.28	2.88635e+07	2.26011e+07	98.56	2.75293e+06	2.66202e+06	11.8	3.17241e+06	2.5484e+06	60.91	0.0125976	1.9	0.0374801	1.37757	457.256	422.7	7
M457T431	2.90426e+07	2.75756e+07	12.06	2.20129e+07	2.05608e+07	39.67	1.87836e+07	1.83299e+07	31.03	5.30287e+06	3.38957e+06	86.89	9.49696e-05	4.02	0.00119075	1.71726	457.317	430.8	7.2
M457T449	1.32076e+07	11781612	52.91	1.26996e+07	1.23234e+07	19.45	1.05832e+07	1.11367e+07	39.83	6.39269e+06	6.61324e+06	30.54	0.0322359	1.49	0.0737614	1.35974	457.259	449.2	7.5
M457T461_1	4.5883e+07	4.19842e+07	26.2	3.41129e+07	3.47644e+07	24.98	1.28988e+07	1.31281e+07	19.15	3.20884e+06	1.1914e+06	115.69	0.000153609	3.81	0.00167299	2.00646	457.322	460.6	7.7
M457T469	2.43326e+07	1.64956e+07	73.88	5.88707e+07	1.27422e+07	131.86	1.17111e+07	5.28164e+06	139.11	677927	85143.1	142.03	0.000225576	3.65	0.0021825	1.68996	457.321	468.8	7.8
M457T496	2.50739e+07	2.08886e+07	50.2	2.23329e+07	2.36986e+07	27.68	2.61748e+07	2.44132e+07	22.3	1.41023e+07	1.45217e+07	19.63	0.00850563	2.07	0.028234	1.05435	457.335	495.8	8.3
M457T526	5.29495e+06	5.71936e+06	25.15	9.5443e+06	6.61303e+06	63.75	3.44183e+06	3.17447e+06	56.44	1.81185e+06	1.88802e+06	19.88	0.00107978	2.97	0.00660032	1.6242	457.351	525.6	8.8
[truncated: 2,554 more rows]

## Sheet: DEM CD.neg
Accession	CD0_Mean	CD0_Median	CD0_RSD	CD7_Mean	CD7_Median	CD7_RSD	CD14_Mean	CD14_Median	CD14_RSD	CD30_Mean	CD30_Median	CD30_RSD	P.value	-log10(P.value)	FDR	VIP	mz	rt	rtmin
M100T42	1.90016e+08	1.91063e+08	27.32	2.90612e+08	1.98864e+08	81.46	2.46787e+08	2.57418e+08	65.94	9.72712e+08	1.08683e+09	48.34	0.0423566	1.37	0.0904254	1.01597	100.024	42.3	0.7
M100T85	7.91838e+06	8.91685e+06	30.41	4.58359e+06	5.00304e+06	21.55	5.43861e+06	5.26507e+06	44.09	1.54064e+07	9.99481e+06	64.76	0.0283572	1.55	0.0668434	1.07186	100.076	84.6	1.4
M101T34_2	3.54948e+06	3.57263e+06	4.46	3.64379e+06	3.84024e+06	17.4	2.60481e+06	2.77392e+06	12.39	2.60786e+06	2.54094e+06	6.14	0.000680014	3.17	0.00411868	1.65997	100.932	34.4	0.6
M101T52	1.16648e+08	1.33533e+08	32.47	7.25066e+07	8.10977e+07	25.53	9.37196e+07	8.57929e+07	41.24	2.58344e+08	1.70421e+08	64.75	0.00249641	2.6	0.0109865	1.26002	101.059	51.6	0.9
M103T34	1.4748e+06	1.34259e+06	35.24	959609	971577	16.67	798834	778557	32.36	783311	805695	16.19	0.0100534	2	0.0309996	1.44594	102.508	33.9	0.6
M104T216	646077	656289	9.2	493598	567155	39.36	548426	599546	24.56	940985	848427	32.27	0.0141497	1.85	0.0400116	1.07821	104.053	215.9	3.6
M105T148	5.06197e+06	4.75525e+06	10.83	5.1752e+06	4.9776e+06	33.96	6.20692e+06	6.10672e+06	40.79	2.39005e+07	1.72485e+07	66.2	0.00738171	2.13	0.0246387	1.70976	105.069	148.4	2.5
M105T48	4.8716e+07	4.94441e+07	9.13	3.68701e+07	4.24059e+07	40.79	4.07313e+07	4.44889e+07	26.54	7.16183e+07	6.41209e+07	32.77	0.0291456	1.54	0.0681783	1.05998	105.11	48.2	0.8
M105T51	4967.24	4617.97	21.06	9.00715e+06	1.68534e+06	175.99	8.36194e+06	591276	151.04	1.33779e+06	728739	129.77	8.91992e-06	5.05	0.000153318	1.12217	105.074	50.6	0.8
M106T148	3.47487e+06	3.24706e+06	40.25	2.38933e+06	2.29045e+06	17.73	3.72548e+06	3.31785e+06	32.7	4.17893e+06	4.08377e+06	19.27	0.0108908	1.96	0.0328724	1.17975	106.073	148	2.5
M106T50	391047	374125	49.22	1.57377e+06	735063	136.53	2.41082e+06	2.70405e+06	71.41	1.20114e+07	1.04762e+07	55.43	0.000127875	3.89	0.0011644	1.94442	106.05	49.5	0.8
M107T275	5.322e+06	5.95032e+06	39.76	3.65276e+06	3.41405e+06	29.17	7.30807e+06	7.77514e+06	27.64	7.18553e+06	7.74977e+06	16.74	0.00201712	2.7	0.00942967	1.31541	107.085	275	4.6
M108T51_2	3.40192e+06	95678.7	169.34	604625	173459	185.93	472251	164435	176.01	4.26522e+06	4.22861e+06	33.55	0.00689415	2.16	0.0234403	1.03474	108.057	50.7	0.8
M109T124	897623	885451	4.08	881655	912764	10.23	651469	667014	22.5	642576	637614	4.77	2.91138e-05	4.54	0.000377286	1.71423	109.084	124.3	2.1
M110T45	6.18022e+06	6.34393e+06	14.73	5.48739e+06	4.71767e+06	51.09	2.28101e+06	2.25033e+06	33.9	3.06307e+06	3.01834e+06	16.77	0.00083599	3.08	0.00481155	1.38091	110.071	45.1	0.8
M110T578	8.62665e+06	9.30525e+06	20.92	8.6773e+06	7.02974e+06	47.44	6.79e+06	6.44429e+06	17.69	4.93762e+06	4.86376e+06	24.89	0.032341	1.49	0.0737171	1.43212	109.522	578	9.6
M110T681	3.49706e+08	3.57576e+08	36.34	2.0047e+08	2.20207e+08	66.58	7.80728e+07	5.25731e+07	57.61	1.27474e+08	1.21884e+08	62.11	0.029526	1.53	0.0688577	1.17115	110.019	680.6	11.3
M111T470	1.44991e+08	1.58461e+08	23.51	91116109	9.48992e+07	38.93	5.07501e+07	4.83769e+07	35.61	5.72849e+07	5.18764e+07	21.81	0.00163617	2.79	0.00800643	1.60618	111.019	469.9	7.8
M112T34_3	5.2045e+07	5.76121e+07	37.84	5.45915e+07	6.00797e+07	23.59	2.67088e+07	2.55325e+07	22.7	1.51878e+07	1.00173e+07	78.72	0.0058179	2.24	0.0206301	1.86386	112.017	33.8	0.6
M112T512	2.34169e+07	2.40596e+07	22.56	5.68835e+07	5.33626e+07	53.73	4.1439e+08	3.97277e+08	56.66	3.26747e+08	3.15171e+08	19.5	3.64307e-06	5.44	7.815e-05	2.06667	112.018	512.4	8.5
M112T513	4.20349e+06	4.17108e+06	10.58	5.98639e+06	3.9813e+06	58.65	7.57296e+06	5.97686e+06	45.41	1.79284e+07	1.68694e+07	48.36	0.000983278	3.01	0.00546406	1.7658	111.522	512.6	8.5
M112T67	1.04451e+07	1.03375e+07	1.84	1.03369e+07	1.03287e+07	3.39	8.41984e+06	8.3588e+06	3.24	7.61487e+06	7.6037e+06	3.5	1.24142e-11	10.91	4.75283e-09	2.25942	111.984	66.6	1.1
M113T243	3.35147e+06	3.40892e+06	12.94	2.47727e+06	2.08585e+06	56	3.63476e+06	3.36282e+06	19.39	7.62359e+06	7.86402e+06	28.28	0.00355753	2.45	0.0143278	1.59851	113.096	242.6	4
M114T367	5.79759e+08	5.70373e+08	14.7	5.66499e+08	5.67617e+08	13.41	2.88319e+08	2.66636e+08	30.21	4.06312e+08	4.23204e+08	14.12	2.15346e-05	4.67	0.000301411	1.26012	113.963	367.3	6.1
M114T74_1	833703	941875	32.11	8.61708e+06	2.52246e+06	154.43	8.25661e+06	3.93159e+06	117.9	8.56176e+06	7.95471e+06	22.29	0.000307226	3.51	0.00225071	1.23125	114.038	73.7	1.2
M114T83	1.04996e+06	1.15993e+06	50.1	3.57212e+06	3.78134e+06	25.08	3.39086e+06	3.54426e+06	27.49	7.90915e+06	7.56326e+06	18.04	5.2905e-07	6.28	1.80125e-05	2.01284	114.128	82.8	1.4
M114T96	1.92677e+08	1.9991e+08	7.1	1.20782e+08	1.20951e+08	14.3	1.23236e+08	1.28253e+08	10.52	1.17804e+08	1.21453e+08	10.75	7.8481e-05	4.11	0.00080399	1.44354	113.963	95.6	1.6
M115T163	6.94518e+06	7.04417e+06	5	7.25927e+06	7.58842e+06	11.88	9.09291e+06	9.05531e+06	3.11	9.28936e+06	9.23438e+06	2.15	8.87153e-06	5.05	0.000152908	1.95301	115.075	163.2	2.7
M115T56	1.30646e+07	1.0808e+07	31.84	1.61937e+07	1.77927e+07	21.45	1.36289e+07	1.38589e+07	14.8	2.12709e+06	1.08076e+06	106.28	0.00288619	2.54	0.0122579	1.76738	115.05	55.7	0.9
M115T73_2	4.02832e+06	4.15193e+06	93.34	9.97588e+06	9.07161e+06	38.63	4.81707e+06	4.32445e+06	26.72	505041	102667	136.88	0.00415411	2.38	0.0160311	1.39307	115.05	72.9	1.2
M116T83	2.47258e+07	2.19249e+07	26.54	1.88155e+07	2.05636e+07	27.32	21786245	2.17465e+07	35.24	3.64682e+07	3.65116e+07	20.3	0.00782041	2.11	0.0257415	1.20071	115.963	82.5	1.4
M118T43	5.43056e+06	6.58908e+06	51.05	8.88814e+06	7.1638e+06	40.24	5.96379e+06	5.98497e+06	74.47	2.41098e+06	1.94105e+06	47.44	0.00567524	2.25	0.020251	1.22278	117.997	42.8	0.7
M118T89	898379	886106	2.48	897846	905058	2.7	913491	906063	4.87	954421	954288	1.37	0.00679478	2.17	0.0231499	1.45166	118.058	89.4	1.5
M119T286	6.09446e+06	6.07826e+06	2.09	6.16468e+06	6.11861e+06	4.26	5.31206e+06	5.17461e+06	6.31	4.71304e+06	4.71829e+06	3.44	4.56695e-08	7.34	2.71899e-06	2.15823	119.085	285.7	4.8
M119T42	2.85678e+07	2.86384e+07	3.01	2.76232e+07	2.76177e+07	2.73	2.87704e+07	2.89735e+07	4.05	3.07553e+07	3.07084e+07	1.41	8.25804e-05	4.08	0.000831981	1.69511	119.014	42.1	0.7
M119T467	2.15412e+06	892771	121.1	6.45148e+06	5.97442e+06	31.77	3.99591e+06	3.81386e+06	14.75	648251	397016	93.69	0.00128372	2.89	0.00669688	1.14142	119.085	466.7	7.8
M119T74	7.49785e+06	6.59003e+06	70.82	1.32713e+07	1.33239e+07	32.39	9.95801e+06	1.01193e+07	30.21	3.80616e+06	2.3143e+06	67.06	0.00130386	2.88	0.00677578	1.16208	119.049	73.9	1.2
M120T64	3.72716e+06	3.66094e+06	4.72	4.39619e+06	4.35227e+06	6.71	3.93709e+06	3.95484e+06	3.63	3.23458e+06	3.41195e+06	17.44	0.00199621	2.7	0.00933725	1.2677	120.024	64.3	1.1
M121T296	402370	342799	36.12	953639	1.0321e+06	30.82	732272	772334	18.42	255997	258504	23.46	1.43484e-06	5.84	3.83877e-05	1.15196	121.065	296	4.9
M122T101	876440	576530	61.68	4.2762e+06	2.02913e+06	126.9	4.06284e+06	1.94719e+06	90.43	7.02735e+06	4.89523e+06	84.43	0.0366786	1.44	0.0811794	1.22274	122.087	100.7	1.7
M122T148	1.66058e+07	1.79496e+07	67.37	2.93682e+07	2.97816e+07	55.24	2.00541e+07	1.57279e+07	45.54	5.25588e+07	5.84956e+07	27.95	0.0179	1.75	0.0476868	1.34482	122.096	148.2	2.5
M122T45	3.63308e+07	3.67307e+07	7.71	3.83789e+07	4.08545e+07	15.13	2.34485e+07	2.47387e+07	16.28	2.53746e+07	2.57389e+07	28.15	0.00171734	2.77	0.00832183	1.5169	122.072	45.3	0.8
M122T499	273469	256767	16.78	299915	267751	39.38	352858	324943	39.58	1.469e+06	1.08427e+06	65.57	8.87486e-05	4.05	0.000879034	1.75967	122.027	498.6	8.3
M123T33	4.34774e+06	4.38404e+06	6.29	4.34538e+06	4.36617e+06	4.57	2.90403e+06	3.19141e+06	26.25	3.272e+06	3.25818e+06	4.17	8.52044e-05	4.07	0.000854093	1.39356	122.964	33.3	0.6
M123T55	1.366e+07	1.5651e+07	46.28	1.57826e+07	1.42225e+07	55.09	5.78101e+06	5.29841e+06	29.39	5.50582e+06	5.68395e+06	27.1	0.00218106	2.66	0.00992498	1.58036	123.055	55.1	0.9
M124T586	2.29847e+10	2.513e+10	17.48	8.02291e+09	7.9472e+09	38.23	1.0009e+10	1.25374e+10	50.12	7.67952e+09	4.56452e+09	80.07	0.000881621	3.05	0.0050162	1.14384	124.086	586	9.8
M124T648	2.0749e+09	2.02257e+09	4.69	1.78819e+09	1.88365e+09	16.34	1.14465e+09	9.70171e+08	35.47	1.36742e+09	1.45172e+09	34.06	0.0313728	1.5	0.0721004	1.2501	124.087	647.7	10.8
M124T74	1.15082e+09	1.22678e+09	18.6	840858959	8.61382e+08	10.58	7.9298e+08	7.88015e+08	22.04	5.4581e+08	4.84626e+08	22.68	0.000151164	3.82	0.00132194	1.95569	124.039	73.7	1.2
M125T59	6.85841e+07	7.47411e+07	22.96	4.10805e+07	4.01395e+07	44.67	2.23048e+07	2.15851e+07	37.77	2.92475e+07	2.88883e+07	23.73	0.00445318	2.35	0.016845	1.34178	125.043	58.9	1
M125T74	6.23192e+07	7.10022e+07	45.69	7.20794e+07	6.42187e+07	56.63	2.56857e+07	2.39657e+07	31.35	2.49421e+07	2.57416e+07	27.99	0.00265456	2.58	0.0115292	1.56197	125.043	73.7	1.2
M126T50_2	5.05388e+06	3.31258e+06	73.6	4.53e+06	4.38918e+06	57.02	3.9539e+06	3.50535e+06	28.29	9.18191e+06	9.13583e+06	15.13	0.00707267	2.15	0.0238886	1.28339	126.066	50.2	0.8
M126T74	1.96891e+07	420811	170.08	6.02611e+06	3.72111e+06	127.16	7.07668e+06	6.02747e+06	75.77	2.65325e+07	2.4885e+07	28.75	0.0293763	1.53	0.0686254	1.27425	126.055	73.8	1.2
M127T43_2	6.38813e+06	5.56345e+06	42.09	3.45743e+06	3.75177e+06	15.28	4133190	4.16896e+06	13.25	3.20375e+06	3.46796e+06	17.47	0.00227384	2.64	0.0102204	1.26136	127.003	42.8	0.7
M128T156	1.78955e+06	1.57212e+06	25.55	744239	640546	75.35	1.70882e+06	1.61177e+06	22.2	2.52412e+06	2.6101e+06	22.3	0.0311186	1.51	0.0716766	1.06692	128.034	156.1	2.6
M128T42	3.05647e+09	3.19861e+09	56.86	4.49433e+09	4.16285e+09	54.14	1.7284e+09	1.4377e+09	46.26	1.68354e+09	1.80133e+09	20.9	0.00660182	2.18	0.0226948	1.27428	128.019	42.3	0.7
M128T55_1	4.79771e+07	5.00632e+07	50.3	4.63998e+07	4.40813e+07	19.07	4.32527e+07	4.17519e+07	33.58	3.04046e+07	2.95886e+07	16.63	0.0387541	1.41	0.0845693	1.12644	128.071	55.3	0.9
M128T89_2	1.44708e+07	1.44742e+07	0.48	1.311e+07	1.30249e+07	12.41	1.01951e+07	1.05934e+07	11.56	9.61978e+06	9.8547e+06	5.9	1.96094e-05	4.71	0.00027995	1.99447	128.071	89.3	1.5
M129T37	1.29731e+07	1.32027e+07	3.33	1.26583e+07	1.2732e+07	4.85	1.43755e+07	1.57386e+07	22.69	1.58814e+07	1.60092e+07	3.65	8.91058e-05	4.05	0.000881954	1.19225	128.95	36.5	0.6
M129T42_2	4.39075e+08	4.87433e+08	37.52	4.79131e+08	5.2342e+08	21.21	3.48705e+08	3.45419e+08	20.81	1.06292e+08	9.41312e+07	44.35	1.02957e-06	5.99	3.03188e-05	1.87916	129.02	42.3	0.7
M129T556	814042	793762	21.01	1.10368e+06	1.02283e+06	33.31	1.51738e+06	1.3244e+06	79.29	1.6938e+06	1.70902e+06	27.9	0.0270904	1.57	0.0647018	1.02175	129.127	556.4	9.3
M130T184	2.02858e+06	2.07047e+06	14.88	2.5663e+06	2.73965e+06	18.65	3.88929e+06	3.78305e+06	14	3.07772e+06	2.85602e+06	26.89	0.000831994	3.08	0.00479696	1.29192	130.065	184.5	3.1
M130T334	2.89633e+06	2.47432e+06	35.69	3.54097e+06	3.57423e+06	20.7	4.67095e+06	4.67423e+06	11.43	5.92518e+06	5.87114e+06	14	0.000112874	3.95	0.00106473	2.02119	130.065	333.8	5.6
M130T342	1.89484e+07	1.71674e+07	92.08	1.7513e+07	3.74825e+06	128.84	2.9578e+06	2.9833e+06	30.36	1.87928e+06	1.97286e+06	19.05	0.0414287	1.38	0.0888774	1.57086	130.123	341.9	5.7
M130T362	1.92558e+06	1.85367e+06	6.83	2.48209e+06	2.42694e+06	15.07	2.78354e+06	2.87203e+06	19.01	2.79865e+06	2.82128e+06	15.51	0.0326543	1.49	0.0742358	1.35169	130.065	361.5	6
M130T50	7.63598e+07	7.80881e+07	5.65	6.68299e+07	6.74259e+07	7.82	1.88213e+08	1.41474e+08	61.07	1.28481e+08	1.16608e+08	24.87	0.000567055	3.25	0.0036018	1.38495	130.05	49.9	0.8
M131T224	2.59527e+07	2.67262e+07	16.33	1.96846e+07	2.03436e+07	15.5	6.6807e+07	4.78714e+07	64.9	4.59207e+07	4.12734e+07	29.49	0.000159674	3.8	0.00137803	1.40311	130.966	224	3.7
M132T387	35744919	3.62791e+07	9.75	3.74142e+07	3.83628e+07	8.82	3.37504e+07	3.38027e+07	5.23	2.97215e+07	2.9624e+07	4.41	0.000246718	3.61	0.00190422	1.76557	132.101	386.7	6.4
M132T49_2	2.99138e+06	2.9402e+06	13.74	4.32889e+06	4.47665e+06	26.91	3.76393e+06	2.79806e+06	51.32	5.74018e+06	5.64131e+06	23.41	0.00720046	2.14	0.0242207	1.06536	132.113	48.8	0.8
M132T681	1.66303e+06	1.27564e+06	44.73	1.00058e+07	8.2949e+06	71.53	1.21657e+07	1.04048e+07	65.43	1.47643e+07	1.56306e+07	16.64	0.000934286	3.03	0.0052522	1.69229	132.101	680.6	11.3
M132T76_2	4.90524e+09	4.9625e+09	16.92	2.42808e+09	2.56074e+09	22.77	4.91379e+09	5.34257e+09	22.09	5.96702e+09	6.11283e+09	16.96	2.32502e-05	4.63	0.000318107	1.22537	132.102	76	1.3
M133T285	1.19245e+07	1.20943e+07	29.63	9.94032e+06	1.05779e+07	66.82	1.74012e+07	1.16131e+07	91.49	3.9489e+06	3.18727e+06	79.51	0.0344843	1.46	0.0774212	1.04424	133.101	285.4	4.8
M133T414	1.54032e+07	1.66444e+07	23.38	3.38622e+06	3.49635e+06	49.6	2.30986e+06	1.94797e+06	69.45	3.944e+06	4.14443e+06	17.15	0.000458464	3.34	0.00305247	1.00155	133.101	413.9	6.9
M133T45	8.62905e+07	9.14083e+07	22.59	1.00905e+08	8.33082e+07	58.03	1.21529e+08	1.22731e+08	24.78	2.03699e+07	2.25794e+07	27.88	1.70355e-06	5.77	4.4083e-05	1.53627	133.06	44.8	0.7
M133T54	4.71695e+06	4.54256e+06	69.68	7.31365e+06	8.43269e+06	79.8	5.22702e+06	3.88481e+06	72.78	1.56845e+07	1.50376e+07	38.85	0.0403636	1.39	0.0872589	1.13447	133.072	54	0.9
M133T56_2	1.33499e+07	1.31954e+07	12.59	1.56703e+07	1.54436e+07	12.45	8.06093e+06	7.75268e+06	15.56	1.18642e+07	8.83119e+06	82.71	0.0198146	1.7	0.0513391	1.04439	133.06	55.8	0.9
M133T74	9.32593e+07	9.62606e+07	21.12	9.77199e+07	98044981	26.14	6.98563e+07	7.0462e+07	37.8	3.95734e+07	3.76326e+07	59.1	0.0384279	1.42	0.0839914	1.61612	133.032	73.7	1.2
M133T76	1.05375e+09	1.03296e+09	16.55	6.16272e+08	6.77797e+08	54.53	306442005	3.10043e+08	54.9	1.86912e+08	1.34157e+08	66.53	0.00122911	2.91	0.00649622	1.86922	133.105	76	1.3
M134T50_1	4.5017e+06	4.39087e+06	92.16	9.74399e+06	9.76399e+06	53.85	5.83702e+06	4.9703e+06	73.62	1.98134e+07	1.88361e+07	44.81	0.0498613	1.3	0.102236	1.24953	134.045	50	0.8
M134T50_2	2.74965e+07	2.72513e+07	11.34	1.61543e+07	1.4412e+07	39.85	1.65213e+07	1.70581e+07	30.4	1.06059e+07	1.37834e+07	56.53	0.00398723	2.4	0.015581	1.35923	134.081	50	0.8
M134T59	5.15786e+06	5.61297e+06	21.06	3.01227e+06	3.04353e+06	49.18	5.13613e+06	4.98735e+06	17.39	6.62106e+06	6.70376e+06	13.53	0.00580084	2.24	0.0205962	1.09821	133.927	58.7	1
M135T293	1.68147e+06	1.43232e+06	67.3	1.46609e+06	1.39709e+06	13.58	4.06304e+06	4.44499e+06	42.09	4.42674e+06	4.40675e+06	52.65	0.00258606	2.59	0.0112896	1.60741	135.064	293.4	4.9
M135T494	5.54673e+06	5.6222e+06	10.82	4.31007e+06	3.77673e+06	23.22	3.78981e+06	3.38982e+06	33.2	2.21845e+06	2.44821e+06	37.48	0.00471605	2.33	0.0175923	1.70799	135.117	493.8	8.2
M136T43	9.43852e+06	1.11683e+07	39.2	1.12059e+07	1.16758e+07	11.82	1.4458e+07	1.45362e+07	2.81	1.51749e+07	1.51819e+07	2.4	0.00512727	2.29	0.0186934	1.81816	136.008	42.8	0.7
M137T298	7.54875e+06	8.13557e+06	20.25	5.17474e+06	4.95924e+06	53.88	7.0711e+06	7.3652e+06	27.52	2.31537e+06	2.11679e+06	23.94	0.000232962	3.63	0.00183076	1.40073	137.06	298.1	5
M137T556	3.06718e+06	3.56737e+06	43.46	971659	646199	91.05	4.17447e+06	3.95379e+06	49.64	3.55029e+06	3.60131e+06	19.37	0.000123061	3.91	0.00113158	1.07544	137.132	556.3	9.3
M138T74_2	4.52787e+06	3.45947e+06	43.48	3.57387e+06	3.7294e+06	29.8	4.69112e+06	5.02176e+06	24.84	5.88824e+06	5.52368e+06	16.1	0.0498224	1.3	0.102186	1.15062	138.091	73.8	1.2
M139T193	7.44931e+06	8.20507e+06	21.44	6.08528e+06	5.18671e+06	39.22	4.10073e+06	2.91254e+06	92.63	3.0807e+06	2.9929e+06	35.66	0.0321857	1.49	0.0734446	1.44328	139.123	193.3	3.2
M139T43_2	2.96284e+06	2.57646e+06	24.77	1.16994e+07	1.17809e+07	41.45	1.35722e+06	1.06746e+06	66.67	497179	513938	30.77	3.47822e-09	8.46	3.44302e-07	1.85782	139.018	42.8	0.7
M139T527	6.80729e+06	5.76334e+06	31.49	9.63092e+06	9.72366e+06	20.63	1.16152e+07	1.1986e+07	29.69	1.68967e+07	1.69712e+07	21.01	0.000518302	3.29	0.00336931	1.9221	139.123	527.5	8.8
M139T65	2.76565e+06	234047	159.28	1.60007e+06	1.56154e+06	17.95	1720072	1.44248e+06	63.03	4.76431e+06	5.04327e+06	39.58	0.0325323	1.49	0.0740299	1.3369	138.99	64.5	1.1
M139T660	1.27479e+08	9.09355e+07	52.29	1.5253e+08	1.53599e+08	23.1	1.86446e+08	1.83581e+08	38.37	2.71986e+08	2.81124e+08	30.9	0.0213105	1.67	0.0542537	1.57838	139.123	660.2	11
M140T35_2	674378	528316	48.03	1.71499e+06	1.96991e+06	49.11	2.79823e+06	2.45451e+06	44.78	1.73163e+06	1.69098e+06	20.29	0.00273398	2.56	0.011771	1.19506	140.107	35	0.6
M140T42_2	4.18898e+06	4.38461e+06	8.29	3.66378e+06	3.29085e+06	41.26	5.89107e+06	5.76006e+06	6.58	6.05874e+06	6.00635e+06	6.13	0.00033147	3.48	0.00238996	1.59395	140.028	42	0.7
M140T489	1.02317e+07	4.92702e+06	90.6	1.19112e+07	8.19942e+06	103.66	3.49687e+07	3.94855e+07	52.08	3.8407e+07	2.77171e+07	81.14	0.0431653	1.36	0.0918726	1.25013	139.988	488.6	8.1
M140T54	979036	1.14289e+06	38.04	1.67655e+06	1.26859e+06	63.5	3.6634e+06	3.73223e+06	76.64	6.75166e+06	6.10884e+06	66.51	0.0335138	1.47	0.0757703	1.56145	140.054	54.1	0.9
M141T32	1.46219e+06	1.44281e+06	6.93	2.92797e+06	2.95127e+06	24.54	959614	1.19574e+06	59.06	759049	816575	39.47	0.00071163	3.15	0.00425993	1.38425	140.961	32.4	0.5
M141T70	1.82974e+07	1.43089e+07	65.12	2.79059e+07	1.68934e+07	74.41	4.38746e+07	4.39942e+07	55.15	1.28988e+08	1.29414e+08	30.75	0.000520269	3.28	0.00337774	1.86094	141.066	69.6	1.2
M143T184	676236	669329	6.06	739883	729954	8.11	538854	524670	13.9	503098	517485	13.05	5.51568e-05	4.26	0.000610328	1.77231	143.073	184.5	3.1
M143T279	2.25996e+06	2.44192e+06	26.58	1.47897e+06	1.42203e+06	40.28	614033	513063	85.4	699497	602568	85.48	0.0135707	1.87	0.0387614	1.42347	143.107	278.8	4.6
M143T34_1	6.11445e+06	6.82961e+06	34.7	1.02598e+07	7.91761e+06	48.87	2.5326e+07	1.97796e+07	92.47	1.93149e+07	1.74897e+07	38.47	0.032449	1.49	0.0739019	1.16559	142.96	34.2	0.6
M143T42	6.91446e+06	6.74919e+06	27.37	1.26363e+07	1.06845e+07	51.9	3.34248e+07	3.82646e+07	45.1	5.1552e+07	5.32002e+07	40.68	0.000348866	3.46	0.00248485	1.89801	143.048	42.3	0.7
M143T467	169055	177465	19.71	233650	168046	70.5	498110	440852	35.37	1.0512e+06	951100	42.24	7.76278e-06	5.11	0.000137901	2.05977	143.107	467.4	7.8
M144T123	2.93889e+06	3.02441e+06	16.19	3.58068e+06	3.47218e+06	13.61	5.35357e+06	5.56874e+06	10.75	6.18591e+06	6.16219e+06	9.13	9.35921e-08	7.03	4.7175e-06	2.20998	144.102	122.7	2
M144T216	8.53211e+06	8.05648e+06	25.03	1.23105e+07	9.14141e+06	47.58	6.51098e+06	6.42227e+06	29.74	3.9512e+06	1.64424e+06	106.1	0.0383541	1.42	0.0838747	1.53165	144.065	215.8	3.6
M144T240_2	7.67885e+06	7.4749e+06	10.05	1.2821e+06	1.11238e+06	49.38	959308	832812	24.72	1.30259e+06	1.36091e+06	33.27	1.88524e-06	5.72	4.75857e-05	1.41654	144.044	240	4
M144T243	7.6118e+06	8.082e+06	17.95	1.61999e+07	9.69926e+06	87.38	5.58366e+06	4.18657e+06	100.26	4.22832e+06	3.98175e+06	44.2	0.0165302	1.78	0.0450007	1.19581	144.081	243.2	4.1
M144T43	2.57561e+08	3.42352e+08	72.69	2.02011e+08	1.88535e+08	52.42	8.68187e+07	3.8634e+07	91.38	4.30786e+07	3.76683e+07	33.79	0.0100786	2	0.0310421	1.66036	143.997	42.8	0.7
M144T84	1.99627e+06	1.98404e+06	17.12	6.25426e+06	7.67156e+06	53.92	4.80251e+06	5.63867e+06	48.38	5.96749e+06	5.96936e+06	7.43	0.000411206	3.39	0.00281305	1.07073	144.102	84	1.4
M144T91	638142	678093	11.81	552660	616928	25.86	953289	869351	36.69	952826	852513	21.15	0.00596198	2.22	0.020996	1.37612	144.138	91	1.5
M145T319	721915	706400	16.95	660108	676204	20.64	1.01301e+06	965987	14.81	922477	961172	10.22	0.000793409	3.1	0.00461824	1.39156	145.117	319.2	5.3
M145T380	428903	239707	79.85	367643	266231	79.75	339109	325374	27.98	1.37018e+06	1.17888e+06	61.83	0.00274935	2.56	0.0118236	1.3931	145.142	379.8	6.3
M145T52	2.36613e+08	2.28673e+08	22.39	5.62913e+07	4.55278e+07	86.27	7.06809e+07	6.75378e+07	18.55	3.9748e+07	2.01332e+07	129.11	0.00354148	2.45	0.01428	1.31822	145.05	51.6	0.9
M145T55_1	5.45809e+06	4.2426e+06	44.27	3.19804e+06	3.02254e+06	58.88	3.03488e+06	2941622	26.04	1.17948e+07	9.18974e+06	66.41	0.00244438	2.61	0.0108177	1.04891	145.072	55	0.9
M145T587	3.72419e+07	3.73213e+07	21.76	6.06208e+07	6.01127e+07	43.6	1.07404e+08	1.0131e+08	23.32	7.74099e+07	8.23991e+07	15.11	0.00247225	2.61	0.0109173	1.36912	144.982	587.1	9.8
M145T65_1	2.06934e+07	2.23813e+07	39.74	2.00232e+07	1.84392e+07	68	7.52649e+06	7.132e+06	31.35	8.76705e+06	8.93606e+06	51.68	0.0303011	1.52	0.0702596	1.38754	144.982	64.8	1.1
M146T160	8.17579e+06	8.64122e+06	17.57	4.04519e+07	4.11628e+07	43.15	1.9832e+07	1.78517e+07	79.85	3.64324e+06	1.47279e+06	111.9	0.00253477	2.6	0.011107	1.29901	146.06	160	2.7
M146T216	1.89986e+06	609909	130.47	5.12369e+06	3.43707e+06	102.58	555196	498820	43.24	421265	34741.8	154.72	0.0244905	1.61	0.0602166	1.51899	146.063	215.7	3.6
M146T292	4.30449e+07	3.8495e+07	23.87	2.29938e+07	2.2929e+07	43.32	4.39242e+07	4.18801e+07	22.78	6.28572e+07	6.36147e+07	19.11	0.000533985	3.27	0.00344636	1.2728	146.06	292.4	4.9
M146T35_1	3.07639e+06	3.0283e+06	68.21	2.57963e+06	2.64909e+06	38.4	2.47061e+06	1.89463e+06	60.68	5.96417e+06	4.90975e+06	53.16	0.0294325	1.53	0.0687296	1.08179	145.93	35.4	0.6
M146T53	1.68407e+07	1.682e+07	1.67	1.52211e+07	1.53682e+07	10.16	1.15763e+07	1.1892e+07	12.65	1.10011e+07	1.12146e+07	5.05	4.85875e-06	5.31	9.70098e-05	2.04262	146.154	53.1	0.9
M146T54	2.96488e+07	3.33644e+07	36.76	3.19546e+07	3.4474e+07	21.74	1.48775e+07	1.38645e+07	25.1	6.74863e+06	5.67664e+06	52.5	1.53974e-06	5.81	4.06767e-05	2.0493	146.092	54.1	0.9
M147T276	3.33874e+07	3.02407e+07	40.19	4.13984e+07	4.12538e+07	4.53	2.51602e+07	3.10777e+07	53.88	1.73677e+07	1.94919e+07	49.23	0.0332135	1.48	0.0752476	1.31201	147.064	275.9	4.6
M147T285	1.42411e+06	1.5007e+06	9.77	1.05602e+06	1.11342e+06	50.69	828849	793023	46.86	470688	368491	65.39	0.0472006	1.33	0.0982892	1.46389	147.081	285.3	4.8
M147T510	9.13115e+07	2.41756e+07	133.41	2.57141e+08	1.72486e+08	102.32	2.05204e+07	1.28884e+07	88.66	2.8865e+07	1.14865e+07	98.69	0.0011083	2.96	0.00599179	1.2254	146.98	510.3	8.5
M147T543	1.29712e+08	1.14621e+08	36.71	9.06948e+07	8.82149e+07	17.38	6.61368e+07	5.35388e+07	55.03	2.6615e+07	2.57428e+07	28.86	3.68291e-06	5.43	7.87989e-05	2.08379	146.979	543.3	9.1
M147T55	1.40509e+07	1.57803e+07	38.19	1.51535e+07	1.62109e+07	24.47	7.12461e+06	6.63622e+06	26.23	3.23035e+06	2.62933e+06	56.73	4.09166e-06	5.39	8.58674e-05	2.02142	147.065	54.6	0.9
M147T56	3.84436e+06	3.9837e+06	79.51	7.32094e+06	7.18896e+06	30.55	1.4633e+07	1.48734e+07	22.2	7.89401e+06	7.71353e+06	20.22	0.00832868	2.08	0.0269033	1.15847	147.044	55.6	0.9
M147T578	4.0824e+07	4.27488e+07	17.76	1.76294e+08	1.32077e+08	98.43	2.39347e+08	2.02166e+08	50.72	1.53285e+08	1.4983e+08	55.88	0.000167432	3.78	0.001427	1.03388	146.981	578.2	9.6
M147T682	8.85485e+07	7.95331e+07	21.43	4.2963e+07	3.926e+07	43.65	8.6525e+07	8.19564e+07	23.01	1.24103e+08	1.25807e+08	20.6	0.000153979	3.81	0.00134014	1.25539	146.979	681.5	11.4
M148T240	4.8697e+06	4.90455e+06	2.52	1.87984e+06	1.87187e+06	39.22	4.92166e+06	5.39151e+06	23.46	6.02568e+06	6.06783e+06	8.38	1.04897e-05	4.98	0.000174108	1.16959	148.04	240.1	4
M148T50_1	5.1764e+08	1.0064e+08	155.88	1.14501e+09	5.83707e+08	141.42	8.90055e+07	6.44018e+07	92.26	6.03846e+07	5.83254e+06	164.83	0.00829736	2.08	0.0268707	1.24085	148.06	50.1	0.8
M148T50_2	3.13681e+06	1.84035e+06	122.6	1.1028e+06	964558	112.37	1.62822e+06	1.53731e+06	76.98	6.21161e+06	6.03272e+06	26.5	0.0359184	1.44	0.0799636	1.03134	148.08	49.6	0.8
M148T69	8.37182e+06	508415	165.71	2.07288e+06	720257	163.05	4.41773e+06	4.10347e+06	76.23	3.92935e+07	4.29793e+07	49.06	0.00244871	2.61	0.0108284	1.7149	148.133	69.2	1.2
M149T276_2	7.76763e+06	8.00774e+06	10.2	5.7065e+06	5.61781e+06	35.19	4.02126e+06	3.79961e+06	18.18	4.14563e+06	3.98884e+06	17.9	0.004661	2.33	0.0174356	1.61127	149.133	275.6	4.6
M149T301	1.90485e+06	2.06551e+06	32.62	3170961	3.38277e+06	37.8	2.06407e+06	1.7597e+06	34.61	1.11132e+06	1.14852e+06	12.2	0.00100031	3	0.00553253	1.39165	149.06	300.8	5
M149T50_1	1.67237e+07	1.6791e+07	16.05	1.6393e+07	1.63554e+07	11.72	2.11827e+07	2.07563e+07	7.26	1.93902e+07	1.90562e+07	15.58	0.0107578	1.97	0.0325846	1.14207	149.064	50.2	0.8
M150T216	3.1145e+06	3.69033e+06	58.5	5.5048e+06	4.92237e+06	40.01	2.02413e+06	1.51045e+06	51.28	2.11461e+06	2.00045e+06	21.13	0.0156523	1.81	0.0431831	1.0487	150.058	215.8	3.6
M150T50	1.06964e+06	883031	41.31	1.60632e+06	1.55977e+06	24.69	1.44149e+06	1.41164e+06	17.4	3.46699e+06	3.47201e+06	13.9	0.000243752	3.61	0.00189288	1.90571	150.137	50	0.8
M151T56	1.29216e+07	1.33168e+07	10.21	1.58532e+07	1.58888e+07	46.37	3.46509e+07	3.15658e+07	37.91	3.62709e+07	3.65401e+07	16.22	1.78149e-05	4.75	0.000259977	1.79983	151.061	55.7	0.9
M152T42	7.40322e+08	7.04818e+08	10.04	4.47099e+08	4.52165e+08	33.81	2.26346e+08	2.19049e+08	13.04	1.89766e+08	1.93127e+08	5.56	1.65148e-07	6.78	7.53808e-06	2.18567	152.036	42.3	0.7
M152T49	3.80376e+06	3.85055e+06	2.81	2.51115e+06	2.62705e+06	20.03	2.88183e+06	2.901e+06	13.85	2.49137e+06	2.51626e+06	5.42	0.00302743	2.52	0.012729	1.06565	152.022	48.6	0.8
M153T240_2	4.53467e+06	5.0599e+06	39.73	7.20613e+06	8.31865e+06	39.41	3.62237e+06	1.2094e+06	106.37	1.62943e+06	918658	85.36	0.0183222	1.74	0.0484894	1.43672	153.026	240.3	4
M153T296	4.18609e+06	4.26423e+06	9.4	4.22665e+06	4.17748e+06	5.96	3.23968e+06	3.16637e+06	6.38	2.97324e+06	2.98655e+06	4.84	3.87672e-08	7.41	2.35934e-06	2.12472	153.055	295.7	4.9
M153T45	1.61787e+06	510103	122.29	939593	621279	76.51	737383	535170	51.11	3.72375e+06	3.65712e+06	60.92	0.013502	1.87	0.0386321	1.07686	152.947	45.4	0.8
M153T536	7.0165e+07	7.73572e+07	26.49	3.415e+07	3.50549e+07	59.42	7.34288e+06	3.43815e+06	127.62	5.44812e+06	5.32882e+06	35.96	0.00174877	2.76	0.00843184	1.68226	153.076	535.7	8.9
M153T688	5.54797e+07	5.97704e+07	23.61	4.74524e+07	4.59656e+07	37.34	2.30634e+07	2.10851e+07	35.07	2.4666e+07	2.31848e+07	26.06	0.000674446	3.17	0.00409704	1.72099	153.076	688.3	11.5
M153T87	1.19274e+07	9.4501e+06	36.19	2.02505e+07	18624831	20.28	2.2305e+07	2.00929e+07	26.53	2.28115e+07	2.45607e+07	22.71	0.00777372	2.11	0.025645	1.34384	153.041	87.4	1.5
M154T70	1.64819e+07	1.64586e+07	0.78	1.64439e+07	1.63159e+07	2.28	1.68427e+07	1.67847e+07	2.31	1.78358e+07	1.78144e+07	1.65	7.80041e-06	5.11	0.000138419	1.96656	153.998	69.8	1.2
M155T191	4.26657e+07	3.65299e+07	32.85	1.05676e+08	9.97589e+07	27.04	4.09393e+07	3.95592e+07	25.22	2.54972e+07	2.36411e+07	21.19	3.0336e-07	6.52	1.18124e-05	1.49336	155.045	191	3.2
M155T232	2.19706e+06	2.30109e+06	15.48	1.63254e+06	1.57254e+06	34.69	945120	1.02844e+06	42.72	1.1462e+06	987899	37.77	0.04367	1.36	0.0926994	1.1144	155.07	231.8	3.9
M155T322	2.87906e+06	2.59701e+06	38.68	1.93397e+06	1.94489e+06	21.71	1.44714e+06	1.52057e+06	20.27	1.02034e+06	887851	47.15	0.000561364	3.25	0.00357671	1.93803	155.07	321.6	5.4
M155T381	1.80979e+07	1.3293e+07	109.01	3.8615e+07	3.88057e+07	35.12	578045	526034	46.09	377792	267298	99.56	1.4657e-05	4.83	0.000224459	1.89592	155.107	381.2	6.4
M155T569	2.86284e+06	2.75808e+06	58.39	953628	951350	3.38	3.23703e+06	3.1087e+06	23.26	3.46517e+06	3.55666e+06	9.74	1.2282e-06	5.91	3.46819e-05	1.30643	155.107	569.2	9.5
M155T578	1.84174e+08	2.02938e+08	18.84	8.40338e+07	9.58846e+07	40.53	1.10398e+08	1.03136e+08	41.76	7.16529e+07	6.64255e+07	68.45	0.00965475	2.02	0.0300581	1.17547	154.99	578.1	9.6
M155T64	7.01936e+07	6.9721e+07	2.01	7.00317e+07	6.9942e+07	1.97	7.07795e+07	7.06177e+07	3.03	7.68171e+07	7.65271e+07	1.65	4.50363e-06	5.35	9.13625e-05	1.83638	154.99	63.7	1.1
M155T73	8.02783e+06	8.89722e+06	30.3	9.09673e+06	8.47716e+06	29.4	7.29157e+06	7.36033e+06	17.29	5.43384e+06	4.1402e+06	67.18	0.0435191	1.36	0.0924388	1.26771	155.082	73.4	1.2
M155T92	2.71391e+06	2.44225e+06	40.74	1.5839e+06	1.65425e+06	12.53	1.80051e+06	1.82891e+06	14.02	1.44943e+06	1.40327e+06	15.59	0.00387521	2.41	0.0152667	1.31031	155.045	92.5	1.5
M155T97	3.71526e+08	3.26411e+08	34.84	3.85868e+08	3.1385e+08	41.25	3.23724e+08	3.44443e+08	36.3	1.69344e+08	1.6582e+08	28.3	0.0113739	1.94	0.0339687	1.52507	154.99	96.7	1.6
M156T32	3.44897e+06	2.3771e+06	101.33	4.45043e+06	4127977	33.83	1.18711e+06	691414	104.27	571204	564811	5.69	8.13034e-05	4.09	0.00082108	1.69977	155.994	32.5	0.5
M156T34	1.32755e+06	1.32404e+06	0.49	1.30655e+06	1.29654e+06	2.29	1.34225e+06	1.33578e+06	3.28	1.42902e+06	1.42599e+06	1.59	2.78603e-05	4.56	0.000365364	1.80536	155.967	34.2	0.6
M156T51	3.15102e+06	3.662e+06	37.44	4.49909e+06	4.46759e+06	26.75	2.25754e+06	1.88589e+06	45.47	1.75705e+06	1.32339e+06	58.75	0.00398891	2.4	0.0155839	1.45316	156.033	50.6	0.8
M156T55_1	5.58867e+07	5.49844e+07	4.65	5.86468e+07	5.83043e+07	4.29	4.50469e+07	4.48677e+07	6.39	3.987e+07	4.14079e+07	11.58	8.53837e-07	6.07	2.64223e-05	2.02037	156.065	55	0.9
M156T65	3.56048e+06	3.6535e+06	10.13	1.26842e+07	1.20097e+07	47.76	2.94713e+06	2.24357e+06	63.09	1.82568e+06	1.62926e+06	30.75	2.65403e-05	4.58	0.000352881	1.4355	155.992	65	1.1
M156T74_2	9.27469e+06	9.2616e+06	53.09	8.38886e+06	9.28009e+06	25.11	4.87437e+06	4.51442e+06	33.57	2.47726e+06	2114527	47.58	0.000142815	3.85	0.0012644	1.90952	156.077	73.7	1.2
M156T80	1.13593e+07	1.15229e+07	18.73	1.2433e+07	1.25036e+07	14.88	8.99498e+06	9.21102e+06	14.53	8.89865e+06	9.21006e+06	10.58	0.00283026	2.55	0.0120987	1.47634	156.102	79.9	1.3
M157T210	535865	570110	19.6	318097	285702	45.73	173270	168056	33.37	182454	173390	32.99	0.00144004	2.84	0.0072988	1.70269	157.11	210.1	3.5
M157T224	7.4761e+06	7.56196e+06	2.62	7.43656e+06	7.43589e+06	2.37	7.75063e+06	7.63156e+06	4.54	8.28495e+06	8.29653e+06	2.08	7.49004e-05	4.13	0.000776507	1.90306	156.967	224.3	3.7
M157T289	1.03639e+06	1.01065e+06	4.33	1.03096e+06	1.03963e+06	3.6	1.09283e+06	1.06797e+06	8.28	1.25321e+06	1.25973e+06	8.62	0.0115262	1.94	0.0343295	1.73429	157.086	288.7	4.8
M157T404	691300	458431	61.4	1.36315e+06	996288	68.36	814112	760064	16.46	1.6323e+06	1621775	21.54	0.00711196	2.15	0.0239819	1.18355	157.122	404	6.7
M157T563	7.01272e+06	7.48903e+06	32.03	5.77408e+06	6.07233e+06	26.37	4.01746e+06	3.38244e+06	37.27	3.88734e+06	3.96312e+06	25.27	0.030478	1.52	0.0706163	1.4467	157.122	562.9	9.4
M157T94	2.56038e+06	2.33611e+06	94.78	3.27124e+06	2.92472e+06	17.51	2.08531e+06	2006607	59.58	939523	901115	49.45	0.0118944	1.92	0.0350831	1.00545	157.086	94.2	1.6
M158T114	5.8069e+07	5.80554e+07	1.84	6.11845e+07	6.1127e+07	4.82	4.759e+07	4.79589e+07	4.87	4.1862e+07	4.28719e+07	6.91	3.20841e-09	8.49	3.25436e-07	2.10507	158.081	114.1	1.9
M158T120	5.26702e+06	4.02963e+06	55.45	6.09988e+06	5.76917e+06	48.57	5.54714e+06	3.97144e+06	89.38	1.06111e+06	1.05929e+06	7.7	0.00378095	2.42	0.0150027	1.51898	158.027	120.3	2
M158T55_2	1.02229e+07	9.81555e+06	10.18	1.0315e+07	1.03583e+07	3.18	1.2454e+07	1.25006e+07	6.68	11943739	1.17799e+07	6.11	9.96214e-05	4	0.000964063	1.65629	158.093	55	0.9
M158T56_1	1.98464e+07	2.25072e+07	42.37	1.34576e+07	1.3572e+07	22.76	1.02437e+07	9.14048e+06	36.68	1.03792e+07	1.05588e+07	13.25	0.0243219	1.61	0.0599206	1.40166	158.118	55.6	0.9
M158T74_1	8.91358e+06	9.42132e+06	13.54	1.29752e+07	11515057	28.65	1.49351e+07	1.32123e+07	35.93	1.68464e+07	1.49663e+07	24.46	0.0280897	1.55	0.0664035	1.46736	158.081	74.1	1.2
M158T74_2	4.40802e+06	4.9222e+06	39.18	4.58897e+06	4.95159e+06	23.93	2.17627e+06	2.00986e+06	29.19	925097	789789	53.62	2.18903e-06	5.66	5.32208e-05	2.0478	158.093	73.8	1.2
M158T84	8.5881e+06	9.13978e+06	29.2	1.07686e+07	1.11881e+07	20.89	5.04201e+06	5.01227e+06	44.17	3.71798e+06	1.56693e+06	105.79	0.0198269	1.7	0.0513497	1.58999	158.081	83.6	1.4
M158T86	2.63678e+06	2.825e+06	15.65	3.59652e+06	2.99949e+06	34.64	2.74052e+06	2.58388e+06	14.92	2.22746e+06	2.01851e+06	16.79	0.0184597	1.73	0.0487434	1.09855	158.129	86.3	1.4
M158T97	5.1035e+07	2.65657e+07	110.06	3.53474e+07	3.06109e+07	68.86	1.85111e+07	1.1397e+07	76.5	2.33581e+08	2.47374e+08	34.65	6.63506e-05	4.18	0.000704311	1.23186	158.003	97.4	1.6
M159T110_2	1.33333e+06	1.38957e+06	7.54	1.43205e+06	1.44258e+06	5.66	1.30591e+06	1.29608e+06	5.91	1.21998e+06	1.23047e+06	3.97	0.00129949	2.89	0.00675949	1.46271	159.036	109.9	1.8
M159T193	149408273	1.49022e+08	38.51	8.67994e+08	8.2989e+08	50.69	6.96055e+07	6.62426e+07	43.11	7.40062e+07	7.24264e+07	17.39	1.73983e-08	7.76	1.22699e-06	1.35069	158.959	192.7	3.2
M159T218	6.47355e+06	7.30559e+06	40.06	6.60796e+06	7.06032e+06	25.66	2.24363e+06	2.45825e+06	53.97	523590	220764	152.59	3.53505e-06	5.45	7.62308e-05	2.03064	159.107	218.2	3.6
M159T253	2.96594e+07	2.64071e+07	28.4	4.832e+07	3.80781e+07	85.71	3.12062e+07	2.99066e+07	50.36	3.6172e+08	3.28489e+08	40.99	7.30308e-07	6.14	2.34842e-05	1.68128	158.962	252.9	4.2
M159T53_1	8.94272e+06	9.17137e+06	7.45	9.36201e+06	9.10907e+06	19.36	1.26128e+07	1.30348e+07	9.61	1.2398e+07	1.16046e+07	23.16	0.00625619	2.2	0.0217846	1.48553	159.051	52.8	0.9
M159T56_2	4.69874e+06	4.87877e+06	9.56	3.35605e+06	3.22506e+06	40.82	4.96864e+06	4.54288e+06	31.22	2.05403e+07	1.77165e+07	48.02	2.68811e-06	5.57	6.16053e-05	1.75452	159.149	55.6	0.9
M159T61	1.63748e+06	1.61251e+06	82.44	3.85298e+06	3.41207e+06	40.31	1.87879e+06	1.72068e+06	24.29	186095	36600.2	133.16	0.00378463	2.42	0.0150106	1.59215	158.998	61.3	1
M160T120	4.39221e+07	4.22442e+07	13.51	4.70662e+07	4.34852e+07	28.23	4.26102e+07	3.66875e+07	36.67	1.12573e+07	6.69743e+06	100.57	8.88676e-06	5.05	0.000152908	1.74541	159.971	120.4	2
M160T193	3.27174e+07	2.91126e+07	36.24	4.01049e+07	3.6043e+07	37.36	3.71927e+07	3.60656e+07	32.38	6.50623e+07	6.13416e+07	27.82	0.0130316	1.89	0.0376004	1.34978	159.971	192.8	3.2
M160T257	2.20438e+06	1.36702e+06	77.08	3.40507e+06	3.17145e+06	18.59	3.11478e+06	3.06045e+06	16.01	4.69343e+06	4.65156e+06	16.07	0.021061	1.68	0.0537717	1.56831	160.133	256.9	4.3
M160T34	1.68511e+08	2.11458e+08	56.02	1.7395e+08	1.43771e+08	31.96	8.97429e+07	4.25841e+07	108.46	4.24789e+07	3.26294e+07	57.05	0.0249814	1.6	0.061022	1.41181	159.97	34.2	0.6
M160T53	6.22349e+07	59762878	83.38	1.36144e+08	1.20171e+08	42.85	6.53826e+07	6.00026e+07	28.2	1.30309e+07	1.15445e+07	26.91	3.91941e-05	4.41	0.000471132	1.51878	160.097	53.1	0.9
M160T54	4.81762e+08	6.4053e+08	68.72	8.25585e+08	9.34657e+08	65.26	3.08186e+09	3.00559e+09	33.85	2.89289e+09	2.59312e+09	34.55	0.045653	1.34	0.095893	1.55329	160.133	53.5	0.9
M160T55	1.71216e+07	1.62189e+07	10.89	2.27898e+07	2.15556e+07	24.61	5.43762e+07	5.98105e+07	31.7	3.66235e+07	3.70151e+07	20.47	8.12539e-05	4.09	0.00082108	1.55549	160.108	55.5	0.9
M160T56	3.30275e+07	3.14111e+07	66.73	3.12851e+07	2.95588e+07	53.55	1.55992e+07	1.61075e+07	59.37	7.73534e+06	8.17405e+06	15.11	0.0155342	1.81	0.0429294	1.54389	160.06	55.7	0.9
M160T74_2	2.18931e+07	1.77362e+07	60.07	2.17983e+07	1.93846e+07	40.91	2.12866e+07	1.65531e+07	47.42	3.67812e+07	3.63198e+07	11.75	0.0297995	1.53	0.0693675	1.1712	160.108	74.1	1.2
M160T83_1	9.62743e+06	6.64854e+06	63.65	1.44965e+07	1.55636e+07	23.01	9.86473e+06	9.96843e+06	28.01	6.00357e+06	5.93404e+06	16.68	0.00288015	2.54	0.0122513	1.2516	160.076	83.1	1.4
M160T93	9.79319e+06	5.82318e+06	86.09	1.04199e+07	9.28552e+06	50.16	1.173e+07	9.91084e+06	42.42	2.17508e+07	2.0542e+07	21.75	0.0170956	1.77	0.0461575	1.51018	160.133	92.7	1.5
M161T101	7.49128e+06	7.20874e+06	11.27	65190.2	63201	36.34	36919.3	36949.3	5.44	37930.1	36992.4	10.34	5.86705e-10	9.23	8.23994e-08	1.80094	161.047	100.7	1.7
M161T234	1.82407e+06	1.97125e+06	17.5	1.34125e+06	1.29927e+06	38.96	897133	866349	26.1	841291	834870	27.43	0.00566708	2.25	0.0202365	1.69473	161.132	234.1	3.9
M161T271	433495	413162	10.55	578863	534497	26.07	1.38751e+06	1.49505e+06	32.07	944678	960124	21.37	8.45227e-05	4.07	0.000849466	1.56964	161.132	270.6	4.5
M161T280	482966	357614	49.75	565780	403907	61.7	1.06973e+06	1.11128e+06	46.26	1.86501e+06	1.68711e+06	21.28	0.000326249	3.49	0.00236372	1.90858	161.071	279.9	4.7
M161T286	4.37948e+06	4.39412e+06	1.46	2.43044e+06	2.55022e+06	35.13	4.58327e+06	4857876	15.6	5.0283e+06	5.02617e+06	5.02	0.000632249	3.2	0.00390884	1.10607	161.096	285.7	4.8
M161T44	4.12808e+06	4.94914e+06	44.38	4.05227e+06	4.18835e+06	38.55	3.79901e+06	2.674e+06	81.63	1.76601e+06	1.54901e+06	44.86	0.043749	1.36	0.0927946	1.2887	161.129	44	0.7
M161T494	8.80391e+06	8.2894e+06	29.73	1.71322e+07	1.12697e+07	82.45	3.52637e+06	3.59167e+06	45.45	2.99834e+06	926659	126.85	0.00289632	2.54	0.0122787	1.60814	161.132	493.9	8.2
M161T50	2.30249e+07	2.29992e+07	1.09	1.66414e+07	1.7215e+07	20.07	1.85967e+07	1.93588e+07	13.18	1.5984e+07	1.6038e+07	2.97	8.65408e-09	8.06	7.29251e-07	1.08772	161.092	50.2	0.8
M161T54	2.08687e+07	1.94554e+07	58.21	7.08641e+07	7.47013e+07	26.83	2.30935e+08	2.23274e+08	35.61	2.18481e+08	1.91824e+08	37.49	1.37033e-07	6.86	6.4705e-06	2.06886	161.137	53.5	0.9
M162T100	4.88064e+07	2.74333e+07	118.13	8.03177e+08	5.68311e+08	76.01	4.90835e+07	1.15936e+07	140.37	7.39448e+06	6.98638e+06	19.5	0.000226108	3.65	0.00179142	1.34545	162.055	100.5	1.7
M162T134	1.19596e+08	1.1039e+08	24.16	1.82967e+08	1.41386e+08	41.71	1.04555e+08	1.06736e+08	26.68	5.49639e+07	2.2013e+07	98.63	0.0318801	1.5	0.0729296	1.525	162.055	134.4	2.2
M162T155	1.81905e+06	1.68798e+06	30.7	1.49733e+06	1.44526e+06	16.34	2.34793e+06	2.27607e+06	11.79	3.34252e+06	3.11149e+06	26.21	2.88986e-05	4.54	0.000375089	1.84984	162.103	154.7	2.6
M162T286	1.35169e+07	1.44587e+07	19.74	190720	184614	20.9	173907	178233	48.29	202925	192216	15.17	5.73689e-11	10.24	1.49849e-08	1.55298	161.552	285.7	4.8
M162T289	1.52366e+07	1.46744e+07	6.99	8.11964e+06	8.37655e+06	37.37	1.53281e+07	1.46868e+07	15.97	2.27032e+07	22825563	8.52	1.12978e-05	4.95	0.000184354	1.41845	162.055	289.4	4.8
M162T316	3.54539e+06	3.56489e+06	32.6	7.94004e+06	8.04806e+06	31.36	4.26104e+06	3.89148e+06	29.71	2.71772e+06	2.15897e+06	62.33	0.00104168	2.98	0.00570693	1.16026	162.055	316.3	5.3
M163T207	7.84946e+06	8.7887e+06	73.61	2.14022e+07	2.14501e+07	23.52	1.37504e+07	1.26968e+07	61.31	1.47935e+06	945320	134.31	0.00012484	3.9	0.00114222	1.42519	163.043	206.5	3.4
M163T240	5.84851e+07	7.99568e+07	67.37	1.1808e+08	1.1705e+08	26.37	9.40189e+07	9.16668e+07	7.4	2.32826e+07	1.58045e+07	85.59	0.00559816	2.25	0.0200543	1.1927	163.059	240	4
M163T275_1	1.31244e+06	1.47191e+06	50.21	1.37219e+06	1.19702e+06	69.87	535887	488142	39.1	616152	617633	48.46	0.0480153	1.32	0.0993997	1.26888	162.56	274.5	4.6
M163T322	6.67897e+06	6.9997e+06	17.83	4.62334e+06	4.52092e+06	35.11	3.42583e+06	3.12726e+06	31.3	3.42585e+06	3.39143e+06	25.23	0.0202151	1.69	0.0521466	1.45446	163.133	322.3	5.4
M163T34	1.35261e+07	1.28168e+07	10.34	7.16967e+06	7.28946e+06	37.17	1.35029e+07	1.28643e+07	16.24	2.02962e+07	2.03744e+07	7.99	1.13101e-05	4.95	0.000184373	1.4215	162.997	34.5	0.6
M163T528	8.95091e+06	8.86537e+06	7.76	7.97608e+06	7.95316e+06	5.1	7.15549e+06	7.10961e+06	5.13	7.16807e+06	6.99717e+06	7.71	0.000214534	3.67	0.00172109	1.82688	163.148	528.4	8.8
M163T85	1.74582e+06	1.47437e+06	35.49	4.20507e+06	4.62241e+06	30.82	3.11694e+06	3.21295e+06	18.21	1.0964e+06	1.05482e+06	29.34	1.72353e-06	5.76	4.43209e-05	1.17427	163.042	84.6	1.4
M163T91	5.76541e+06	5.19821e+06	27.22	9.02783e+06	6.97666e+06	45.22	5.02023e+06	5.23311e+06	29.69	2.63247e+06	1.39921e+06	84.56	0.0299803	1.52	0.069703	1.53391	163.087	91.3	1.5
M164T120	342791	330756	8	305317	337447	28.35	345432	350074	12.14	202349	186171	23.94	0.00796879	2.1	0.0261155	1.2366	163.977	120.1	2
M164T215_2	3.22157e+06	3.06282e+06	37.47	1.05539e+06	896161	45.82	3.05789e+06	2.93844e+06	29.02	5.04968e+06	5.22019e+06	12	4.65155e-07	6.33	1.65442e-05	1.41246	164.016	215.5	3.6
M164T318	6.19384e+06	556316	162.85	2.73562e+06	927114	160.01	1.71751e+06	1.25584e+06	87.97	6.86734e+06	6.10778e+06	32.41	0.0286308	1.54	0.0673283	1.04818	164.071	317.5	5.3
M164T34	5.07483e+06	6.22059e+06	62.32	5.49677e+06	4.71247e+06	73.5	1.77728e+06	1.31632e+06	50.49	2.22374e+06	2.17946e+06	54.26	0.0486495	1.31	0.100365	1.19616	163.965	34.5	0.6
M164T74	3.8805e+06	3.67523e+06	10.74	3.45888e+06	3.68607e+06	20.59	4.22422e+06	4.33365e+06	11.09	4.71299e+06	4.70858e+06	3.07	0.0133254	1.88	0.0382469	1.3726	164.072	74.2	1.2
M165T277	5.58553e+06	6.12805e+06	19.39	3.6633e+06	3.60645e+06	39.44	2.08984e+06	1.92551e+06	34.83	2.3061e+06	2.2702e+06	21.04	0.00229931	2.64	0.0103146	1.60216	165.127	276.8	4.6
M165T290	741632	503408	108.42	2.44858e+06	2.24974e+06	73.55	2.92009e+06	2.37355e+06	60.3	7.18582e+06	7.06057e+06	29.98	0.0131542	1.88	0.0378811	1.81147	165.055	289.7	4.8
M165T583	1.02384e+06	807049	40.27	1.47559e+07	1.55333e+07	32.41	1.04116e+07	9.63809e+06	40.43	1.22704e+07	1.16837e+07	34.04	1.89546e-07	6.72	8.35017e-06	1.37745	165.091	583.4	9.7
M165T84	3.73857e+06	2.96029e+06	40.29	5.27571e+06	5.72501e+06	28.9	3.91293e+06	3976679	15.1	2.48272e+06	2.5674e+06	20.61	0.00161812	2.79	0.00795702	1.33899	165.066	83.6	1.4
M166T147	3.68737e+06	3.60385e+06	7.54	6.28955e+06	6.14907e+06	68.93	7.18555e+06	6.13272e+06	63.51	1.83925e+07	1.78303e+07	31.4	2.30209e-05	4.64	0.000316551	1.63235	166.05	147.2	2.5
M166T55_1	1.34437e+08	1.29964e+08	81.86	1.44758e+08	9.59845e+07	101.28	2.12057e+07	1.62741e+07	76.01	1.60345e+07	1.35758e+07	65.76	0.00406329	2.39	0.0157881	1.59887	166.072	55.2	0.9
M166T74_3	1.57303e+07	1.60716e+07	8.6	1.48381e+07	1.45928e+07	16.35	1.26971e+07	1.18893e+07	26.01	1.12022e+07	1.1239e+07	12.08	0.0353972	1.45	0.0790389	1.51509	166.086	73.8	1.2
M167T228	4.05571e+06	2.79678e+06	60.83	5.27372e+06	5.54394e+06	27.33	3.65321e+06	3.64623e+06	19.02	2.48198e+06	2.53447e+06	7.02	0.00547296	2.26	0.0196787	1.34106	167.082	227.8	3.8
M167T237	2.3981e+06	2.1365e+06	36.2	2.85126e+06	2.81665e+06	25.37	1.84875e+06	1.75867e+06	33.44	1.7807e+06	1.70253e+06	32.87	0.0466244	1.33	0.0973855	1.16471	167.107	236.6	3.9
M167T292	3.75972e+06	3.77449e+06	30.91	7.53479e+06	6.21971e+06	40.44	3.53834e+06	3.45401e+06	47.56	1.46016e+07	1.49418e+07	33.66	0.000117927	3.93	0.00109727	1.11023	167.107	292	4.9
M167T307	9.77999e+06	1.02921e+07	20.14	6.13344e+06	6.01295e+06	40.1	3.75031e+06	3.24556e+06	34.29	4.37739e+06	4.18833e+06	20.71	0.00266263	2.57	0.0115472	1.49883	167.107	307.5	5.1
M167T407	4.00347e+06	3.98955e+06	11.1	4.67484e+06	4.92901e+06	23.41	7.29518e+06	7.21051e+06	27.23	5.48537e+06	5.53845e+06	16.27	0.0113121	1.95	0.0338641	1.07262	167.107	407	6.8
M167T595	1.17667e+07	1.05234e+07	28.36	1.49691e+07	1.11681e+07	65.65	2.2042e+07	1.93328e+07	36.69	3.3751e+07	3.70811e+07	22.06	0.00109838	2.96	0.00595859	1.84936	167.154	594.6	9.9
M167T65	267849	268389	27.29	1.22688e+06	1.17984e+06	55.06	1.05561e+07	1.12167e+07	76.27	1.45215e+07	1.18831e+07	108.08	0.000298972	3.52	0.00220959	1.72973	167.017	65.4	1.1
M167T74_2	651514	648348	17.85	485542	471576	11.26	581598	576980	11.32	723088	676117	22.53	0.00333806	2.48	0.013661	1.00398	167.118	73.9	1.2
M168T101_2	2.12862e+07	2.09679e+07	46.16	2.83309e+07	2.8599e+07	31.96	1.94794e+07	2.01697e+07	27.17	8.47183e+06	5.10086e+06	99.77	0.000491692	3.31	0.00322663	1.59741	168.091	100.7	1.7
M168T318	237434	185724	53.13	522845	490510	56.77	4.93587e+06	4.91052e+06	64.34	2.38022e+06	1.9348e+06	61.47	1.81489e-06	5.74	4.62362e-05	1.78523	168.102	317.6	5.3
M168T392	281452	254434	21.15	437828	455627	31.18	2.40729e+06	2.07315e+06	69.33	1.04646e+06	800439	66.63	7.0317e-05	4.15	0.000740198	1.42156	168.146	391.5	6.5
M168T406	544920	525107	37.6	613221	428724	87.43	349257	395108	47.49	2.94004e+06	3.01069e+06	44.94	4.01469e-05	4.4	0.000478386	1.36128	167.664	405.6	6.8
M168T45_1	5.12852e+06	3.30923e+06	68.71	2.72248e+06	2.15271e+06	63.87	7.50453e+06	6.60712e+06	43.61	2.71877e+07	2.21809e+07	87.69	0.000200871	3.7	0.00163645	1.7139	168.077	45	0.8
M169T122	1.07256e+06	1.05426e+06	4.98	1.00573e+06	990080	6.52	679792	687478	8.6	720992	710418	10.82	1.22055e-07	6.91	5.86437e-06	1.92563	169.097	122.1	2
M169T215	879053	759351	32.67	646098	501544	47.13	837818	748369	32.01	1.19066e+06	1.26263e+06	24.93	0.0342274	1.47	0.0770233	1.07046	169.05	214.5	3.6
M169T353	1.61272e+06	1.82477e+06	30.52	2.49492e+06	2.30689e+06	52.02	5.94458e+06	3.6025e+06	91.71	6.08783e+06	5.60333e+06	29.96	0.0036836	2.43	0.0147272	1.59298	169.086	352.7	5.9
M169T42	3.78147e+08	3.82249e+08	2.36	1.08854e+08	1.02915e+08	19.33	7.35816e+07	7.51864e+07	25.69	7.37968e+07	8.02944e+07	32.42	4.09119e-06	5.39	8.58674e-05	1.84412	169.046	42.2	0.7
M169T49	4.75193e+06	5.11307e+06	47.17	4.17782e+06	3.02726e+06	65.95	9.39288e+06	9.07284e+06	48.69	8.91095e+06	8.14577e+06	44.99	0.0256244	1.59	0.0621398	1.23096	169.058	48.8	0.8
M169T56	1.89451e+07	2.06367e+07	17.03	1.14028e+07	1.08778e+07	39.64	6.54837e+06	5.80767e+06	39.53	7.56713e+06	7.10242e+06	26.35	0.00145464	2.84	0.00735917	1.57017	169.097	55.7	0.9
M169T90	7.10502e+06	7.59144e+06	21.9	7.80357e+06	8.00002e+06	30.17	4.64646e+06	3.53714e+06	85.15	3.14797e+06	3.4586e+06	55.18	0.0289117	1.54	0.0677712	1.45816	169.097	90	1.5
M170T110	1.54096e+06	1.57209e+06	7.89	1.34705e+06	1.3073e+06	18.28	744341	762880	10.27	843128	801437	15.37	4.0166e-07	6.4	1.47323e-05	1.87443	169.543	110	1.8
M170T34	1.55617e+06	1.50064e+06	8.1	1.59918e+06	1.58519e+06	4.11	1.20272e+06	1.09086e+06	21.39	1.24721e+06	1.30363e+06	26.8	0.0408091	1.39	0.0879443	1.21066	170.488	33.8	0.6
M170T35	441895	428970	5.35	2.70636e+06	2.86117e+06	21.47	1.28952e+06	1.53928e+06	56.63	338244	334320	9.29	1.04528e-07	6.98	5.16849e-06	1.03183	169.997	34.9	0.6
M170T42	2.2565e+07	2.55005e+07	24.39	2.61295e+07	2.66762e+07	14.88	1.24872e+07	9.85315e+06	44.81	1.13372e+07	1.03667e+07	28.15	7.394e-05	4.13	0.000768004	1.75579	170.047	42	0.7
M170T44	7.18591e+06	6.473e+06	18.35	7.76138e+06	6.07543e+06	45.53	5.58112e+06	5.44011e+06	18.47	4.38937e+06	4.4035e+06	11.69	0.0139065	1.86	0.0394257	1.53823	170.093	44.3	0.7
M170T49	6.49058e+06	6.28414e+06	13.87	8.32417e+06	8.6471e+06	18.02	5.35294e+06	5.23454e+06	11.26	5.67656e+06	5.44016e+06	7.98	0.000353669	3.45	0.00251362	1.22131	169.986	48.9	0.8
M170T61	3.87528e+06	3.90039e+06	1.45	3.09142e+06	3.20369e+06	28.51	2.07677e+06	1.94867e+06	24.39	1.98728e+06	2.0426e+06	8.79	0.00150676	2.82	0.00754618	1.75135	169.99	61.4	1
M170T74_1	6.55876e+06	1.08267e+06	152.62	2.00281e+07	1.71987e+07	106.37	2.24696e+07	1.43602e+07	108.96	8.36511e+07	8.09373e+07	52.42	0.0284729	1.55	0.0670584	1.3903	170.082	73.7	1.2
M171T320	6.03287e+06	6.83219e+06	24.07	3.56836e+06	3.46356e+06	41.08	2.18353e+06	2.14543e+06	35.25	2.42105e+06	2.32205e+06	30.65	0.00691665	2.16	0.0234969	1.47414	171.101	319.9	5.3
M171T55_1	1.2185e+07	1.31176e+07	20.05	1.79999e+07	1.6735e+07	32.68	2.21575e+07	2.03775e+07	26.73	6.81722e+06	6.76059e+06	7.81	1.66455e-06	5.78	4.321e-05	1.08341	171.113	55.1	0.9
M171T59	1.37469e+07	1.40771e+07	12.63	4.47392e+06	4.59964e+06	69.14	2.9459e+06	2.83985e+06	57.5	2.07135e+06	2.00013e+06	12.9	6.89735e-07	6.16	2.23105e-05	1.6954	170.961	58.7	1
M171T89_2	3.82655e+06	4.09829e+06	18.54	5.57916e+06	4.8838e+06	46.95	3.81664e+06	3.94708e+06	34.26	2.93398e+06	2.95381e+06	18.75	0.0424707	1.37	0.0906219	1.10922	170.544	89.4	1.5
M172T33	2549654	2.57894e+06	56.3	2.65326e+06	2.66622e+06	36.06	4.31288e+06	4.51901e+06	20.88	4.59832e+06	4.50654e+06	28.32	0.0224077	1.65	0.0563606	1.4486	172.005	33.3	0.6
M172T362	1.06703e+06	1.07407e+06	2.56	1.11802e+06	1.10307e+06	4.3	869861	871092	5.2	788868	793773	5.13	1.15428e-09	8.94	1.34735e-07	2.11031	172.076	361.6	6
M172T601	849137	836237	36.47	1.08978e+06	982638	25.57	889297	934471	21.76	1.58181e+06	1.59127e+06	9.91	0.00122857	2.91	0.00649544	1.39653	172.115	600.5	10
M173T127_2	1.84819e+06	1.03225e+06	82.49	1.23635e+06	737930	100.39	1.07963e+06	909222	57.96	2.85982e+07	2.97869e+07	36.34	8.03607e-07	6.09	2.52967e-05	1.63149	173.165	126.7	2.1
M173T128	1.01752e+06	1.17339e+06	30.93	1.21688e+06	1.26283e+06	30.6	997728	971680	12.34	1.71685e+06	1.66708e+06	31.64	0.0274487	1.56	0.0653488	1.09029	173.092	128.4	2.1
M173T134	4.80145e+07	4.65922e+07	33.97	8.6973e+07	7.81267e+07	36.58	5.18233e+07	5.26257e+07	23.21	3.70266e+07	3.69754e+07	19.38	0.00123395	2.91	0.00651341	1.17577	172.52	133.5	2.2
M173T231	1.31486e+06	1.295e+06	4.63	1.16306e+06	1.20583e+06	11.91	1.05692e+06	1.08349e+06	8.89	916497	922554	5.76	0.00013004	3.89	0.00118056	1.99179	173.081	231.3	3.9
M173T271	1.54889e+06	1.77075e+06	26.3	2.38497e+06	2.50531e+06	25.95	3.00999e+06	2.65063e+06	36.62	4.4478e+06	3.48962e+06	63.07	0.0156935	1.8	0.0432386	1.60808	173.133	270.7	4.5
M173T67_2	2.01311e+07	1.90415e+07	13.08	194386	187890	30.94	20623.5	20031.7	20.75	99671.9	105952	45.99	1.10111e-12	11.96	8.39388e-10	1.71204	172.992	67.3	1.1
M173T80	4.32622e+06	4.33743e+06	1.68	3.80584e+06	3793149	11.86	3.5165e+06	3.61039e+06	12.4	3.08521e+06	3.08551e+06	2.48	4.2411e-08	7.37	2.55274e-06	1.8909	173.078	79.6	1.3
M173T88	2.05694e+07	2.04083e+07	22.01	2.32653e+07	2.00686e+07	32.69	4.24174e+07	4.51758e+07	28.04	3.47322e+07	3.0871e+07	48.2	0.0198793	1.7	0.051434	1.13762	173.165	88	1.5
M174T181	1.82966e+06	1.68292e+06	15.74	2.0002e+06	1.93601e+06	25.23	2.78303e+06	2.7166e+06	32.29	4.9348e+06	4.30771e+06	53.18	0.00174021	2.76	0.00840589	1.78978	174.112	180.7	3
M174T226	4.36474e+06	4.33187e+06	3.48	3.56792e+06	3.38643e+06	28.2	4.71231e+06	4.91396e+06	9.75	4997664	4.97084e+06	6.68	0.0121412	1.92	0.035613	1.14254	174.055	225.6	3.8
M174T262	2.71088e+06	2.34067e+06	33.5	2.61629e+06	2.51252e+06	28.59	1.53827e+06	1.54808e+06	21.76	1.8286e+06	1.80528e+06	25.65	0.0109073	1.96	0.0329121	1.25434	174.112	262	4.4
M174T276	1.26412e+08	1.22316e+08	32.56	1.81354e+08	1.76234e+08	23.3	1.40644e+08	1.39411e+08	9.43	7.41586e+07	7.67903e+07	11.29	2.19584e-06	5.66	5.3297e-05	1.5666	174.055	276	4.6
M174T315	726854	834444	28.32	1.09984e+06	778097	64.55	3.47498e+06	3.69788e+06	65.1	7.30233e+06	7.60952e+06	38.2	0.000148704	3.83	0.0013058	1.97631	174.185	314.8	5.2
M174T55_1	1.1844e+08	1.08567e+08	27.11	5.0524e+07	5.12646e+07	57.96	1.18773e+08	1.13432e+08	25.1	1.73978e+08	1.78819e+08	20.91	0.00181813	2.74	0.00868725	1.11405	174.076	54.8	0.9
M174T55_2	1.7626e+07	9.57816e+06	85.13	3.7746e+07	3.85198e+07	53.75	2.21628e+07	2.68005e+07	51.66	2.16238e+06	1.99742e+06	37.56	9.39709e-05	4.03	0.000923522	1.58682	174.112	55.2	0.9
M174T55_3	8.5911e+07	1.04681e+08	45.46	2.00371e+08	1.67316e+08	48.4	8.71292e+07	4.5694e+07	85.76	5.59493e+07	4.62258e+07	65.06	0.00692801	2.16	0.0235209	1.18789	174.123	55.5	0.9
M174T77	889480	853258	20.04	161928	83685.9	142.66	7.84336e+06	3.91861e+06	116.31	4.29843e+06	4.25054e+06	39.46	4.15423e-07	6.38	1.51358e-05	1.48038	174.055	76.8	1.3
M174T88_1	2.47651e+06	2.24291e+06	55.82	3473278	3.68869e+06	18.15	3.87884e+06	3.84478e+06	22.47	6.72028e+06	6.22033e+06	42.18	0.00211486	2.67	0.00973427	1.77685	174.132	87.6	1.5
M174T88_2	391804	313712	91.92	555591	553088	77.24	1.97615e+06	2.09111e+06	69.81	4.51406e+06	4.40933e+06	75.55	0.00256003	2.59	0.0111968	1.78896	174.168	88	1.5
M175T179	6.00723e+06	7.63762e+06	68.07	9.29351e+06	1.02577e+07	30.06	6.35032e+06	5.14289e+06	38.9	1.49793e+06	1.23377e+06	38.22	0.000338869	3.47	0.00243795	1.52574	175.086	179.3	3
M175T276	1.10758e+07	1.30938e+07	34.6	1.10523e+07	1.12814e+07	55.45	1.70166e+07	1.79556e+07	17.07	3.1252e+07	2.928e+07	18.32	0.00375765	2.43	0.0149315	1.60368	175.058	275.9	4.6
M175T452	4.83695e+06	5.14637e+06	22.98	6.64742e+06	5.71361e+06	32.56	1.1449e+07	1.07443e+07	80.47	1.14811e+07	1.04429e+07	31.33	0.0208064	1.68	0.0533204	1.10838	175.148	451.8	7.5
M175T47	3.80001e+07	3.30229e+07	28.85	5.88685e+07	5.92316e+07	25.59	4.297e+07	4.17877e+07	36.78	2.89609e+07	2.81729e+07	24.68	0.00737148	2.13	0.0246096	1.13552	174.938	46.8	0.8
M175T51_1	4.01169e+07	4.03784e+07	28.94	3.63033e+07	3.65323e+07	13.34	3.88228e+07	4.25588e+07	47.93	7.73442e+06	2.72554e+06	175.1	0.0485265	1.31	0.100174	1.61145	175.071	50.7	0.8
M175T51_2	4.33447e+07	4.22972e+07	4.54	4.74158e+07	4.707e+07	4.59	5.54745e+07	5.59154e+07	3.46	5.34615e+07	5.3264e+07	4.2	3.15631e-07	6.5	1.22034e-05	1.92828	175.108	50.9	0.8
M175T528	1.37373e+07	1.4595e+07	19.74	1.11825e+07	1.17774e+07	24.34	7.24576e+06	6.98298e+06	12.49	6.38155e+06	6.23828e+06	14.4	7.67016e-05	4.12	0.000790195	2.01478	175.148	528.4	8.8
M175T56	5.88568e+06	7.97718e+06	73.27	2.12683e+06	1.1711e+06	76.02	6.97591e+06	6.4632e+06	25.09	1.07275e+07	8.65859e+06	43.44	0.0117601	1.93	0.0347924	1.44712	175.127	55.5	0.9
M176T126	9.34735e+06	9.04951e+06	34.8	1.07254e+07	1.05388e+07	13.61	1.47695e+07	1.50461e+07	16.28	1.96446e+07	1.95317e+07	11.57	2.11845e-05	4.67	0.000298034	2.09128	176.071	126.1	2.1
M176T199	474998	462443	26.57	1.60753e+06	1.78998e+06	30.33	99351.5	98181.2	25.69	246442	116196	116.35	7.40868e-06	5.13	0.00013261	1.45003	176.13	199	3.3
M176T269	61837.9	42165.3	107.81	118241	110162	99.85	449506	483480	77.89	1.12304e+06	1.09005e+06	79.23	0.0131121	1.88	0.0377998	1.60682	175.644	268.8	4.5
M176T51	6.87307e+06	6.86062e+06	16.71	7.54169e+06	7.80908e+06	20.34	7.56278e+06	8.70321e+06	41.69	3.6159e+06	3.5111e+06	22.35	0.00257512	2.59	0.0112538	1.36335	176.164	50.8	0.8
M176T55	1.46249e+08	1.49426e+08	29.22	3.17073e+08	3.10682e+08	31.73	3.39902e+07	3.50653e+07	14.31	6.17316e+07	3.77329e+07	82.34	3.7525e-05	4.43	0.000454393	1.54787	176.128	55.1	0.9
M177T194	3.95244e+07	2.78067e+07	56.49	3.82192e+07	2.8238e+07	49.06	4.84482e+07	2.76515e+07	104.61	9.86022e+07	9.63385e+07	22.44	0.0179095	1.75	0.0477044	1.2474	176.97	193.9	3.2
M177T281	515952	499308	20.86	558294	624931	21.4	302725	264580	73.38	199691	90841.1	95.5	0.0259722	1.59	0.0627771	1.53231	177.164	281.2	4.7
M177T288	2.46068e+06	2.46285e+06	38.3	2.86539e+06	2.79939e+06	25.72	4.19693e+06	4.13423e+06	21.89	5.93678e+06	5.97128e+06	12.27	0.000105933	3.97	0.00100968	2.01278	177.055	287.7	4.8
M177T353	967264	392602	116.98	1.15727e+06	1.15265e+06	75.68	2.15543e+06	2.65485e+06	58.04	3.85344e+06	3.91546e+06	22	0.026139	1.58	0.0630676	1.62954	177.164	353	5.9
M177T437	1.54225e+07	1.54175e+07	40.26	1.32929e+07	1.21372e+07	38.82	1.18467e+07	1.12181e+07	33.78	2.12462e+06	1.32974e+06	107.74	5.00589e-06	5.3	9.97051e-05	1.81922	177.164	437.3	7.3
M177T487	5.87732e+06	5.38735e+06	59.32	8.43574e+06	8.06591e+06	24.2	3.79431e+06	3.58075e+06	34.94	505314	320974	103.51	7.99324e-08	7.1	4.18296e-06	1.93969	177.127	487	8.1
M177T51	2.40446e+06	2.36401e+06	18.86	3.28541e+06	3.48616e+06	64.39	6.53793e+06	6.51657e+06	21.71	4.75547e+06	5.08262e+06	18.41	0.00145932	2.84	0.00736927	1.14602	177.05	51.2	0.9
M177T563	1.0461e+07	1.04927e+07	25.37	2.22528e+07	2.24731e+07	32.51	1.64294e+06	1.65626e+06	25.9	3.7338e+06	1.75878e+06	111.45	8.02872e-06	5.1	0.00014157	1.58914	177.164	563.1	9.4
M177T83	3.54466e+06	4.11565e+06	29.08	3.46362e+06	3.35463e+06	15.73	2.93085e+06	3.01674e+06	18.17	1.28835e+06	1.28354e+06	33.66	1.79925e-05	4.74	0.000261639	1.83238	177.102	83	1.4
M178T257	2.87373e+06	2.95057e+06	16.73	4.21919e+06	4.48431e+06	63.06	8333116	8.14933e+06	22.94	6.05127e+06	6.44412e+06	18.25	0.000635694	3.2	0.0039196	1.21809	178.05	256.6	4.3
M178T51	1.62389e+06	1.55952e+06	66.82	3.57157e+06	3.83247e+06	66.13	8.43127e+06	4.34519e+06	110.46	8.57184e+06	6.23029e+06	67.41	0.0364743	1.44	0.0808289	1.4935	178.071	51	0.8
M178T74_1	2.41261e+06	2.11407e+06	81.03	9.14103e+06	8.77936e+06	39.83	3.12273e+06	3.36203e+06	43.25	803884	507702	89.13	3.9499e-05	4.4	0.000473757	1.37484	178.053	73.7	1.2
M179T145	1.01356e+06	710185	89.21	2.14979e+06	1.63064e+06	52.11	3.65479e+06	3.72041e+06	14.96	3.06043e+06	3.09063e+06	13.85	0.0412481	1.38	0.0886811	1.59778	179.082	144.8	2.4
M179T369	5.58042e+06	6.06237e+06	16.36	4.87787e+06	4.73922e+06	41.5	3.46902e+06	3.24242e+06	26.87	2.61171e+06	2.54894e+06	16.5	0.006268	2.2	0.0218147	1.76282	179.143	368.7	6.1
M179T432	1.481e+06	1.3211e+06	30.11	1.37087e+06	1.07996e+06	56.72	3.15439e+06	2.37282e+06	57.14	2.83844e+06	2.53955e+06	44.7	0.020689	1.68	0.0531273	1.25962	179.107	431.9	7.2
M179T89	1.05862e+07	7.04588e+06	113.71	2.33156e+07	2.31203e+07	35.26	2.87605e+06	1.53217e+06	126.36	446785	411668	46.47	3.47904e-05	4.46	0.000431779	1.71309	178.53	89.4	1.5
M179T94	2.87002e+06	2.77352e+06	17.8	3.39679e+06	3.28492e+06	14.23	3.41192e+06	3.34914e+06	24.83	2.12475e+06	2.13877e+06	23.86	0.00300628	2.52	0.0126567	1.14368	179.07	93.8	1.6
M180T312	5.14481e+06	4.67066e+06	28.3	4.26598e+06	4.49491e+06	15.88	6.55922e+06	6.50444e+06	13.49	8915671	8.32541e+06	26.16	8.57241e-05	4.07	0.000857867	1.79179	180.102	311.8	5.2
M180T378	323698	197351	79.84	1.3032e+06	1.36196e+06	32.9	1.14167e+06	1.21044e+06	28.35	1.99447e+06	1.99871e+06	8.66	0.00516421	2.29	0.0187922	1.78024	180.175	377.6	6.3
M180T48	807709	754657	53.83	775971	653047	39.09	5.50828e+06	6.68339e+06	64.84	4.47764e+06	3.21854e+06	56.79	0.00151159	2.82	0.00756347	1.63678	180.003	48.3	0.8
M180T55_1	1.28935e+07	1.60871e+07	45.24	1.40393e+07	1.46619e+07	33.6	942751	427410	90.88	5.43909e+06	5.07775e+06	52.76	1.06535e-06	5.97	3.10939e-05	1.02101	180.066	55.3	0.9
M181T334	1.14561e+07	1.17741e+07	34.05	7.33639e+06	6.96678e+06	49.27	4.74154e+06	4.64722e+06	45.2	4.43632e+06	3.95475e+06	37.09	0.0275673	1.56	0.065555	1.45606	181.122	334.1	5.6
M181T433	3.91515e+06	3.55015e+06	16.73	3.99547e+06	4.19034e+06	34.8	2.65922e+06	2.36383e+06	45.86	2.20601e+06	2.14971e+06	13.53	0.0391261	1.41	0.0851945	1.46972	181.122	433.3	7.2
M182T296	1.11671e+08	1.22827e+08	39.27	8.47786e+07	9.65038e+07	82.58	1.66425e+07	1.32585e+07	54.81	5.86029e+06	6.0591e+06	19.17	0.000195864	3.71	0.0016044	1.76862	182.19	295.6	4.9
M182T316	554448	567548	13.67	1.27189e+06	1.25873e+06	38.56	507233	490400	16.38	1.77512e+06	1.72446e+06	17.24	7.41654e-06	5.13	0.00013261	1.06806	182.045	315.5	5.3
M182T56_1	4.10994e+08	4.24281e+08	9.35	4.73742e+08	5.25819e+08	64.2	2.74491e+08	2.93517e+08	30.55	1.5353e+08	1.69369e+08	56.77	0.0137968	1.86	0.0392095	1.35946	182.081	55.6	0.9
M182T688	2.53577e+06	2.33529e+06	37.84	3.23557e+06	3.36063e+06	28.04	1.97383e+06	1.92851e+06	17.23	2.05197e+06	1.91486e+06	28.15	0.0277791	1.56	0.0659158	1.02583	182.19	687.6	11.5
M182T90	1.40019e+07	1.78453e+07	52.71	1.44279e+07	1.30855e+07	31.63	1.94281e+07	1.87832e+07	33.35	3.57507e+07	3.2757e+07	25.5	0.000952549	3.02	0.00532753	1.8086	182.081	89.9	1.5
M183T110	3.50379e+06	3.62314e+06	42.11	3.39337e+06	3.34562e+06	51.26	2.92557e+06	2.48312e+06	48.7	1.04927e+06	789414	92.36	0.00833439	2.08	0.0269164	1.44339	183.034	109.7	1.8
M183T113	535005	488087	35.21	323884	333310	11.07	376129	373463	12.34	297168	294547	13.47	0.00155148	2.81	0.00772384	1.33063	183.077	112.7	1.9
M183T191_1	1.01159e+08	8.91492e+07	23.71	1.6444e+08	1.43534e+08	33.69	1.61431e+08	1.55579e+08	47.95	4.86675e+07	4.56049e+07	12.41	0.000317549	3.5	0.00231088	1.32366	182.982	191	3.2
M183T221	6.02515e+06	6.32904e+06	34.51	7.76212e+06	8.71702e+06	45.16	1.38395e+07	1.25737e+07	28.89	1.69163e+07	1.59598e+07	21.58	0.0104115	1.98	0.0318056	1.82243	183.065	221	3.7
M183T250	5.31325e+07	5.01974e+07	9.8	5.75569e+07	5.87144e+07	5.52	5.88997e+07	5.74602e+07	8.32	6.38599e+07	6.4542e+07	5.67	0.00992528	2	0.0307017	1.65062	182.984	249.7	4.2
M183T261	1.08355e+07	4.18308e+06	117.34	3.95333e+07	3.36607e+07	72.76	4.52649e+07	3.82768e+07	56.81	1.10155e+08	1.08702e+08	29.97	0.00947067	2.02	0.0295972	1.86064	182.985	260.8	4.3
M183T450	1.20135e+06	1.09711e+06	25.83	4.46919e+06	4.07425e+06	65.66	5.95945e+06	5.25182e+06	88.96	1.24202e+07	1.29127e+07	52.12	0.0165969	1.78	0.0451375	1.53047	183.138	449.5	7.5
M183T55	1.89962e+07	2.07164e+07	18.64	11134015	1.11991e+07	44.79	6.82514e+06	6.78866e+06	36.54	8.28204e+06	8.62551e+06	23.88	0.0067228	2.17	0.0229713	1.34324	183.113	55.2	0.9
M183T80	8.00177e+07	2.74612e+07	114.64	2.77951e+07	2.65165e+07	15.04	3.74695e+07	2.55113e+07	55.49	1.79443e+08	1.56877e+08	53.59	0.00121246	2.92	0.00642681	1.40812	182.985	80.2	1.3
M183T81	1.35466e+07	1.14446e+07	27.97	1.61944e+07	1.7041e+07	28.14	1.47988e+07	1.31193e+07	38.6	8.08892e+06	7.61267e+06	25.01	0.00778597	2.11	0.0256681	1.33513	183.113	81.4	1.4
M183T93	28139780	2.73412e+07	5.04	1.17297e+08	9.48986e+07	78.08	8.38589e+07	8.05055e+07	46.92	9.88491e+07	9.56027e+07	19.62	0.0201332	1.7	0.0519763	1.10231	182.988	93.1	1.6
M184T126	219822	209128	37.51	120141	126435	20.04	151294	154102	13.31	114037	111105	13.93	0.0027501	2.56	0.0118236	1.10022	184.079	125.5	2.1
M184T215	5.96972e+06	6.12062e+06	16.41	5.7244e+06	6.16823e+06	31.14	6.49902e+06	6.38208e+06	12.72	3.56042e+06	3.30222e+06	20.86	0.00827094	2.08	0.0267958	1.14345	184.028	215.5	3.6
M184T227	1.06123e+07	1.12218e+07	16.83	7.67361e+06	7.87754e+06	32.15	1.00362e+07	9.99589e+06	17.76	4.59178e+06	4.89573e+06	37.22	0.000917153	3.04	0.00517714	1.37945	184.097	226.7	3.8
M184T54	1.66185e+07	1.20153e+07	59.61	2.75776e+07	2.7638e+07	42.46	1.80381e+07	1.71222e+07	26.7	3.71856e+07	3.51443e+07	36.69	0.0266284	1.57	0.0639985	1.03821	184.072	54.1	0.9
M184T55_2	4.45008e+06	4.19158e+06	46.19	1.28315e+07	1.22697e+07	32.29	8.70209e+06	8.63985e+06	25.99	2.38692e+07	1.49603e+07	73.28	0.00103928	2.98	0.0056982	1.47817	184.097	55.3	0.9
M184T64	1.51088e+06	1.58097e+06	15.59	2.78524e+06	2.33368e+06	63.99	3.29184e+06	2.60948e+06	61.27	8.37637e+06	8.10888e+06	32.21	0.000733464	3.13	0.00435163	1.78991	184.026	63.7	1.1
M184T74_1	1.01701e+07	1.0125e+07	1.51	1.03363e+07	1.07099e+07	16.73	7.80009e+06	7.87159e+06	3.9	7.04216e+06	7.03639e+06	2.76	9.43235e-09	8.03	7.86763e-07	1.98288	184.096	74.1	1.2
M185T120	1.43115e+06	1.50839e+06	35.3	2.54639e+06	2.50919e+06	16.68	1.68881e+06	1.53356e+06	38.96	510563	287902	79.64	0.00440627	2.36	0.0167137	1.57284	184.997	120.1	2
M185T129	5.39855e+06	5.07596e+06	17.95	4.26451e+06	4.19791e+06	22.39	2.86401e+06	2.61799e+06	24.14	2.5941e+06	2.12183e+06	42.93	0.00285619	2.54	0.0121777	1.77526	185.129	128.9	2.1
M185T243_2	5.36684e+06	4.33438e+06	37.62	3.62188e+06	3.91702e+06	21.05	3.24549e+06	3.05441e+06	22.17	2.48943e+06	2.43765e+06	19.92	0.00399558	2.4	0.0156028	1.74962	185.128	242.8	4
M185T276	5.4789e+06	5.72439e+06	20.89	3.46479e+06	3.37373e+06	42.5	1.89186e+06	1.81161e+06	36.26	2.20931e+06	2.24979e+06	17.01	0.00182961	2.74	0.00873198	1.54981	185.117	275.9	4.6
M185T49	2.08533e+06	1.87052e+06	28.61	3.03287e+06	2.65319e+06	59.49	2.96547e+06	2.41431e+06	42.34	1.01591e+06	1.08551e+06	29.9	0.00532805	2.27	0.0192697	1.17675	185.032	49	0.8
M185T517	4.89847e+07	5.04336e+07	11.15	5.84077e+07	5.94844e+07	15.68	3.98004e+07	3.87042e+07	24.42	3.03163e+07	3.09098e+07	7.36	2.78487e-05	4.56	0.000365364	1.81357	184.986	516.7	8.6
M185T55_2	2.91527e+07	1.91225e+07	61.85	3.60224e+07	3.8768e+07	25.72	2.61108e+07	2.5517e+07	22.2	1.76276e+07	1.75807e+07	9.96	0.00750473	2.12	0.024948	1.33953	185.092	54.8	0.9
M185T685	1.96009e+07	2.00038e+07	28.05	1.48096e+07	1.38927e+07	46.79	1.16142e+07	1.13488e+07	16.17	8.75179e+06	8.02646e+06	18.86	0.0077572	2.11	0.0256111	1.72611	185.164	685	11.4
M186T100	1.90679e+07	1.97585e+07	22.11	2.50251e+07	2.55162e+07	54.56	4.8685e+07	4.71868e+07	23.36	3.41406e+07	3.65594e+07	21.48	0.0051319	2.29	0.018702	1.17528	186.076	100.1	1.7
M186T126	2.17626e+07	1.50161e+07	57.33	2.56444e+07	2.78085e+07	27.13	1.83725e+07	1.80133e+07	24.75	1.06889e+07	1.065e+07	33.01	0.00286755	2.54	0.0122103	1.52329	186.113	125.5	2.1
[truncated: 4,561 more rows]

## Sheet: DEM DD.neg
Accession	DD0_Mean	DD0_Median	DD0_RSD	DD7_Mean	DD7_Median	DD7_RSD	DD14_Mean	DD14_Median	DD14_RSD	DD30_Mean	DD30_Median	DD30_RSD	P.value	-log10(P.value)	FDR	VIP	mz	rt	rtmin
[truncated: 4,185 more rows]

[truncated: 3 more sheets: DEM DD.pos, DEM LD.neg, DEM LD.pos]
